# Supplementary material for: Systematic protein–protein interaction mapping for clinically relevant human GPCRs
Source: Mol Syst Biol. 2017 Mar 15;13(3):918. doi: 10.15252/msb.20167430 (PMC5371730; doi:10.15252/msb.20167430)
Supplement: Supplementary file 3 — Table EV2 [file MSB-13-918-s003.xlsx]

## Sheet: MYTH_tested
	Symbol1	UniProt1	Symbol2	UniProt2	Membrane1	Membrane2	Sources	Methods	Confirmed by MYTH
	ADRB2	P07550	KCNJ6	P48051	y	y	HPRD	in vitro	Y
	ADRB2	P07550	KCNJ5	P48544	y	y	BioGrid	affinity chromatography technology	Y
	ADRB2	P07550	CAV3	P56539	y	y	BioGrid	affinity chromatography technology	Y
	MC2R	Q01718	MRAP	Q8TCY5	y	y	BioGrid;BIND_MOUSE;DIP	affinity chromatography technology	Y
	MC2R	Q01718	MRAP2	Q96G30	y	y	DIP		Y
	OPRM1	P35372	RTP4	Q96DX8	y	y	Ritter09_19935667		Y
	CALR	P27797	MTNR1A	P48039	y	y	HPRD;IntAct	in vivo;tandem affinity purification	Y
	MTNR1A	P48039	TMEM33	P57088	y	y	HPRD;IntAct	in vivo;tandem affinity purification	Y
	HTR2C	P28335	LIN7C	Q9NUP9	y	y	BioGrid;HPRD	in vivo;pull down	Y
	AGTR1	P30556	ARRB2	P32121	y	y	BioGrid;INNATEDB;MINT_RAT	affinity chromatography technology;anti tag coimmunoprecipitation;bioluminescence resonance energy transfer	Y
	CHRM2	P08172	CHRM2	P08172	y	y	HPRD	in vitro	Y
	BDKRB2	P30411	AGTR1	P30556			BioGrid,HPRD	biochemical	Y
	IL1B	P01584	ADRB2	P07550	n	y	BCI;HPRD	in vitro	N
	ADRB1	P08588	AKAP5	P24588	y	y	Ritter09_19935667		N
	MTNR1A	P48039	GNAI1	P63096	y	y	HPRD;IntAct	in vivo;tandem affinity purification	N
	GNAI2	P04899	MTNR1A	P48039	y	y	BioGrid;HPRD;IntAct	affinity chromatography technology;in vivo;tandem affinity purification	N
	GNAI3	P08754	MTNR1B	P49286	y	y	HPRD;IntAct	in vivo;tandem affinity purification	N
	CNP	P09543	MTNR1A	P48039	y	y	HPRD;IntAct	in vivo;tandem affinity purification	N
	MTNR1B	P49286	GNAI1	P63096	y	y	HPRD;IntAct	in vivo;tandem affinity purification	N
	ADRB2	P07550	CNBP	P62633	y	n	IntAct	anti bait coimmunoprecipitation	N
	ADRB2	P07550	GNAS	Q5JWF2	y	y	Chung13_23372797		N
	ADRB2	P07550	GRB2	P62993	y	y	BCI;BioGrid;HPRD;MINT	affinity chromatography technology;coimmunoprecipitation;in vitro;in vivo;pull down	N
	GNAI3	P08754	MTNR1A	P48039	y	y	BioGrid;HPRD;IntAct	affinity chromatography technology;in vitro;in vivo;tandem affinity purification	N
	ADRB2	P07550	ARRB1	P49407	y	y	HPRD	in vivo	N
	ADRB2	P07550	CSK	P41240	y	y	BCI;HPRD	in vitro	N
	ADRB2	P07550	GNA11	P29992	y	y	BCI;HPRD	in vivo	N
	GNB5	O14775	ADRB2	P07550	y	y	Chung13_23372797		N
	ADRB2	P07550	GRK6	P43250	y	y	BCI;BioGrid;HPRD	enzymatic study;in vitro	N
	ADRB2	P07550	PRKAR2A	P13861	y	y	Chung13_23372797		N
	ADRB2	P07550	ERG	P11308	y	n	IntAct	chromatin immunoprecipitation assay	N
	ADRB2	P07550	CUL2	Q13617	y	n	BioGrid	affinity chromatography technology	N
	ADRB2	P07550	PPP3CA	Q08209	y	y	BioGrid	biochemical	N
	JAK2	O60674	AGTR1	P30556	y	y	BioGrid;BIND_RAT;MINT_RAT	pull down	N
	JAK2	O60674	PTAFR	P25105	y	y	BioGrid		N
	SLC9A3R1	O14745	PTH1R	Q03431	y	y	BioGrid;HPRD	affinity chromatography technology;far western blotting;in vitro;in vivo	N
	SLC9A3R1	O14745	ADRB2	P07550	y	y	BCI;BioGrid;BIND;HPRD;INNATEDB;MINT	affinity chromatography technology;anti tag coimmunoprecipitation;filter binding;in vitro;in vivo;pull down;saturation binding;x-ray crystallography	N
	P2RY1	P47900	SLC9A3R2	Q15599	y	y	HPRD	in vitro	N
	PTH1R	Q03431	SLC9A3R2	Q15599	y	y	BioGrid;HPRD	affinity chromatography technology;far western blotting;in vivo	N
	SLC9A3R1	O14745	OPRK1	P41145	y	y	BioGrid;HPRD;MINT	affinity chromatography technology;coimmunoprecipitation;in vitro;in vivo;pull down	N
	MTNR1B	P49286	GNB2	P62879	y	y	IntAct	tandem affinity purification	N
	MTNR1B	P49286	ITM2C	Q9NQX7	y	y	HPRD;IntAct	in vivo;tandem affinity purification	N
	MTNR1A	P48039	RAP1A	P62834	y	y	HPRD;IntAct	in vivo;tandem affinity purification	N
	MTNR1A	P48039	PDIA6	Q15084	y	y	HPRD;IntAct	in vivo;tandem affinity purification	N
	PPM1G	O15355	MTNR1B	P49286	n	y	HPRD;IntAct	in vivo;tandem affinity purification	N
	MTNR1A	P48039	GNB1	P62873	y	y	HPRD;IntAct	in vivo;tandem affinity purification	N
	MTNR1B	P49286	PDIA6	Q15084	y	y	HPRD;IntAct	in vivo;tandem affinity purification	N
	MTNR1B	P49286	VPS35	Q96QK1	y	y	HPRD;IntAct	in vivo;tandem affinity purification	N
	ADRB2	P07550	AKAP5	P24588	y	y	HPRD	in vitro;in vivo	N
	ADRB2	P07550	ARRB2	P32121	y	y	BCI;HPRD	in vivo	N
	ADRB2	P07550	USP33	Q8TEY7	y	n	BioGrid;MINT	fluorescence microscopy	N
