# Supplementary material for: Systematic protein–protein interaction mapping for clinically relevant human GPCRs
Source: Mol Syst Biol. 2017 Mar 15;13(3):918. doi: 10.15252/msb.20167430 (PMC5371730; doi:10.15252/msb.20167430)
Supplement: Supplementary file 4 — Table EV3 [file MSB-13-918-s004.xlsx]

## Sheet: Results
Bait Symbol	Bait UniProt	Prey Name/Symbol	Prey UniProt	Validated in this Study	In IID	IID: Evidence Types	IID: PMIDs	IID: Detection Methods	Bait in Membrane	Prey in Membrane	Bait in Plasma Membrane	Prey in Plasma Membrane	Bait Processes	Prey Processes	Bait Pathways	Prey Pathways	Bait Diseases	Prey Diseases	Bait Drug Categories	Prey Drug Categories
5HT2C	P28335	Sarcoglycan, beta (43kDa dystrophin-associated glycoprotein) (SGCB), mRNA	Q16585	-	-	-	-	-	yes	yes	yes	yes	biosynthetic process; cell-cell signaling; cell differentiation; cellular nitrogen compound metabolic process; cellular protein modification process; homeostatic process; lipid metabolic process; neurological system process; response to stress; signal transduction; small molecule metabolic process; transmembrane transport; transport	anatomical structure development; cell differentiation; membrane organization	Acebutolol Action Pathway; Alprenolol Action Pathway; Amine ligand-binding receptors; Amiodarone Action Pathway; Amlodipine Action Pathway; Arbutamine Action Pathway; Arf6 signaling events; Atenolol Action Pathway; Betaxolol Action Pathway; Bevantolol Action Pathway; Bisoprolol Action Pathway; Bopindolol Action Pathway; Bupranolol Action Pathway; Calcium Regulation in the Cardiac Cell; Carteolol …	Arrhythmogenic Right Ventricular Cardiomyopathy; Arrhythmogenic right ventricular cardiomyopathy (ARVC); Viral myocarditis	Alcoholic Intoxication, Chronic; Anxiety Disorders; Attention deficit hyperactivity disorder; Autistic Disorder; Bipolar Disorder; Central neuroblastoma; Depressive disorder; Epilepsy, Temporal Lobe; Major Depressive Disorder; Mental Depression; Migraine Disorders; Schizophrenia; Seizures; Substance Withdrawal Syndrome; Unipolar Depression; Weight Gain; Weight Gain Adverse Event	Central neuroblastoma; Neoplasm Metastasis; Stomach Carcinoma	Adrenergic alpha-Antagonists; Analgesics, Non-Narcotic; Anti-Allergic Agents; Anti-Anxiety Agents; Antidepressive Agents, Second-Generation; Antidepressive Agents, Tricyclic; Antiemetics; Antiparkinson Agents; Antipruritics; Antipsychotic Agents; Dopamine Agonists; Dopamine Antagonists; GABA Antagonists; Histamine Antagonists; Histamine H1 Antagonists; Hormone Antagonists; Hypnotics and Sedatives…	-
5HT2C	P28335	Plasma membrane calcium-transporting ATPase 3 isoform 3b	Q16720	-	-	-	-	-	yes	yes	yes	yes	biosynthetic process; cell-cell signaling; cell differentiation; cellular nitrogen compound metabolic process; cellular protein modification process; homeostatic process; lipid metabolic process; neurological system process; response to stress; signal transduction; small molecule metabolic process; transmembrane transport; transport	circulatory system process; homeostatic process; transmembrane transport; transport	Acebutolol Action Pathway; Alprenolol Action Pathway; Amine ligand-binding receptors; Amiodarone Action Pathway; Amlodipine Action Pathway; Arbutamine Action Pathway; Arf6 signaling events; Atenolol Action Pathway; Betaxolol Action Pathway; Bevantolol Action Pathway; Bisoprolol Action Pathway; Bopindolol Action Pathway; Bupranolol Action Pathway; Calcium Regulation in the Cardiac Cell; Carteolol …	alpha-synuclein and parkin-mediated proteolysis in parkinson`s disease; Calcium signaling pathway; cGMP-PKG signaling pathway; Hemostasis; Ion channel transport; Ion transport by P-type ATPases; Reduction of cytosolic Ca++ levels; Transmembrane transport of small molecules	Alcoholic Intoxication, Chronic; Anxiety Disorders; Attention deficit hyperactivity disorder; Autistic Disorder; Bipolar Disorder; Central neuroblastoma; Depressive disorder; Epilepsy, Temporal Lobe; Major Depressive Disorder; Mental Depression; Migraine Disorders; Schizophrenia; Seizures; Substance Withdrawal Syndrome; Unipolar Depression; Weight Gain; Weight Gain Adverse Event	Attention deficit hyperactivity disorder; Breast Carcinoma; Hypertensive disease; Malignant neoplasm of breast	Adrenergic alpha-Antagonists; Analgesics, Non-Narcotic; Anti-Allergic Agents; Anti-Anxiety Agents; Antidepressive Agents, Second-Generation; Antidepressive Agents, Tricyclic; Antiemetics; Antiparkinson Agents; Antipruritics; Antipsychotic Agents; Dopamine Agonists; Dopamine Antagonists; GABA Antagonists; Histamine Antagonists; Histamine H1 Antagonists; Hormone Antagonists; Hypnotics and Sedatives…	-
5HT2C	P28335	Gap junction protein, alpha 1, 43kDa (GJA1), mRNA	P17302	-	-	-	-	-	yes	yes	yes	yes	biosynthetic process; cell-cell signaling; cell differentiation; cellular nitrogen compound metabolic process; cellular protein modification process; homeostatic process; lipid metabolic process; neurological system process; response to stress; signal transduction; small molecule metabolic process; transmembrane transport; transport	anatomical structure development; biosynthetic process; catabolic process; cell-cell signaling; cell death; cell differentiation; cell junction organization; cell morphogenesis; cell motility; cell proliferation; cellular component assembly; circulatory system process; developmental maturation; DNA metabolic process; embryo development; growth; homeostatic process; protein complex assembly; respo…	Acebutolol Action Pathway; Alprenolol Action Pathway; Amine ligand-binding receptors; Amiodarone Action Pathway; Amlodipine Action Pathway; Arbutamine Action Pathway; Arf6 signaling events; Atenolol Action Pathway; Betaxolol Action Pathway; Bevantolol Action Pathway; Bisoprolol Action Pathway; Bopindolol Action Pathway; Bupranolol Action Pathway; Calcium Regulation in the Cardiac Cell; Carteolol …	Beta-agonist/Beta-blocker Pathway, Pharmacodynamics; Ca-dependent events; Calcium Regulation in the Cardiac Cell; Calcium_Signaling_Pathway_Humanv3; cGMP-PKG signaling pathway; Chemokine signaling pathway; Cholinergic synapse; Corticotropin-releasing hormone; CRH; CXCR3-mediated signaling events; DAP12 signaling; Downstream signal transduction; Downstream signaling of activated FGFR1; Downstream …	Alcoholic Intoxication, Chronic; Anxiety Disorders; Attention deficit hyperactivity disorder; Autistic Disorder; Bipolar Disorder; Central neuroblastoma; Depressive disorder; Epilepsy, Temporal Lobe; Major Depressive Disorder; Mental Depression; Migraine Disorders; Schizophrenia; Seizures; Substance Withdrawal Syndrome; Unipolar Depression; Weight Gain; Weight Gain Adverse Event	Attention deficit hyperactivity disorder; Autistic Disorder; Breast Carcinoma; Congestive heart failure; Epilepsy; Epilepsy, Temporal Lobe; Glioma; Glomerulosclerosis (disorder); Heart failure; HIV Infections; Hyperalgesia; Hypertensive disease; Liver carcinoma; Malignant neoplasm of breast; Neoplasm Metastasis; Schizophrenia; Seizures; Stomach Carcinoma	Adrenergic alpha-Antagonists; Analgesics, Non-Narcotic; Anti-Allergic Agents; Anti-Anxiety Agents; Antidepressive Agents, Second-Generation; Antidepressive Agents, Tricyclic; Antiemetics; Antiparkinson Agents; Antipruritics; Antipsychotic Agents; Dopamine Agonists; Dopamine Antagonists; GABA Antagonists; Histamine Antagonists; Histamine H1 Antagonists; Hormone Antagonists; Hypnotics and Sedatives…	Antihypertensive Agents; Vasodilator Agents
5HT2C	P28335	Cysteine-rich with EGF-like domains 1 (CRELD1), transcript variant 1, mRNA	Q96HD1	-	-	-	-	-	yes	yes	yes	-	biosynthetic process; cell-cell signaling; cell differentiation; cellular nitrogen compound metabolic process; cellular protein modification process; homeostatic process; lipid metabolic process; neurological system process; response to stress; signal transduction; small molecule metabolic process; transmembrane transport; transport	anatomical structure development	Acebutolol Action Pathway; Alprenolol Action Pathway; Amine ligand-binding receptors; Amiodarone Action Pathway; Amlodipine Action Pathway; Arbutamine Action Pathway; Arf6 signaling events; Atenolol Action Pathway; Betaxolol Action Pathway; Bevantolol Action Pathway; Bisoprolol Action Pathway; Bopindolol Action Pathway; Bupranolol Action Pathway; Calcium Regulation in the Cardiac Cell; Carteolol …	-	Alcoholic Intoxication, Chronic; Anxiety Disorders; Attention deficit hyperactivity disorder; Autistic Disorder; Bipolar Disorder; Central neuroblastoma; Depressive disorder; Epilepsy, Temporal Lobe; Major Depressive Disorder; Mental Depression; Migraine Disorders; Schizophrenia; Seizures; Substance Withdrawal Syndrome; Unipolar Depression; Weight Gain; Weight Gain Adverse Event	-	Adrenergic alpha-Antagonists; Analgesics, Non-Narcotic; Anti-Allergic Agents; Anti-Anxiety Agents; Antidepressive Agents, Second-Generation; Antidepressive Agents, Tricyclic; Antiemetics; Antiparkinson Agents; Antipruritics; Antipsychotic Agents; Dopamine Agonists; Dopamine Antagonists; GABA Antagonists; Histamine Antagonists; Histamine H1 Antagonists; Hormone Antagonists; Hypnotics and Sedatives…	-
5HT2C	P28335	Growth hormone inducible transmembrane protein (GHITM), mRNA	Q9H3K2	-	-	-	-	-	yes	yes	yes	-	biosynthetic process; cell-cell signaling; cell differentiation; cellular nitrogen compound metabolic process; cellular protein modification process; homeostatic process; lipid metabolic process; neurological system process; response to stress; signal transduction; small molecule metabolic process; transmembrane transport; transport	cell death	Acebutolol Action Pathway; Alprenolol Action Pathway; Amine ligand-binding receptors; Amiodarone Action Pathway; Amlodipine Action Pathway; Arbutamine Action Pathway; Arf6 signaling events; Atenolol Action Pathway; Betaxolol Action Pathway; Bevantolol Action Pathway; Bisoprolol Action Pathway; Bopindolol Action Pathway; Bupranolol Action Pathway; Calcium Regulation in the Cardiac Cell; Carteolol …	-	Alcoholic Intoxication, Chronic; Anxiety Disorders; Attention deficit hyperactivity disorder; Autistic Disorder; Bipolar Disorder; Central neuroblastoma; Depressive disorder; Epilepsy, Temporal Lobe; Major Depressive Disorder; Mental Depression; Migraine Disorders; Schizophrenia; Seizures; Substance Withdrawal Syndrome; Unipolar Depression; Weight Gain; Weight Gain Adverse Event	-	Adrenergic alpha-Antagonists; Analgesics, Non-Narcotic; Anti-Allergic Agents; Anti-Anxiety Agents; Antidepressive Agents, Second-Generation; Antidepressive Agents, Tricyclic; Antiemetics; Antiparkinson Agents; Antipruritics; Antipsychotic Agents; Dopamine Agonists; Dopamine Antagonists; GABA Antagonists; Histamine Antagonists; Histamine H1 Antagonists; Hormone Antagonists; Hypnotics and Sedatives…	-
5HT2C	P28335	ATPase, H+ transporting, lysosomal 16kDa, V0 subunit c (ATP6V0C), transcript variant 1, mRNA	P27449	-	-	-	-	-	yes	yes	yes	-	biosynthetic process; cell-cell signaling; cell differentiation; cellular nitrogen compound metabolic process; cellular protein modification process; homeostatic process; lipid metabolic process; neurological system process; response to stress; signal transduction; small molecule metabolic process; transmembrane transport; transport	autophagy; cell-cell signaling; homeostatic process; signal transduction; symbiosis, encompassing mutualism through parasitism; transmembrane transport; transport	Acebutolol Action Pathway; Alprenolol Action Pathway; Amine ligand-binding receptors; Amiodarone Action Pathway; Amlodipine Action Pathway; Arbutamine Action Pathway; Arf6 signaling events; Atenolol Action Pathway; Betaxolol Action Pathway; Bevantolol Action Pathway; Bisoprolol Action Pathway; Bopindolol Action Pathway; Bupranolol Action Pathway; Calcium Regulation in the Cardiac Cell; Carteolol …	Infectious disease; Insulin receptor recycling; Ion channel transport; Iron uptake and transport; Lysosome; Phagosome; Rheumatoid arthritis; Signaling by Insulin receptor; Synaptic vesicle cycle; Transferrin endocytosis and recycling; Transmembrane transport of small molecules; Vibrio cholerae infection	Alcoholic Intoxication, Chronic; Anxiety Disorders; Attention deficit hyperactivity disorder; Autistic Disorder; Bipolar Disorder; Central neuroblastoma; Depressive disorder; Epilepsy, Temporal Lobe; Major Depressive Disorder; Mental Depression; Migraine Disorders; Schizophrenia; Seizures; Substance Withdrawal Syndrome; Unipolar Depression; Weight Gain; Weight Gain Adverse Event	Breast Carcinoma; Liver carcinoma; Malignant neoplasm of breast; Neoplasm Metastasis	Adrenergic alpha-Antagonists; Analgesics, Non-Narcotic; Anti-Allergic Agents; Anti-Anxiety Agents; Antidepressive Agents, Second-Generation; Antidepressive Agents, Tricyclic; Antiemetics; Antiparkinson Agents; Antipruritics; Antipsychotic Agents; Dopamine Agonists; Dopamine Antagonists; GABA Antagonists; Histamine Antagonists; Histamine H1 Antagonists; Hormone Antagonists; Hypnotics and Sedatives…	-
5HT2C	P28335	Chromosome 4 open reading frame 3 (C4orf3), transcript variant 1, mRNA	Q8WVX3	-	-	-	-	-	yes	yes	yes	-	biosynthetic process; cell-cell signaling; cell differentiation; cellular nitrogen compound metabolic process; cellular protein modification process; homeostatic process; lipid metabolic process; neurological system process; response to stress; signal transduction; small molecule metabolic process; transmembrane transport; transport	-	Acebutolol Action Pathway; Alprenolol Action Pathway; Amine ligand-binding receptors; Amiodarone Action Pathway; Amlodipine Action Pathway; Arbutamine Action Pathway; Arf6 signaling events; Atenolol Action Pathway; Betaxolol Action Pathway; Bevantolol Action Pathway; Bisoprolol Action Pathway; Bopindolol Action Pathway; Bupranolol Action Pathway; Calcium Regulation in the Cardiac Cell; Carteolol …	-	Alcoholic Intoxication, Chronic; Anxiety Disorders; Attention deficit hyperactivity disorder; Autistic Disorder; Bipolar Disorder; Central neuroblastoma; Depressive disorder; Epilepsy, Temporal Lobe; Major Depressive Disorder; Mental Depression; Migraine Disorders; Schizophrenia; Seizures; Substance Withdrawal Syndrome; Unipolar Depression; Weight Gain; Weight Gain Adverse Event	-	Adrenergic alpha-Antagonists; Analgesics, Non-Narcotic; Anti-Allergic Agents; Anti-Anxiety Agents; Antidepressive Agents, Second-Generation; Antidepressive Agents, Tricyclic; Antiemetics; Antiparkinson Agents; Antipruritics; Antipsychotic Agents; Dopamine Agonists; Dopamine Antagonists; GABA Antagonists; Histamine Antagonists; Histamine H1 Antagonists; Hormone Antagonists; Hypnotics and Sedatives…	-
5HT2C	P28335	Hippocampus abundant transcript 1 (HIAT1), mRNA	Q96MC6	-	-	-	-	-	yes	yes	yes	-	biosynthetic process; cell-cell signaling; cell differentiation; cellular nitrogen compound metabolic process; cellular protein modification process; homeostatic process; lipid metabolic process; neurological system process; response to stress; signal transduction; small molecule metabolic process; transmembrane transport; transport	transmembrane transport	Acebutolol Action Pathway; Alprenolol Action Pathway; Amine ligand-binding receptors; Amiodarone Action Pathway; Amlodipine Action Pathway; Arbutamine Action Pathway; Arf6 signaling events; Atenolol Action Pathway; Betaxolol Action Pathway; Bevantolol Action Pathway; Bisoprolol Action Pathway; Bopindolol Action Pathway; Bupranolol Action Pathway; Calcium Regulation in the Cardiac Cell; Carteolol …	-	Alcoholic Intoxication, Chronic; Anxiety Disorders; Attention deficit hyperactivity disorder; Autistic Disorder; Bipolar Disorder; Central neuroblastoma; Depressive disorder; Epilepsy, Temporal Lobe; Major Depressive Disorder; Mental Depression; Migraine Disorders; Schizophrenia; Seizures; Substance Withdrawal Syndrome; Unipolar Depression; Weight Gain; Weight Gain Adverse Event	-	Adrenergic alpha-Antagonists; Analgesics, Non-Narcotic; Anti-Allergic Agents; Anti-Anxiety Agents; Antidepressive Agents, Second-Generation; Antidepressive Agents, Tricyclic; Antiemetics; Antiparkinson Agents; Antipruritics; Antipsychotic Agents; Dopamine Agonists; Dopamine Antagonists; GABA Antagonists; Histamine Antagonists; Histamine H1 Antagonists; Hormone Antagonists; Hypnotics and Sedatives…	-
5HT2C	P28335	Chromosome 14 open reading frame 1 (C14orf1), mRNA	Q9UKR5	-	-	-	-	-	yes	yes	yes	-	biosynthetic process; cell-cell signaling; cell differentiation; cellular nitrogen compound metabolic process; cellular protein modification process; homeostatic process; lipid metabolic process; neurological system process; response to stress; signal transduction; small molecule metabolic process; transmembrane transport; transport	biosynthetic process; lipid metabolic process	Acebutolol Action Pathway; Alprenolol Action Pathway; Amine ligand-binding receptors; Amiodarone Action Pathway; Amlodipine Action Pathway; Arbutamine Action Pathway; Arf6 signaling events; Atenolol Action Pathway; Betaxolol Action Pathway; Bevantolol Action Pathway; Bisoprolol Action Pathway; Bopindolol Action Pathway; Bupranolol Action Pathway; Calcium Regulation in the Cardiac Cell; Carteolol …	Apoptosis; Integrated Breast Cancer Pathway; Programmed Cell Death	Alcoholic Intoxication, Chronic; Anxiety Disorders; Attention deficit hyperactivity disorder; Autistic Disorder; Bipolar Disorder; Central neuroblastoma; Depressive disorder; Epilepsy, Temporal Lobe; Major Depressive Disorder; Mental Depression; Migraine Disorders; Schizophrenia; Seizures; Substance Withdrawal Syndrome; Unipolar Depression; Weight Gain; Weight Gain Adverse Event	-	Adrenergic alpha-Antagonists; Analgesics, Non-Narcotic; Anti-Allergic Agents; Anti-Anxiety Agents; Antidepressive Agents, Second-Generation; Antidepressive Agents, Tricyclic; Antiemetics; Antiparkinson Agents; Antipruritics; Antipsychotic Agents; Dopamine Agonists; Dopamine Antagonists; GABA Antagonists; Histamine Antagonists; Histamine H1 Antagonists; Hormone Antagonists; Hypnotics and Sedatives…	-
5HT2C	P28335	KIAA0195 (KIAA0195), mRNA	Q12767	-	-	-	-	-	yes	yes	yes	-	biosynthetic process; cell-cell signaling; cell differentiation; cellular nitrogen compound metabolic process; cellular protein modification process; homeostatic process; lipid metabolic process; neurological system process; response to stress; signal transduction; small molecule metabolic process; transmembrane transport; transport	-	Acebutolol Action Pathway; Alprenolol Action Pathway; Amine ligand-binding receptors; Amiodarone Action Pathway; Amlodipine Action Pathway; Arbutamine Action Pathway; Arf6 signaling events; Atenolol Action Pathway; Betaxolol Action Pathway; Bevantolol Action Pathway; Bisoprolol Action Pathway; Bopindolol Action Pathway; Bupranolol Action Pathway; Calcium Regulation in the Cardiac Cell; Carteolol …	-	Alcoholic Intoxication, Chronic; Anxiety Disorders; Attention deficit hyperactivity disorder; Autistic Disorder; Bipolar Disorder; Central neuroblastoma; Depressive disorder; Epilepsy, Temporal Lobe; Major Depressive Disorder; Mental Depression; Migraine Disorders; Schizophrenia; Seizures; Substance Withdrawal Syndrome; Unipolar Depression; Weight Gain; Weight Gain Adverse Event	-	Adrenergic alpha-Antagonists; Analgesics, Non-Narcotic; Anti-Allergic Agents; Anti-Anxiety Agents; Antidepressive Agents, Second-Generation; Antidepressive Agents, Tricyclic; Antiemetics; Antiparkinson Agents; Antipruritics; Antipsychotic Agents; Dopamine Agonists; Dopamine Antagonists; GABA Antagonists; Histamine Antagonists; Histamine H1 Antagonists; Hormone Antagonists; Hypnotics and Sedatives…	-
5HT2C	P28335	Renin receptor precursor	O75787	-	-	-	-	-	yes	yes	yes	yes	biosynthetic process; cell-cell signaling; cell differentiation; cellular nitrogen compound metabolic process; cellular protein modification process; homeostatic process; lipid metabolic process; neurological system process; response to stress; signal transduction; small molecule metabolic process; transmembrane transport; transport	-	Acebutolol Action Pathway; Alprenolol Action Pathway; Amine ligand-binding receptors; Amiodarone Action Pathway; Amlodipine Action Pathway; Arbutamine Action Pathway; Arf6 signaling events; Atenolol Action Pathway; Betaxolol Action Pathway; Bevantolol Action Pathway; Bisoprolol Action Pathway; Bopindolol Action Pathway; Bupranolol Action Pathway; Calcium Regulation in the Cardiac Cell; Carteolol …	Renin secretion	Alcoholic Intoxication, Chronic; Anxiety Disorders; Attention deficit hyperactivity disorder; Autistic Disorder; Bipolar Disorder; Central neuroblastoma; Depressive disorder; Epilepsy, Temporal Lobe; Major Depressive Disorder; Mental Depression; Migraine Disorders; Schizophrenia; Seizures; Substance Withdrawal Syndrome; Unipolar Depression; Weight Gain; Weight Gain Adverse Event	Breast Carcinoma; Glomerulosclerosis (disorder); Hypertensive disease; Left Ventricular Hypertrophy; Liver carcinoma; Malignant neoplasm of breast	Adrenergic alpha-Antagonists; Analgesics, Non-Narcotic; Anti-Allergic Agents; Anti-Anxiety Agents; Antidepressive Agents, Second-Generation; Antidepressive Agents, Tricyclic; Antiemetics; Antiparkinson Agents; Antipruritics; Antipsychotic Agents; Dopamine Agonists; Dopamine Antagonists; GABA Antagonists; Histamine Antagonists; Histamine H1 Antagonists; Hormone Antagonists; Hypnotics and Sedatives…	-
5HT2C	P28335	Proteolipid protein 1 (PLP1), transcript variant 1, mRNA	P60201	-	-	-	-	-	yes	yes	yes	yes	biosynthetic process; cell-cell signaling; cell differentiation; cellular nitrogen compound metabolic process; cellular protein modification process; homeostatic process; lipid metabolic process; neurological system process; response to stress; signal transduction; small molecule metabolic process; transmembrane transport; transport	anatomical structure development; biosynthetic process; cell-cell signaling; cell differentiation; developmental maturation; lipid metabolic process; response to stress; signal transduction; small molecule metabolic process	Acebutolol Action Pathway; Alprenolol Action Pathway; Amine ligand-binding receptors; Amiodarone Action Pathway; Amlodipine Action Pathway; Arbutamine Action Pathway; Arf6 signaling events; Atenolol Action Pathway; Betaxolol Action Pathway; Bevantolol Action Pathway; Bisoprolol Action Pathway; Bopindolol Action Pathway; Bupranolol Action Pathway; Calcium Regulation in the Cardiac Cell; Carteolol …	Antigen Presentation: Folding, assembly and peptide loading of class I MHC; Arf6 trafficking events; Assembly of Viral Components at the Budding Site; Calnexin/calreticulin cycle; Hemostasis; Integrin-mediated Cell Adhesion; Integrin Signaling Pathway; N-glycan trimming in the ER and Calnexin/Calreticulin cycle; Phagosome; Virus Assembly and Release	Alcoholic Intoxication, Chronic; Anxiety Disorders; Attention deficit hyperactivity disorder; Autistic Disorder; Bipolar Disorder; Central neuroblastoma; Depressive disorder; Epilepsy, Temporal Lobe; Major Depressive Disorder; Mental Depression; Migraine Disorders; Schizophrenia; Seizures; Substance Withdrawal Syndrome; Unipolar Depression; Weight Gain; Weight Gain Adverse Event	Autistic Disorder; Major Depressive Disorder; Neurodegenerative Disorders; Paraparesis, Spastic; Schizophrenia; Seizures; Spastic Paraplegia, Hereditary; Unipolar Depression	Adrenergic alpha-Antagonists; Analgesics, Non-Narcotic; Anti-Allergic Agents; Anti-Anxiety Agents; Antidepressive Agents, Second-Generation; Antidepressive Agents, Tricyclic; Antiemetics; Antiparkinson Agents; Antipruritics; Antipsychotic Agents; Dopamine Agonists; Dopamine Antagonists; GABA Antagonists; Histamine Antagonists; Histamine H1 Antagonists; Hormone Antagonists; Hypnotics and Sedatives…	-
5HT2C	P28335	G protein-coupled receptor, family C, group 5, member B (GPRC5B), mRNA	Q9NZH0	-	-	-	-	-	yes	yes	yes	yes	biosynthetic process; cell-cell signaling; cell differentiation; cellular nitrogen compound metabolic process; cellular protein modification process; homeostatic process; lipid metabolic process; neurological system process; response to stress; signal transduction; small molecule metabolic process; transmembrane transport; transport	anatomical structure development; cell-cell signaling; cell differentiation; cellular protein modification process; homeostatic process; immune system process; response to stress; signal transduction	Acebutolol Action Pathway; Alprenolol Action Pathway; Amine ligand-binding receptors; Amiodarone Action Pathway; Amlodipine Action Pathway; Arbutamine Action Pathway; Arf6 signaling events; Atenolol Action Pathway; Betaxolol Action Pathway; Bevantolol Action Pathway; Bisoprolol Action Pathway; Bopindolol Action Pathway; Bupranolol Action Pathway; Calcium Regulation in the Cardiac Cell; Carteolol …	-	Alcoholic Intoxication, Chronic; Anxiety Disorders; Attention deficit hyperactivity disorder; Autistic Disorder; Bipolar Disorder; Central neuroblastoma; Depressive disorder; Epilepsy, Temporal Lobe; Major Depressive Disorder; Mental Depression; Migraine Disorders; Schizophrenia; Seizures; Substance Withdrawal Syndrome; Unipolar Depression; Weight Gain; Weight Gain Adverse Event	Attention deficit hyperactivity disorder	Adrenergic alpha-Antagonists; Analgesics, Non-Narcotic; Anti-Allergic Agents; Anti-Anxiety Agents; Antidepressive Agents, Second-Generation; Antidepressive Agents, Tricyclic; Antiemetics; Antiparkinson Agents; Antipruritics; Antipsychotic Agents; Dopamine Agonists; Dopamine Antagonists; GABA Antagonists; Histamine Antagonists; Histamine H1 Antagonists; Hormone Antagonists; Hypnotics and Sedatives…	-
5HT2C	P28335	G protein-coupled receptor 37 (endothelin receptor type B-like) (GPR37), mRNA	O15354	-	-	-	-	-	yes	yes	yes	yes	biosynthetic process; cell-cell signaling; cell differentiation; cellular nitrogen compound metabolic process; cellular protein modification process; homeostatic process; lipid metabolic process; neurological system process; response to stress; signal transduction; small molecule metabolic process; transmembrane transport; transport	biosynthetic process; cell death; cellular nitrogen compound metabolic process; cellular protein modification process; locomotion; response to stress; signal transduction; small molecule metabolic process	Acebutolol Action Pathway; Alprenolol Action Pathway; Amine ligand-binding receptors; Amiodarone Action Pathway; Amlodipine Action Pathway; Arbutamine Action Pathway; Arf6 signaling events; Atenolol Action Pathway; Betaxolol Action Pathway; Bevantolol Action Pathway; Bisoprolol Action Pathway; Bopindolol Action Pathway; Bupranolol Action Pathway; Calcium Regulation in the Cardiac Cell; Carteolol …	Alpha-synuclein signaling; beta_AR_stimulation_of_CICR_in_the_heart_involves_cAMP_activation; Glutamate Binding, Activation of AMPA Receptors and Synaptic Plasticity; Trafficking of AMPA receptors	Alcoholic Intoxication, Chronic; Anxiety Disorders; Attention deficit hyperactivity disorder; Autistic Disorder; Bipolar Disorder; Central neuroblastoma; Depressive disorder; Epilepsy, Temporal Lobe; Major Depressive Disorder; Mental Depression; Migraine Disorders; Schizophrenia; Seizures; Substance Withdrawal Syndrome; Unipolar Depression; Weight Gain; Weight Gain Adverse Event	Autistic Disorder; Liver carcinoma	Adrenergic alpha-Antagonists; Analgesics, Non-Narcotic; Anti-Allergic Agents; Anti-Anxiety Agents; Antidepressive Agents, Second-Generation; Antidepressive Agents, Tricyclic; Antiemetics; Antiparkinson Agents; Antipruritics; Antipsychotic Agents; Dopamine Agonists; Dopamine Antagonists; GABA Antagonists; Histamine Antagonists; Histamine H1 Antagonists; Hormone Antagonists; Hypnotics and Sedatives…	-
5HT2C	P28335	Solute carrier family 29 (nucleoside transporters), member 1 (SLC29A1), nuclear gene encoding mitochondrial protein, transcript variant 3, mRNA	Q99808	-	-	-	-	-	yes	yes	yes	yes	biosynthetic process; cell-cell signaling; cell differentiation; cellular nitrogen compound metabolic process; cellular protein modification process; homeostatic process; lipid metabolic process; neurological system process; response to stress; signal transduction; small molecule metabolic process; transmembrane transport; transport	anatomical structure development; cell-cell signaling; cellular nitrogen compound metabolic process; homeostatic process; response to stress; signal transduction; transmembrane transport; transport	Acebutolol Action Pathway; Alprenolol Action Pathway; Amine ligand-binding receptors; Amiodarone Action Pathway; Amlodipine Action Pathway; Arbutamine Action Pathway; Arf6 signaling events; Atenolol Action Pathway; Betaxolol Action Pathway; Bevantolol Action Pathway; Bisoprolol Action Pathway; Bopindolol Action Pathway; Bupranolol Action Pathway; Calcium Regulation in the Cardiac Cell; Carteolol …	SLC-mediated transmembrane transport; Transmembrane transport of small molecules	Alcoholic Intoxication, Chronic; Anxiety Disorders; Attention deficit hyperactivity disorder; Autistic Disorder; Bipolar Disorder; Central neuroblastoma; Depressive disorder; Epilepsy, Temporal Lobe; Major Depressive Disorder; Mental Depression; Migraine Disorders; Schizophrenia; Seizures; Substance Withdrawal Syndrome; Unipolar Depression; Weight Gain; Weight Gain Adverse Event	Alcoholic Intoxication, Chronic; HIV Infections; Seizures	Adrenergic alpha-Antagonists; Analgesics, Non-Narcotic; Anti-Allergic Agents; Anti-Anxiety Agents; Antidepressive Agents, Second-Generation; Antidepressive Agents, Tricyclic; Antiemetics; Antiparkinson Agents; Antipruritics; Antipsychotic Agents; Dopamine Agonists; Dopamine Antagonists; GABA Antagonists; Histamine Antagonists; Histamine H1 Antagonists; Hormone Antagonists; Hypnotics and Sedatives…	Enzyme Inhibitors
5HT2C	P28335	Zinc transporter ZIP1	Q9NY26	-	-	-	-	-	yes	yes	yes	yes	biosynthetic process; cell-cell signaling; cell differentiation; cellular nitrogen compound metabolic process; cellular protein modification process; homeostatic process; lipid metabolic process; neurological system process; response to stress; signal transduction; small molecule metabolic process; transmembrane transport; transport	anatomical structure development; embryo development; transmembrane transport; transport	Acebutolol Action Pathway; Alprenolol Action Pathway; Amine ligand-binding receptors; Amiodarone Action Pathway; Amlodipine Action Pathway; Arbutamine Action Pathway; Arf6 signaling events; Atenolol Action Pathway; Betaxolol Action Pathway; Bevantolol Action Pathway; Bisoprolol Action Pathway; Bopindolol Action Pathway; Bupranolol Action Pathway; Calcium Regulation in the Cardiac Cell; Carteolol …	-	Alcoholic Intoxication, Chronic; Anxiety Disorders; Attention deficit hyperactivity disorder; Autistic Disorder; Bipolar Disorder; Central neuroblastoma; Depressive disorder; Epilepsy, Temporal Lobe; Major Depressive Disorder; Mental Depression; Migraine Disorders; Schizophrenia; Seizures; Substance Withdrawal Syndrome; Unipolar Depression; Weight Gain; Weight Gain Adverse Event	-	Adrenergic alpha-Antagonists; Analgesics, Non-Narcotic; Anti-Allergic Agents; Anti-Anxiety Agents; Antidepressive Agents, Second-Generation; Antidepressive Agents, Tricyclic; Antiemetics; Antiparkinson Agents; Antipruritics; Antipsychotic Agents; Dopamine Agonists; Dopamine Antagonists; GABA Antagonists; Histamine Antagonists; Histamine H1 Antagonists; Hormone Antagonists; Hypnotics and Sedatives…	-
5HT2C	P28335	Spinster homolog 1 (Drosophila) (SPNS1), transcript variant 1, mRNA	Q9H2V7	-	-	-	-	-	yes	yes	yes	-	biosynthetic process; cell-cell signaling; cell differentiation; cellular nitrogen compound metabolic process; cellular protein modification process; homeostatic process; lipid metabolic process; neurological system process; response to stress; signal transduction; small molecule metabolic process; transmembrane transport; transport	locomotion; signal transduction; transmembrane transport; transport	Acebutolol Action Pathway; Alprenolol Action Pathway; Amine ligand-binding receptors; Amiodarone Action Pathway; Amlodipine Action Pathway; Arbutamine Action Pathway; Arf6 signaling events; Atenolol Action Pathway; Betaxolol Action Pathway; Bevantolol Action Pathway; Bisoprolol Action Pathway; Bopindolol Action Pathway; Bupranolol Action Pathway; Calcium Regulation in the Cardiac Cell; Carteolol …	Apoptosis; Autophagy; BH3-only proteins associate with and inactivate anti-apoptotic BCL-2 members; Mitochondrial Electron Transport Chain; Programmed Cell Death; The NLRP1 inflammasome	Alcoholic Intoxication, Chronic; Anxiety Disorders; Attention deficit hyperactivity disorder; Autistic Disorder; Bipolar Disorder; Central neuroblastoma; Depressive disorder; Epilepsy, Temporal Lobe; Major Depressive Disorder; Mental Depression; Migraine Disorders; Schizophrenia; Seizures; Substance Withdrawal Syndrome; Unipolar Depression; Weight Gain; Weight Gain Adverse Event	HIV Infections	Adrenergic alpha-Antagonists; Analgesics, Non-Narcotic; Anti-Allergic Agents; Anti-Anxiety Agents; Antidepressive Agents, Second-Generation; Antidepressive Agents, Tricyclic; Antiemetics; Antiparkinson Agents; Antipruritics; Antipsychotic Agents; Dopamine Agonists; Dopamine Antagonists; GABA Antagonists; Histamine Antagonists; Histamine H1 Antagonists; Hormone Antagonists; Hypnotics and Sedatives…	-
5HT2C	P28335	Transmembrane 9 superfamily member 2 (TM9SF2), mRNA	Q99805	-	-	-	-	-	yes	yes	yes	yes	biosynthetic process; cell-cell signaling; cell differentiation; cellular nitrogen compound metabolic process; cellular protein modification process; homeostatic process; lipid metabolic process; neurological system process; response to stress; signal transduction; small molecule metabolic process; transmembrane transport; transport	transport	Acebutolol Action Pathway; Alprenolol Action Pathway; Amine ligand-binding receptors; Amiodarone Action Pathway; Amlodipine Action Pathway; Arbutamine Action Pathway; Arf6 signaling events; Atenolol Action Pathway; Betaxolol Action Pathway; Bevantolol Action Pathway; Bisoprolol Action Pathway; Bopindolol Action Pathway; Bupranolol Action Pathway; Calcium Regulation in the Cardiac Cell; Carteolol …	-	Alcoholic Intoxication, Chronic; Anxiety Disorders; Attention deficit hyperactivity disorder; Autistic Disorder; Bipolar Disorder; Central neuroblastoma; Depressive disorder; Epilepsy, Temporal Lobe; Major Depressive Disorder; Mental Depression; Migraine Disorders; Schizophrenia; Seizures; Substance Withdrawal Syndrome; Unipolar Depression; Weight Gain; Weight Gain Adverse Event	-	Adrenergic alpha-Antagonists; Analgesics, Non-Narcotic; Anti-Allergic Agents; Anti-Anxiety Agents; Antidepressive Agents, Second-Generation; Antidepressive Agents, Tricyclic; Antiemetics; Antiparkinson Agents; Antipruritics; Antipsychotic Agents; Dopamine Agonists; Dopamine Antagonists; GABA Antagonists; Histamine Antagonists; Histamine H1 Antagonists; Hormone Antagonists; Hypnotics and Sedatives…	-
5HT2C	P28335	Triosephosphate isomerase 1 (TPI1), transcript variant 1, mRNA	P60174	-	-	-	-	-	yes	-	yes	-	biosynthetic process; cell-cell signaling; cell differentiation; cellular nitrogen compound metabolic process; cellular protein modification process; homeostatic process; lipid metabolic process; neurological system process; response to stress; signal transduction; small molecule metabolic process; transmembrane transport; transport	anatomical structure development; biosynthetic process; carbohydrate metabolic process; catabolic process; cellular nitrogen compound metabolic process; cofactor metabolic process; generation of precursor metabolites and energy; small molecule metabolic process	Acebutolol Action Pathway; Alprenolol Action Pathway; Amine ligand-binding receptors; Amiodarone Action Pathway; Amlodipine Action Pathway; Arbutamine Action Pathway; Arf6 signaling events; Atenolol Action Pathway; Betaxolol Action Pathway; Bevantolol Action Pathway; Bisoprolol Action Pathway; Bopindolol Action Pathway; Bupranolol Action Pathway; Calcium Regulation in the Cardiac Cell; Carteolol …	Autophagy; gluconeogenesis; Glycolysis and Gluconeogenesis; Pathways glycolysis	Alcoholic Intoxication, Chronic; Anxiety Disorders; Attention deficit hyperactivity disorder; Autistic Disorder; Bipolar Disorder; Central neuroblastoma; Depressive disorder; Epilepsy, Temporal Lobe; Major Depressive Disorder; Mental Depression; Migraine Disorders; Schizophrenia; Seizures; Substance Withdrawal Syndrome; Unipolar Depression; Weight Gain; Weight Gain Adverse Event	Glioma; Liver carcinoma; Neoplasm Metastasis; Neurologic Symptoms; Schizophrenia; Stomach Carcinoma	Adrenergic alpha-Antagonists; Analgesics, Non-Narcotic; Anti-Allergic Agents; Anti-Anxiety Agents; Antidepressive Agents, Second-Generation; Antidepressive Agents, Tricyclic; Antiemetics; Antiparkinson Agents; Antipruritics; Antipsychotic Agents; Dopamine Agonists; Dopamine Antagonists; GABA Antagonists; Histamine Antagonists; Histamine H1 Antagonists; Hormone Antagonists; Hypnotics and Sedatives…	-
5HT2C	P28335	Chromobox homolog 3 (CBX3), transcript variant 1, mRNA	Q13185	-	-	-	-	-	yes	yes	yes	-	biosynthetic process; cell-cell signaling; cell differentiation; cellular nitrogen compound metabolic process; cellular protein modification process; homeostatic process; lipid metabolic process; neurological system process; response to stress; signal transduction; small molecule metabolic process; transmembrane transport; transport	biosynthetic process; cellular nitrogen compound metabolic process; chromosome organization	Acebutolol Action Pathway; Alprenolol Action Pathway; Amine ligand-binding receptors; Amiodarone Action Pathway; Amlodipine Action Pathway; Arbutamine Action Pathway; Arf6 signaling events; Atenolol Action Pathway; Betaxolol Action Pathway; Bevantolol Action Pathway; Bisoprolol Action Pathway; Bopindolol Action Pathway; Bupranolol Action Pathway; Calcium Regulation in the Cardiac Cell; Carteolol …	Gene Expression	Alcoholic Intoxication, Chronic; Anxiety Disorders; Attention deficit hyperactivity disorder; Autistic Disorder; Bipolar Disorder; Central neuroblastoma; Depressive disorder; Epilepsy, Temporal Lobe; Major Depressive Disorder; Mental Depression; Migraine Disorders; Schizophrenia; Seizures; Substance Withdrawal Syndrome; Unipolar Depression; Weight Gain; Weight Gain Adverse Event	Breast Carcinoma; Malignant neoplasm of breast	Adrenergic alpha-Antagonists; Analgesics, Non-Narcotic; Anti-Allergic Agents; Anti-Anxiety Agents; Antidepressive Agents, Second-Generation; Antidepressive Agents, Tricyclic; Antiemetics; Antiparkinson Agents; Antipruritics; Antipsychotic Agents; Dopamine Agonists; Dopamine Antagonists; GABA Antagonists; Histamine Antagonists; Histamine H1 Antagonists; Hormone Antagonists; Hypnotics and Sedatives…	-
5HT2C	P28335	Reticulon 4 (RTN4), transcript variant 1, mRNA	Q9NQC3	-	-	-	-	-	yes	yes	yes	yes	biosynthetic process; cell-cell signaling; cell differentiation; cellular nitrogen compound metabolic process; cellular protein modification process; homeostatic process; lipid metabolic process; neurological system process; response to stress; signal transduction; small molecule metabolic process; transmembrane transport; transport	anatomical structure development; cell adhesion; cell death; cell differentiation; cell morphogenesis; cell motility; cellular component assembly; growth; protein complex assembly	Acebutolol Action Pathway; Alprenolol Action Pathway; Amine ligand-binding receptors; Amiodarone Action Pathway; Amlodipine Action Pathway; Arbutamine Action Pathway; Arf6 signaling events; Atenolol Action Pathway; Betaxolol Action Pathway; Bevantolol Action Pathway; Bisoprolol Action Pathway; Bopindolol Action Pathway; Bupranolol Action Pathway; Calcium Regulation in the Cardiac Cell; Carteolol …	Axonal growth inhibition (RHOA activation); BH3-only proteins associate with and inactivate anti-apoptotic BCL-2 members; p75NTR regulates axonogenesis; The NLRP1 inflammasome	Alcoholic Intoxication, Chronic; Anxiety Disorders; Attention deficit hyperactivity disorder; Autistic Disorder; Bipolar Disorder; Central neuroblastoma; Depressive disorder; Epilepsy, Temporal Lobe; Major Depressive Disorder; Mental Depression; Migraine Disorders; Schizophrenia; Seizures; Substance Withdrawal Syndrome; Unipolar Depression; Weight Gain; Weight Gain Adverse Event	Bipolar Disorder; Breast Carcinoma; Epilepsy, Temporal Lobe; Glioma; Liver carcinoma; Malignant neoplasm of breast; Schizophrenia; Seizures	Adrenergic alpha-Antagonists; Analgesics, Non-Narcotic; Anti-Allergic Agents; Anti-Anxiety Agents; Antidepressive Agents, Second-Generation; Antidepressive Agents, Tricyclic; Antiemetics; Antiparkinson Agents; Antipruritics; Antipsychotic Agents; Dopamine Agonists; Dopamine Antagonists; GABA Antagonists; Histamine Antagonists; Histamine H1 Antagonists; Hormone Antagonists; Hypnotics and Sedatives…	-
ADMR	O15218	Abhydrolase domain containing 12 (ABHD12), transcript variant 1, mRNA	Q8N2K0	-	-	-	-	-	yes	yes	yes	yes	response to stress; signal transduction	catabolic process; lipid metabolic process	Myometrial Relaxation and Contraction Pathways	-	Breast Carcinoma; Hypertensive disease; Malignant neoplasm of breast	Neurodegenerative Disorders	-	-
ADMR	O15218	Golgi SNAP receptor complex member 1 (GOSR1), transcript variant 1, mRNA	O95249	-	-	-	-	-	yes	yes	yes	-	response to stress; signal transduction	membrane organization; transport; vacuolar transport; vesicle-mediated transport	Myometrial Relaxation and Contraction Pathways	Synaptic vesicle cycle; Synaptic Vesicle Pathway	Breast Carcinoma; Hypertensive disease; Malignant neoplasm of breast	Breast Carcinoma; Liver carcinoma; Malignant neoplasm of breast; Neurodegenerative Disorders	-	-
ADMR	O15218	Integrin, alpha 5 (fibronectin receptor, alpha polypeptide) (ITGA5), mRNA	P08648	-	-	-	-	-	yes	yes	yes	yes	response to stress; signal transduction	anatomical structure development; anatomical structure formation involved in morphogenesis; cell adhesion; cell death; cell differentiation; cell junction organization; cell motility; cellular component assembly; cellular protein modification process; embryo development; extracellular matrix organization; immune system process; neurological system process; response to stress; signal transduction;…	Myometrial Relaxation and Contraction Pathways	a6b1 and a6b4 Integrin signaling; Cell adhesion molecules (CAMs); DAP12 signaling; Downstream signal transduction; Downstream signaling of activated FGFR1; Downstream signaling of activated FGFR2; Downstream signaling of activated FGFR3; Downstream signaling of activated FGFR4; Endocytosis; Gastrin-CREB signalling pathway via PKC and MAPK; Integrin-mediated Cell Adhesion; Integrin Signaling Pathw…	Breast Carcinoma; Hypertensive disease; Malignant neoplasm of breast	Breast Carcinoma; Colonic Neoplasms; Glioma; Hyperalgesia; Liver carcinoma; Malignant neoplasm of breast; Neoplasm Metastasis; Stomach Carcinoma	-	-
ADMR	O15218	N-methylpurine-DNA glycosylase (MPG), transcript variant 2, mRNA	P29372	-	-	-	-	-	yes	-	yes	-	response to stress; signal transduction	DNA metabolic process; response to stress	Myometrial Relaxation and Contraction Pathways	-	Breast Carcinoma; Hypertensive disease; Malignant neoplasm of breast	Autistic Disorder; Breast Carcinoma; Glioma; HIV Infections; Liver carcinoma; Malignant neoplasm of breast; Neurodegenerative Disorders; Stomach Carcinoma	-	-
ADMR	O15218	Opioid growth factor receptor (OGFR), mRNA	Q9NZT2	-	-	-	-	-	yes	yes	yes	-	response to stress; signal transduction	growth; signal transduction	Myometrial Relaxation and Contraction Pathways	-	Breast Carcinoma; Hypertensive disease; Malignant neoplasm of breast	Colonic Neoplasms	-	-
ADMR	O15218	Plasticity-related gene 2 (PRG2), mRNA	Q6T4P5	-	-	-	-	-	yes	yes	yes	yes	response to stress; signal transduction	lipid metabolic process; signal transduction	Myometrial Relaxation and Contraction Pathways	-	Breast Carcinoma; Hypertensive disease; Malignant neoplasm of breast	-	-	-
ADMR	O15218	Transmembrane and ubiquitin-like domain containing 2 (TMUB2), transcript variant 1, mRNA	Q71RG4	-	-	-	-	-	yes	yes	yes	-	response to stress; signal transduction	-	Myometrial Relaxation and Contraction Pathways	-	Breast Carcinoma; Hypertensive disease; Malignant neoplasm of breast	-	-	-
ADMR	O15218	Transmembrane protein 101 (TMEM101), mRNA	Q96IK0	-	-	-	-	-	yes	yes	yes	-	response to stress; signal transduction	signal transduction	Myometrial Relaxation and Contraction Pathways	-	Breast Carcinoma; Hypertensive disease; Malignant neoplasm of breast	-	-	-
ADMR	O15218	Transmembrane protein 30A (TMEM30A), mRNA	Q9NV96	-	-	-	-	-	yes	yes	yes	yes	response to stress; signal transduction	anatomical structure development; cell differentiation; membrane organization; transmembrane transport; transport	Myometrial Relaxation and Contraction Pathways	Ion channel transport; Ion transport by P-type ATPases; Transmembrane transport of small molecules	Breast Carcinoma; Hypertensive disease; Malignant neoplasm of breast	-	-	-
ADMR	O15218	PREDICTED: major histocompatibility complex, class I, C (HLA-C), mRNA	P10321	-	-	-	-	-	yes	yes	yes	yes	response to stress; signal transduction	-	Myometrial Relaxation and Contraction Pathways	-	Breast Carcinoma; Hypertensive disease; Malignant neoplasm of breast	Alcoholic Intoxication, Chronic; Autistic Disorder; Bipolar Disorder; Central neuroblastoma; Glioma; HIV Infections; Liver carcinoma; Malignant neoplasm of breast; Neoplasm Metastasis; Schizophrenia; Stomach Carcinoma	-	-
ADORA2A	P29274	G protein-coupled receptor 37 (endothelin receptor type B-like) (GPR37), mRNA	O15354	Yes/Co-IP* + BRET*	-	-	-	-	yes	yes	yes	yes	anatomical structure development; biosynthetic process; cell-cell signaling; cell death; cellular nitrogen compound metabolic process; circulatory system process; membrane organization; neurological system process; response to stress; signal transduction; small molecule metabolic process; vesicle-mediated transport	biosynthetic process; cell death; cellular nitrogen compound metabolic process; cellular protein modification process; locomotion; response to stress; signal transduction; small molecule metabolic process	Arrhythmogenic Right Ventricular Cardiomyopathy; Arrhythmogenic right ventricular cardiomyopathy (ARVC); Ca-dependent events; Calcium Regulation in the Cardiac Cell; Calmodulin induced events; CaM pathway; Downstream signaling of activated FGFR1; Downstream signaling of activated FGFR2; Downstream signaling of activated FGFR3; Downstream signaling of activated FGFR4; G alpha (s) signalling events…	Alpha-synuclein signaling; beta_AR_stimulation_of_CICR_in_the_heart_involves_cAMP_activation; Glutamate Binding, Activation of AMPA Receptors and Synaptic Plasticity; Trafficking of AMPA receptors	Anxiety Disorders; Autistic Disorder; Congestive heart failure; Heart failure; Hypertensive disease; Hypotension; Migraine Disorders; Neurodegenerative Disorders; Schizophrenia; Seizures; Substance Withdrawal Syndrome; Weight Gain; Weight Gain Adverse Event	Autistic Disorder; Liver carcinoma	Anti-Arrhythmia Agents; Bronchodilator Agents; Vasodilator Agents	-
ADORA2A	P29274	Chimerin (chimaerin) 1 (CHN1), transcript variant 2, mRNA	P15882	-	-	-	-	-	yes	-	yes	-	anatomical structure development; biosynthetic process; cell-cell signaling; cell death; cellular nitrogen compound metabolic process; circulatory system process; membrane organization; neurological system process; response to stress; signal transduction; small molecule metabolic process; vesicle-mediated transport	cell differentiation; cell morphogenesis; locomotion; signal transduction	Arrhythmogenic Right Ventricular Cardiomyopathy; Arrhythmogenic right ventricular cardiomyopathy (ARVC); Ca-dependent events; Calcium Regulation in the Cardiac Cell; Calmodulin induced events; CaM pathway; Downstream signaling of activated FGFR1; Downstream signaling of activated FGFR2; Downstream signaling of activated FGFR3; Downstream signaling of activated FGFR4; G alpha (s) signalling events…	adp-ribosylation factor; Lissencephaly gene (LIS1) in neuronal migration and development; Rac1-Pak1-p38-MMP-2 pathway; Signaling by VEGF; TGF-beta signaling pathway; VEGFA-VEGFR2 Pathway	Anxiety Disorders; Autistic Disorder; Congestive heart failure; Heart failure; Hypertensive disease; Hypotension; Migraine Disorders; Neurodegenerative Disorders; Schizophrenia; Seizures; Substance Withdrawal Syndrome; Weight Gain; Weight Gain Adverse Event	Alcoholic Intoxication, Chronic; Central neuroblastoma	Anti-Arrhythmia Agents; Bronchodilator Agents; Vasodilator Agents	-
ADORA2A	P29274	Heterogeneous nuclear ribonucleoprotein H3 (2H9) (HNRPH3), transcript variant 2H9A, mRNA	P31942	-	-	-	-	-	yes	-	yes	-	anatomical structure development; biosynthetic process; cell-cell signaling; cell death; cellular nitrogen compound metabolic process; circulatory system process; membrane organization; neurological system process; response to stress; signal transduction; small molecule metabolic process; vesicle-mediated transport	anatomical structure development; cell differentiation; cellular nitrogen compound metabolic process; mRNA processing	Arrhythmogenic Right Ventricular Cardiomyopathy; Arrhythmogenic right ventricular cardiomyopathy (ARVC); Ca-dependent events; Calcium Regulation in the Cardiac Cell; Calmodulin induced events; CaM pathway; Downstream signaling of activated FGFR1; Downstream signaling of activated FGFR2; Downstream signaling of activated FGFR3; Downstream signaling of activated FGFR4; G alpha (s) signalling events…	Autophagy; Gene Expression	Anxiety Disorders; Autistic Disorder; Congestive heart failure; Heart failure; Hypertensive disease; Hypotension; Migraine Disorders; Neurodegenerative Disorders; Schizophrenia; Seizures; Substance Withdrawal Syndrome; Weight Gain; Weight Gain Adverse Event	-	Anti-Arrhythmia Agents; Bronchodilator Agents; Vasodilator Agents	-
ADORA2A	P29274	POM (POM121 homolog, rat) and ZP3 fusion (POMZP3), transcript variant 1, mRNA	Q6PJE2	-	-	-	-	-	yes	-	yes	-	anatomical structure development; biosynthetic process; cell-cell signaling; cell death; cellular nitrogen compound metabolic process; circulatory system process; membrane organization; neurological system process; response to stress; signal transduction; small molecule metabolic process; vesicle-mediated transport	anatomical structure development; cell differentiation; reproduction	Arrhythmogenic Right Ventricular Cardiomyopathy; Arrhythmogenic right ventricular cardiomyopathy (ARVC); Ca-dependent events; Calcium Regulation in the Cardiac Cell; Calmodulin induced events; CaM pathway; Downstream signaling of activated FGFR1; Downstream signaling of activated FGFR2; Downstream signaling of activated FGFR3; Downstream signaling of activated FGFR4; G alpha (s) signalling events…	-	Anxiety Disorders; Autistic Disorder; Congestive heart failure; Heart failure; Hypertensive disease; Hypotension; Migraine Disorders; Neurodegenerative Disorders; Schizophrenia; Seizures; Substance Withdrawal Syndrome; Weight Gain; Weight Gain Adverse Event	-	Anti-Arrhythmia Agents; Bronchodilator Agents; Vasodilator Agents	-
ADORA2A	P29274	Protein phosphatase 1J (PP2C domain containing) (PPM1J), mRNA	Q5JR12	-	-	-	-	-	yes	-	yes	-	anatomical structure development; biosynthetic process; cell-cell signaling; cell death; cellular nitrogen compound metabolic process; circulatory system process; membrane organization; neurological system process; response to stress; signal transduction; small molecule metabolic process; vesicle-mediated transport	cellular protein modification process	Arrhythmogenic Right Ventricular Cardiomyopathy; Arrhythmogenic right ventricular cardiomyopathy (ARVC); Ca-dependent events; Calcium Regulation in the Cardiac Cell; Calmodulin induced events; CaM pathway; Downstream signaling of activated FGFR1; Downstream signaling of activated FGFR2; Downstream signaling of activated FGFR3; Downstream signaling of activated FGFR4; G alpha (s) signalling events…	-	Anxiety Disorders; Autistic Disorder; Congestive heart failure; Heart failure; Hypertensive disease; Hypotension; Migraine Disorders; Neurodegenerative Disorders; Schizophrenia; Seizures; Substance Withdrawal Syndrome; Weight Gain; Weight Gain Adverse Event	-	Anti-Arrhythmia Agents; Bronchodilator Agents; Vasodilator Agents	-
ADORA2A	P29274	Pyruvate dehydrogenase (lipoamide) beta (PDHB), mRNA	P11177	-	-	-	-	-	yes	-	yes	-	anatomical structure development; biosynthetic process; cell-cell signaling; cell death; cellular nitrogen compound metabolic process; circulatory system process; membrane organization; neurological system process; response to stress; signal transduction; small molecule metabolic process; vesicle-mediated transport	biosynthetic process; carbohydrate metabolic process; cellular nitrogen compound metabolic process; cofactor metabolic process; generation of precursor metabolites and energy; lipid metabolic process; small molecule metabolic process; sulfur compound metabolic process	Arrhythmogenic Right Ventricular Cardiomyopathy; Arrhythmogenic right ventricular cardiomyopathy (ARVC); Ca-dependent events; Calcium Regulation in the Cardiac Cell; Calmodulin induced events; CaM pathway; Downstream signaling of activated FGFR1; Downstream signaling of activated FGFR2; Downstream signaling of activated FGFR3; Downstream signaling of activated FGFR4; G alpha (s) signalling events…	Downstream signal transduction; gluconeogenesis; Glycolysis and Gluconeogenesis; Pathways glycolysis; Rac1-Pak1-p38-MMP-2 pathway; Signaling by ERBB2; Signaling by SCF-KIT	Anxiety Disorders; Autistic Disorder; Congestive heart failure; Heart failure; Hypertensive disease; Hypotension; Migraine Disorders; Neurodegenerative Disorders; Schizophrenia; Seizures; Substance Withdrawal Syndrome; Weight Gain; Weight Gain Adverse Event	-	Anti-Arrhythmia Agents; Bronchodilator Agents; Vasodilator Agents	-
ADORA2A	P29274	Rhomboid domain containing 2 (RHBDD2), transcript variant 1, mRNA	Q6NTF9	-	-	-	-	-	yes	yes	yes	-	anatomical structure development; biosynthetic process; cell-cell signaling; cell death; cellular nitrogen compound metabolic process; circulatory system process; membrane organization; neurological system process; response to stress; signal transduction; small molecule metabolic process; vesicle-mediated transport	-	Arrhythmogenic Right Ventricular Cardiomyopathy; Arrhythmogenic right ventricular cardiomyopathy (ARVC); Ca-dependent events; Calcium Regulation in the Cardiac Cell; Calmodulin induced events; CaM pathway; Downstream signaling of activated FGFR1; Downstream signaling of activated FGFR2; Downstream signaling of activated FGFR3; Downstream signaling of activated FGFR4; G alpha (s) signalling events…	-	Anxiety Disorders; Autistic Disorder; Congestive heart failure; Heart failure; Hypertensive disease; Hypotension; Migraine Disorders; Neurodegenerative Disorders; Schizophrenia; Seizures; Substance Withdrawal Syndrome; Weight Gain; Weight Gain Adverse Event	Breast Carcinoma; Malignant neoplasm of breast	Anti-Arrhythmia Agents; Bronchodilator Agents; Vasodilator Agents	-
ADORA2A	P29274	Solute carrier family 25, member 39 (SLC25A39), mRNA	Q9BZJ4	-	-	-	-	-	yes	yes	yes	-	anatomical structure development; biosynthetic process; cell-cell signaling; cell death; cellular nitrogen compound metabolic process; circulatory system process; membrane organization; neurological system process; response to stress; signal transduction; small molecule metabolic process; vesicle-mediated transport	biosynthetic process; cellular nitrogen compound metabolic process; cofactor metabolic process; transport	Arrhythmogenic Right Ventricular Cardiomyopathy; Arrhythmogenic right ventricular cardiomyopathy (ARVC); Ca-dependent events; Calcium Regulation in the Cardiac Cell; Calmodulin induced events; CaM pathway; Downstream signaling of activated FGFR1; Downstream signaling of activated FGFR2; Downstream signaling of activated FGFR3; Downstream signaling of activated FGFR4; G alpha (s) signalling events…	-	Anxiety Disorders; Autistic Disorder; Congestive heart failure; Heart failure; Hypertensive disease; Hypotension; Migraine Disorders; Neurodegenerative Disorders; Schizophrenia; Seizures; Substance Withdrawal Syndrome; Weight Gain; Weight Gain Adverse Event	-	Anti-Arrhythmia Agents; Bronchodilator Agents; Vasodilator Agents	-
ADORA2A	P29274	Solute carrier family 4 (anion exchanger), member 1, adaptor protein (SLC4A1AP), mRNA	Q9BWU0	-	-	-	-	-	yes	yes	yes	yes	anatomical structure development; biosynthetic process; cell-cell signaling; cell death; cellular nitrogen compound metabolic process; circulatory system process; membrane organization; neurological system process; response to stress; signal transduction; small molecule metabolic process; vesicle-mediated transport	-	Arrhythmogenic Right Ventricular Cardiomyopathy; Arrhythmogenic right ventricular cardiomyopathy (ARVC); Ca-dependent events; Calcium Regulation in the Cardiac Cell; Calmodulin induced events; CaM pathway; Downstream signaling of activated FGFR1; Downstream signaling of activated FGFR2; Downstream signaling of activated FGFR3; Downstream signaling of activated FGFR4; G alpha (s) signalling events…	-	Anxiety Disorders; Autistic Disorder; Congestive heart failure; Heart failure; Hypertensive disease; Hypotension; Migraine Disorders; Neurodegenerative Disorders; Schizophrenia; Seizures; Substance Withdrawal Syndrome; Weight Gain; Weight Gain Adverse Event	-	Anti-Arrhythmia Agents; Bronchodilator Agents; Vasodilator Agents	-
ADORA2A	P29274	Spinster homolog 1 (Drosophila) (SPNS1), mRNA	Q9H2V7	-	-	-	-	-	yes	yes	yes	-	anatomical structure development; biosynthetic process; cell-cell signaling; cell death; cellular nitrogen compound metabolic process; circulatory system process; membrane organization; neurological system process; response to stress; signal transduction; small molecule metabolic process; vesicle-mediated transport	locomotion; signal transduction; transmembrane transport; transport	Arrhythmogenic Right Ventricular Cardiomyopathy; Arrhythmogenic right ventricular cardiomyopathy (ARVC); Ca-dependent events; Calcium Regulation in the Cardiac Cell; Calmodulin induced events; CaM pathway; Downstream signaling of activated FGFR1; Downstream signaling of activated FGFR2; Downstream signaling of activated FGFR3; Downstream signaling of activated FGFR4; G alpha (s) signalling events…	Apoptosis; Autophagy; BH3-only proteins associate with and inactivate anti-apoptotic BCL-2 members; Mitochondrial Electron Transport Chain; Programmed Cell Death; The NLRP1 inflammasome	Anxiety Disorders; Autistic Disorder; Congestive heart failure; Heart failure; Hypertensive disease; Hypotension; Migraine Disorders; Neurodegenerative Disorders; Schizophrenia; Seizures; Substance Withdrawal Syndrome; Weight Gain; Weight Gain Adverse Event	HIV Infections	Anti-Arrhythmia Agents; Bronchodilator Agents; Vasodilator Agents	-
ADRA1A	P35348	ATPase, H+ transporting, lysosomal accessory protein 2 (ATP6AP2), mRNA	O75787	-	-	-	-	-	yes	yes	yes	yes	aging; anatomical structure development; biosynthetic process; cell-cell signaling; cell death; cell proliferation; cellular nitrogen compound metabolic process; cellular protein modification process; circulatory system process; growth; homeostatic process; neurological system process; signal transduction; small molecule metabolic process; transport	-	Amine ligand-binding receptors; Calcium Regulation in the Cardiac Cell; Calcium signaling pathway; Carvedilol Action Pathway; cGMP-PKG signaling pathway; Class A/1 (Rhodopsin-like receptors); G alpha (q) signalling events; GPCR ligand binding; GPCRs, Class A Rhodopsin-like; GPCRs, Other; Labetalol Action Pathway; Monoamine GPCRs; Nalbuphine Action Pathway	Renin secretion	Anxiety Disorders; Attention deficit hyperactivity disorder; Bipolar Disorder; Breast Carcinoma; Congestive heart failure; Epilepsy; Glioma; Heart failure; HIV Infections; Hyperalgesia; Hypertensive disease; Hypotension; Left Ventricular Hypertrophy; Liver carcinoma; Major Depressive Disorder; Malignant neoplasm of breast; Neoplasm Metastasis; Schizophrenia	Breast Carcinoma; Glomerulosclerosis (disorder); Hypertensive disease; Left Ventricular Hypertrophy; Liver carcinoma; Malignant neoplasm of breast	Adjuvants, Anesthesia; Adrenergic Agonists; Adrenergic alpha-Antagonists; Adrenergic Uptake Inhibitors; Analgesics, Non-Narcotic; Anti-Allergic Agents; Anti-Anxiety Agents; Antidepressive Agents, Second-Generation; Antidepressive Agents, Tricyclic; Antiemetics; Antihypertensive Agents; Antiparkinson Agents; Antipruritics; Antipsychotic Agents; Bronchodilator Agents; Calcium Channel Blockers; Card…	-
ADRA1A	P35348	CD81 molecule (CD81), mRNA	P60033	-	-	-	-	-	yes	yes	yes	yes	aging; anatomical structure development; biosynthetic process; cell-cell signaling; cell death; cell proliferation; cellular nitrogen compound metabolic process; cellular protein modification process; circulatory system process; growth; homeostatic process; neurological system process; signal transduction; small molecule metabolic process; transport	biosynthetic process; catabolic process; cell motility; cell proliferation; cellular nitrogen compound metabolic process; cellular protein modification process; growth; immune system process; lipid metabolic process; membrane organization; response to stress; signal transduction; symbiosis, encompassing mutualism through parasitism; vesicle-mediated transport	Amine ligand-binding receptors; Calcium Regulation in the Cardiac Cell; Calcium signaling pathway; Carvedilol Action Pathway; cGMP-PKG signaling pathway; Class A/1 (Rhodopsin-like receptors); G alpha (q) signalling events; GPCR ligand binding; GPCRs, Class A Rhodopsin-like; GPCRs, Other; Labetalol Action Pathway; Monoamine GPCRs; Nalbuphine Action Pathway	Gap junction; Gene Expression; Hematopoietic cell lineage; Phagosome	Anxiety Disorders; Attention deficit hyperactivity disorder; Bipolar Disorder; Breast Carcinoma; Congestive heart failure; Epilepsy; Glioma; Heart failure; HIV Infections; Hyperalgesia; Hypertensive disease; Hypotension; Left Ventricular Hypertrophy; Liver carcinoma; Major Depressive Disorder; Malignant neoplasm of breast; Neoplasm Metastasis; Schizophrenia	Central neuroblastoma; Glioma; HIV Infections; Liver carcinoma; Neoplasm Metastasis	Adjuvants, Anesthesia; Adrenergic Agonists; Adrenergic alpha-Antagonists; Adrenergic Uptake Inhibitors; Analgesics, Non-Narcotic; Anti-Allergic Agents; Anti-Anxiety Agents; Antidepressive Agents, Second-Generation; Antidepressive Agents, Tricyclic; Antiemetics; Antihypertensive Agents; Antiparkinson Agents; Antipruritics; Antipsychotic Agents; Bronchodilator Agents; Calcium Channel Blockers; Card…	-
ADRA1A	P35348	Chromosome 1 open reading frame 91 (C1orf91), mRNA	Q8WY98	-	-	-	-	-	yes	yes	yes	-	aging; anatomical structure development; biosynthetic process; cell-cell signaling; cell death; cell proliferation; cellular nitrogen compound metabolic process; cellular protein modification process; circulatory system process; growth; homeostatic process; neurological system process; signal transduction; small molecule metabolic process; transport	-	Amine ligand-binding receptors; Calcium Regulation in the Cardiac Cell; Calcium signaling pathway; Carvedilol Action Pathway; cGMP-PKG signaling pathway; Class A/1 (Rhodopsin-like receptors); G alpha (q) signalling events; GPCR ligand binding; GPCRs, Class A Rhodopsin-like; GPCRs, Other; Labetalol Action Pathway; Monoamine GPCRs; Nalbuphine Action Pathway	cGMP-PKG signaling pathway; Cholinergic synapse; Estrogen signaling pathway	Anxiety Disorders; Attention deficit hyperactivity disorder; Bipolar Disorder; Breast Carcinoma; Congestive heart failure; Epilepsy; Glioma; Heart failure; HIV Infections; Hyperalgesia; Hypertensive disease; Hypotension; Left Ventricular Hypertrophy; Liver carcinoma; Major Depressive Disorder; Malignant neoplasm of breast; Neoplasm Metastasis; Schizophrenia	-	Adjuvants, Anesthesia; Adrenergic Agonists; Adrenergic alpha-Antagonists; Adrenergic Uptake Inhibitors; Analgesics, Non-Narcotic; Anti-Allergic Agents; Anti-Anxiety Agents; Antidepressive Agents, Second-Generation; Antidepressive Agents, Tricyclic; Antiemetics; Antihypertensive Agents; Antiparkinson Agents; Antipruritics; Antipsychotic Agents; Bronchodilator Agents; Calcium Channel Blockers; Card…	-
ADRA1A	P35348	Chromosome 10 open reading frame 35 (C10orf35), mRNA	Q96D05	-	-	-	-	-	yes	yes	yes	-	aging; anatomical structure development; biosynthetic process; cell-cell signaling; cell death; cell proliferation; cellular nitrogen compound metabolic process; cellular protein modification process; circulatory system process; growth; homeostatic process; neurological system process; signal transduction; small molecule metabolic process; transport	-	Amine ligand-binding receptors; Calcium Regulation in the Cardiac Cell; Calcium signaling pathway; Carvedilol Action Pathway; cGMP-PKG signaling pathway; Class A/1 (Rhodopsin-like receptors); G alpha (q) signalling events; GPCR ligand binding; GPCRs, Class A Rhodopsin-like; GPCRs, Other; Labetalol Action Pathway; Monoamine GPCRs; Nalbuphine Action Pathway	-	Anxiety Disorders; Attention deficit hyperactivity disorder; Bipolar Disorder; Breast Carcinoma; Congestive heart failure; Epilepsy; Glioma; Heart failure; HIV Infections; Hyperalgesia; Hypertensive disease; Hypotension; Left Ventricular Hypertrophy; Liver carcinoma; Major Depressive Disorder; Malignant neoplasm of breast; Neoplasm Metastasis; Schizophrenia	-	Adjuvants, Anesthesia; Adrenergic Agonists; Adrenergic alpha-Antagonists; Adrenergic Uptake Inhibitors; Analgesics, Non-Narcotic; Anti-Allergic Agents; Anti-Anxiety Agents; Antidepressive Agents, Second-Generation; Antidepressive Agents, Tricyclic; Antiemetics; Antihypertensive Agents; Antiparkinson Agents; Antipruritics; Antipsychotic Agents; Bronchodilator Agents; Calcium Channel Blockers; Card…	-
ADRA1A	P35348	Family with sequence similarity 50, member B (FAM50B), mRNA	Q9Y247	-	-	-	-	-	yes	-	yes	-	aging; anatomical structure development; biosynthetic process; cell-cell signaling; cell death; cell proliferation; cellular nitrogen compound metabolic process; cellular protein modification process; circulatory system process; growth; homeostatic process; neurological system process; signal transduction; small molecule metabolic process; transport	-	Amine ligand-binding receptors; Calcium Regulation in the Cardiac Cell; Calcium signaling pathway; Carvedilol Action Pathway; cGMP-PKG signaling pathway; Class A/1 (Rhodopsin-like receptors); G alpha (q) signalling events; GPCR ligand binding; GPCRs, Class A Rhodopsin-like; GPCRs, Other; Labetalol Action Pathway; Monoamine GPCRs; Nalbuphine Action Pathway	-	Anxiety Disorders; Attention deficit hyperactivity disorder; Bipolar Disorder; Breast Carcinoma; Congestive heart failure; Epilepsy; Glioma; Heart failure; HIV Infections; Hyperalgesia; Hypertensive disease; Hypotension; Left Ventricular Hypertrophy; Liver carcinoma; Major Depressive Disorder; Malignant neoplasm of breast; Neoplasm Metastasis; Schizophrenia	-	Adjuvants, Anesthesia; Adrenergic Agonists; Adrenergic alpha-Antagonists; Adrenergic Uptake Inhibitors; Analgesics, Non-Narcotic; Anti-Allergic Agents; Anti-Anxiety Agents; Antidepressive Agents, Second-Generation; Antidepressive Agents, Tricyclic; Antiemetics; Antihypertensive Agents; Antiparkinson Agents; Antipruritics; Antipsychotic Agents; Bronchodilator Agents; Calcium Channel Blockers; Card…	-
ADRA1A	P35348	G protein-coupled receptor 125 (GPR125), mRNA	Q8IWK6	-	-	-	-	-	yes	yes	yes	yes	aging; anatomical structure development; biosynthetic process; cell-cell signaling; cell death; cell proliferation; cellular nitrogen compound metabolic process; cellular protein modification process; circulatory system process; growth; homeostatic process; neurological system process; signal transduction; small molecule metabolic process; transport	signal transduction	Amine ligand-binding receptors; Calcium Regulation in the Cardiac Cell; Calcium signaling pathway; Carvedilol Action Pathway; cGMP-PKG signaling pathway; Class A/1 (Rhodopsin-like receptors); G alpha (q) signalling events; GPCR ligand binding; GPCRs, Class A Rhodopsin-like; GPCRs, Other; Labetalol Action Pathway; Monoamine GPCRs; Nalbuphine Action Pathway	-	Anxiety Disorders; Attention deficit hyperactivity disorder; Bipolar Disorder; Breast Carcinoma; Congestive heart failure; Epilepsy; Glioma; Heart failure; HIV Infections; Hyperalgesia; Hypertensive disease; Hypotension; Left Ventricular Hypertrophy; Liver carcinoma; Major Depressive Disorder; Malignant neoplasm of breast; Neoplasm Metastasis; Schizophrenia	-	Adjuvants, Anesthesia; Adrenergic Agonists; Adrenergic alpha-Antagonists; Adrenergic Uptake Inhibitors; Analgesics, Non-Narcotic; Anti-Allergic Agents; Anti-Anxiety Agents; Antidepressive Agents, Second-Generation; Antidepressive Agents, Tricyclic; Antiemetics; Antihypertensive Agents; Antiparkinson Agents; Antipruritics; Antipsychotic Agents; Bronchodilator Agents; Calcium Channel Blockers; Card…	-
ADRA1A	P35348	G protein-coupled receptor 37 (endothelin receptor type B-like) (GPR37), mRNA	O15354	-	-	-	-	-	yes	yes	yes	yes	aging; anatomical structure development; biosynthetic process; cell-cell signaling; cell death; cell proliferation; cellular nitrogen compound metabolic process; cellular protein modification process; circulatory system process; growth; homeostatic process; neurological system process; signal transduction; small molecule metabolic process; transport	biosynthetic process; cell death; cellular nitrogen compound metabolic process; cellular protein modification process; locomotion; response to stress; signal transduction; small molecule metabolic process	Amine ligand-binding receptors; Calcium Regulation in the Cardiac Cell; Calcium signaling pathway; Carvedilol Action Pathway; cGMP-PKG signaling pathway; Class A/1 (Rhodopsin-like receptors); G alpha (q) signalling events; GPCR ligand binding; GPCRs, Class A Rhodopsin-like; GPCRs, Other; Labetalol Action Pathway; Monoamine GPCRs; Nalbuphine Action Pathway	Alpha-synuclein signaling; beta_AR_stimulation_of_CICR_in_the_heart_involves_cAMP_activation; Glutamate Binding, Activation of AMPA Receptors and Synaptic Plasticity; Trafficking of AMPA receptors	Anxiety Disorders; Attention deficit hyperactivity disorder; Bipolar Disorder; Breast Carcinoma; Congestive heart failure; Epilepsy; Glioma; Heart failure; HIV Infections; Hyperalgesia; Hypertensive disease; Hypotension; Left Ventricular Hypertrophy; Liver carcinoma; Major Depressive Disorder; Malignant neoplasm of breast; Neoplasm Metastasis; Schizophrenia	Autistic Disorder; Liver carcinoma	Adjuvants, Anesthesia; Adrenergic Agonists; Adrenergic alpha-Antagonists; Adrenergic Uptake Inhibitors; Analgesics, Non-Narcotic; Anti-Allergic Agents; Anti-Anxiety Agents; Antidepressive Agents, Second-Generation; Antidepressive Agents, Tricyclic; Antiemetics; Antihypertensive Agents; Antiparkinson Agents; Antipruritics; Antipsychotic Agents; Bronchodilator Agents; Calcium Channel Blockers; Card…	-
ADRA1A	P35348	Glycerophosphodiester phosphodiesterase 1 (GDE1), mRNA	Q9NZC3	-	-	-	-	-	yes	yes	yes	yes	aging; anatomical structure development; biosynthetic process; cell-cell signaling; cell death; cell proliferation; cellular nitrogen compound metabolic process; cellular protein modification process; circulatory system process; growth; homeostatic process; neurological system process; signal transduction; small molecule metabolic process; transport	catabolic process; lipid metabolic process	Amine ligand-binding receptors; Calcium Regulation in the Cardiac Cell; Calcium signaling pathway; Carvedilol Action Pathway; cGMP-PKG signaling pathway; Class A/1 (Rhodopsin-like receptors); G alpha (q) signalling events; GPCR ligand binding; GPCRs, Class A Rhodopsin-like; GPCRs, Other; Labetalol Action Pathway; Monoamine GPCRs; Nalbuphine Action Pathway	Calcium Regulation in the Cardiac Cell; Myometrial Relaxation and Contraction Pathways; Phospholipid Biosynthesis	Anxiety Disorders; Attention deficit hyperactivity disorder; Bipolar Disorder; Breast Carcinoma; Congestive heart failure; Epilepsy; Glioma; Heart failure; HIV Infections; Hyperalgesia; Hypertensive disease; Hypotension; Left Ventricular Hypertrophy; Liver carcinoma; Major Depressive Disorder; Malignant neoplasm of breast; Neoplasm Metastasis; Schizophrenia	Breast Carcinoma; Congestive heart failure; Depressive disorder; Glioma; Heart failure; HIV Infections; Hypertensive disease; Liver carcinoma; Major Depressive Disorder; Malignant neoplasm of breast; Mental Depression; Neoplasm Metastasis; Stomach Carcinoma; Unipolar Depression	Adjuvants, Anesthesia; Adrenergic Agonists; Adrenergic alpha-Antagonists; Adrenergic Uptake Inhibitors; Analgesics, Non-Narcotic; Anti-Allergic Agents; Anti-Anxiety Agents; Antidepressive Agents, Second-Generation; Antidepressive Agents, Tricyclic; Antiemetics; Antihypertensive Agents; Antiparkinson Agents; Antipruritics; Antipsychotic Agents; Bronchodilator Agents; Calcium Channel Blockers; Card…	-
ADRA1A	P35348	Hedgehog acyltransferase-like (HHATL), mRNA	Q9HCP6	-	-	-	-	-	yes	yes	yes	-	aging; anatomical structure development; biosynthetic process; cell-cell signaling; cell death; cell proliferation; cellular nitrogen compound metabolic process; cellular protein modification process; circulatory system process; growth; homeostatic process; neurological system process; signal transduction; small molecule metabolic process; transport	biosynthetic process; cellular protein modification process	Amine ligand-binding receptors; Calcium Regulation in the Cardiac Cell; Calcium signaling pathway; Carvedilol Action Pathway; cGMP-PKG signaling pathway; Class A/1 (Rhodopsin-like receptors); G alpha (q) signalling events; GPCR ligand binding; GPCRs, Class A Rhodopsin-like; GPCRs, Other; Labetalol Action Pathway; Monoamine GPCRs; Nalbuphine Action Pathway	-	Anxiety Disorders; Attention deficit hyperactivity disorder; Bipolar Disorder; Breast Carcinoma; Congestive heart failure; Epilepsy; Glioma; Heart failure; HIV Infections; Hyperalgesia; Hypertensive disease; Hypotension; Left Ventricular Hypertrophy; Liver carcinoma; Major Depressive Disorder; Malignant neoplasm of breast; Neoplasm Metastasis; Schizophrenia	-	Adjuvants, Anesthesia; Adrenergic Agonists; Adrenergic alpha-Antagonists; Adrenergic Uptake Inhibitors; Analgesics, Non-Narcotic; Anti-Allergic Agents; Anti-Anxiety Agents; Antidepressive Agents, Second-Generation; Antidepressive Agents, Tricyclic; Antiemetics; Antihypertensive Agents; Antiparkinson Agents; Antipruritics; Antipsychotic Agents; Bronchodilator Agents; Calcium Channel Blockers; Card…	-
ADRA1A	P35348	Kelch-like 22 (Drosophila) (KLHL22), mRNA	Q53GT1	-	-	-	-	-	yes	-	yes	-	aging; anatomical structure development; biosynthetic process; cell-cell signaling; cell death; cell proliferation; cellular nitrogen compound metabolic process; cellular protein modification process; circulatory system process; growth; homeostatic process; neurological system process; signal transduction; small molecule metabolic process; transport	cell division; cellular protein modification process; chromosome organization; chromosome segregation	Amine ligand-binding receptors; Calcium Regulation in the Cardiac Cell; Calcium signaling pathway; Carvedilol Action Pathway; cGMP-PKG signaling pathway; Class A/1 (Rhodopsin-like receptors); G alpha (q) signalling events; GPCR ligand binding; GPCRs, Class A Rhodopsin-like; GPCRs, Other; Labetalol Action Pathway; Monoamine GPCRs; Nalbuphine Action Pathway	-	Anxiety Disorders; Attention deficit hyperactivity disorder; Bipolar Disorder; Breast Carcinoma; Congestive heart failure; Epilepsy; Glioma; Heart failure; HIV Infections; Hyperalgesia; Hypertensive disease; Hypotension; Left Ventricular Hypertrophy; Liver carcinoma; Major Depressive Disorder; Malignant neoplasm of breast; Neoplasm Metastasis; Schizophrenia	-	Adjuvants, Anesthesia; Adrenergic Agonists; Adrenergic alpha-Antagonists; Adrenergic Uptake Inhibitors; Analgesics, Non-Narcotic; Anti-Allergic Agents; Anti-Anxiety Agents; Antidepressive Agents, Second-Generation; Antidepressive Agents, Tricyclic; Antiemetics; Antihypertensive Agents; Antiparkinson Agents; Antipruritics; Antipsychotic Agents; Bronchodilator Agents; Calcium Channel Blockers; Card…	-
ADRA1A	P35348	KIAA2013 (KIAA2013), mRNA	Q8IYS2	-	-	-	-	-	yes	yes	yes	-	aging; anatomical structure development; biosynthetic process; cell-cell signaling; cell death; cell proliferation; cellular nitrogen compound metabolic process; cellular protein modification process; circulatory system process; growth; homeostatic process; neurological system process; signal transduction; small molecule metabolic process; transport	-	Amine ligand-binding receptors; Calcium Regulation in the Cardiac Cell; Calcium signaling pathway; Carvedilol Action Pathway; cGMP-PKG signaling pathway; Class A/1 (Rhodopsin-like receptors); G alpha (q) signalling events; GPCR ligand binding; GPCRs, Class A Rhodopsin-like; GPCRs, Other; Labetalol Action Pathway; Monoamine GPCRs; Nalbuphine Action Pathway	-	Anxiety Disorders; Attention deficit hyperactivity disorder; Bipolar Disorder; Breast Carcinoma; Congestive heart failure; Epilepsy; Glioma; Heart failure; HIV Infections; Hyperalgesia; Hypertensive disease; Hypotension; Left Ventricular Hypertrophy; Liver carcinoma; Major Depressive Disorder; Malignant neoplasm of breast; Neoplasm Metastasis; Schizophrenia	-	Adjuvants, Anesthesia; Adrenergic Agonists; Adrenergic alpha-Antagonists; Adrenergic Uptake Inhibitors; Analgesics, Non-Narcotic; Anti-Allergic Agents; Anti-Anxiety Agents; Antidepressive Agents, Second-Generation; Antidepressive Agents, Tricyclic; Antiemetics; Antihypertensive Agents; Antiparkinson Agents; Antipruritics; Antipsychotic Agents; Bronchodilator Agents; Calcium Channel Blockers; Card…	-
ADRA1A	P35348	Membrane bound O-acyltransferase domain containing 7 (MBOAT7), mRNA	Q96N66	-	-	-	-	-	yes	yes	yes	-	aging; anatomical structure development; biosynthetic process; cell-cell signaling; cell death; cell proliferation; cellular nitrogen compound metabolic process; cellular protein modification process; circulatory system process; growth; homeostatic process; neurological system process; signal transduction; small molecule metabolic process; transport	anatomical structure development; anatomical structure formation involved in morphogenesis; biosynthetic process; cell differentiation; cell motility; lipid metabolic process	Amine ligand-binding receptors; Calcium Regulation in the Cardiac Cell; Calcium signaling pathway; Carvedilol Action Pathway; cGMP-PKG signaling pathway; Class A/1 (Rhodopsin-like receptors); G alpha (q) signalling events; GPCR ligand binding; GPCRs, Class A Rhodopsin-like; GPCRs, Other; Labetalol Action Pathway; Monoamine GPCRs; Nalbuphine Action Pathway	Glycerophospholipid biosynthesis	Anxiety Disorders; Attention deficit hyperactivity disorder; Bipolar Disorder; Breast Carcinoma; Congestive heart failure; Epilepsy; Glioma; Heart failure; HIV Infections; Hyperalgesia; Hypertensive disease; Hypotension; Left Ventricular Hypertrophy; Liver carcinoma; Major Depressive Disorder; Malignant neoplasm of breast; Neoplasm Metastasis; Schizophrenia	-	Adjuvants, Anesthesia; Adrenergic Agonists; Adrenergic alpha-Antagonists; Adrenergic Uptake Inhibitors; Analgesics, Non-Narcotic; Anti-Allergic Agents; Anti-Anxiety Agents; Antidepressive Agents, Second-Generation; Antidepressive Agents, Tricyclic; Antiemetics; Antihypertensive Agents; Antiparkinson Agents; Antipruritics; Antipsychotic Agents; Bronchodilator Agents; Calcium Channel Blockers; Card…	-
ADRA1A	P35348	Netrin G2 (NTNG2), mRNA	Q96CW9	-	-	-	-	-	yes	yes	yes	yes	aging; anatomical structure development; biosynthetic process; cell-cell signaling; cell death; cell proliferation; cellular nitrogen compound metabolic process; cellular protein modification process; circulatory system process; growth; homeostatic process; neurological system process; signal transduction; small molecule metabolic process; transport	cell differentiation; cell morphogenesis	Amine ligand-binding receptors; Calcium Regulation in the Cardiac Cell; Calcium signaling pathway; Carvedilol Action Pathway; cGMP-PKG signaling pathway; Class A/1 (Rhodopsin-like receptors); G alpha (q) signalling events; GPCR ligand binding; GPCRs, Class A Rhodopsin-like; GPCRs, Other; Labetalol Action Pathway; Monoamine GPCRs; Nalbuphine Action Pathway	Cell adhesion molecules (CAMs)	Anxiety Disorders; Attention deficit hyperactivity disorder; Bipolar Disorder; Breast Carcinoma; Congestive heart failure; Epilepsy; Glioma; Heart failure; HIV Infections; Hyperalgesia; Hypertensive disease; Hypotension; Left Ventricular Hypertrophy; Liver carcinoma; Major Depressive Disorder; Malignant neoplasm of breast; Neoplasm Metastasis; Schizophrenia	Autistic Disorder; Bipolar Disorder; Schizophrenia	Adjuvants, Anesthesia; Adrenergic Agonists; Adrenergic alpha-Antagonists; Adrenergic Uptake Inhibitors; Analgesics, Non-Narcotic; Anti-Allergic Agents; Anti-Anxiety Agents; Antidepressive Agents, Second-Generation; Antidepressive Agents, Tricyclic; Antiemetics; Antihypertensive Agents; Antiparkinson Agents; Antipruritics; Antipsychotic Agents; Bronchodilator Agents; Calcium Channel Blockers; Card…	-
ADRA1A	P35348	Sarcoglycan, beta (43kDa dystrophin-associated glycoprotein) (SGCB), mRNA	Q16585	-	-	-	-	-	yes	yes	yes	yes	aging; anatomical structure development; biosynthetic process; cell-cell signaling; cell death; cell proliferation; cellular nitrogen compound metabolic process; cellular protein modification process; circulatory system process; growth; homeostatic process; neurological system process; signal transduction; small molecule metabolic process; transport	anatomical structure development; cell differentiation; membrane organization	Amine ligand-binding receptors; Calcium Regulation in the Cardiac Cell; Calcium signaling pathway; Carvedilol Action Pathway; cGMP-PKG signaling pathway; Class A/1 (Rhodopsin-like receptors); G alpha (q) signalling events; GPCR ligand binding; GPCRs, Class A Rhodopsin-like; GPCRs, Other; Labetalol Action Pathway; Monoamine GPCRs; Nalbuphine Action Pathway	Arrhythmogenic Right Ventricular Cardiomyopathy; Arrhythmogenic right ventricular cardiomyopathy (ARVC); Viral myocarditis	Anxiety Disorders; Attention deficit hyperactivity disorder; Bipolar Disorder; Breast Carcinoma; Congestive heart failure; Epilepsy; Glioma; Heart failure; HIV Infections; Hyperalgesia; Hypertensive disease; Hypotension; Left Ventricular Hypertrophy; Liver carcinoma; Major Depressive Disorder; Malignant neoplasm of breast; Neoplasm Metastasis; Schizophrenia	Central neuroblastoma; Neoplasm Metastasis; Stomach Carcinoma	Adjuvants, Anesthesia; Adrenergic Agonists; Adrenergic alpha-Antagonists; Adrenergic Uptake Inhibitors; Analgesics, Non-Narcotic; Anti-Allergic Agents; Anti-Anxiety Agents; Antidepressive Agents, Second-Generation; Antidepressive Agents, Tricyclic; Antiemetics; Antihypertensive Agents; Antiparkinson Agents; Antipruritics; Antipsychotic Agents; Bronchodilator Agents; Calcium Channel Blockers; Card…	-
ADRA1A	P35348	Sodium channel, voltage-gated, type I, beta (SCN1B), transcript variant a, mRNA	Q07699	-	-	-	-	-	yes	yes	yes	yes	aging; anatomical structure development; biosynthetic process; cell-cell signaling; cell death; cell proliferation; cellular nitrogen compound metabolic process; cellular protein modification process; circulatory system process; growth; homeostatic process; neurological system process; signal transduction; small molecule metabolic process; transport	anatomical structure development; cell-cell signaling; cell adhesion; cell differentiation; cell morphogenesis; circulatory system process; homeostatic process; locomotion; neurological system process; transmembrane transport; transport	Amine ligand-binding receptors; Calcium Regulation in the Cardiac Cell; Calcium signaling pathway; Carvedilol Action Pathway; cGMP-PKG signaling pathway; Class A/1 (Rhodopsin-like receptors); G alpha (q) signalling events; GPCR ligand binding; GPCRs, Class A Rhodopsin-like; GPCRs, Other; Labetalol Action Pathway; Monoamine GPCRs; Nalbuphine Action Pathway	Cell adhesion molecules (CAMs); Nalbuphine Action Pathway	Anxiety Disorders; Attention deficit hyperactivity disorder; Bipolar Disorder; Breast Carcinoma; Congestive heart failure; Epilepsy; Glioma; Heart failure; HIV Infections; Hyperalgesia; Hypertensive disease; Hypotension; Left Ventricular Hypertrophy; Liver carcinoma; Major Depressive Disorder; Malignant neoplasm of breast; Neoplasm Metastasis; Schizophrenia	Breast Carcinoma; Epilepsy; Epilepsy, Temporal Lobe; Malignant neoplasm of breast; Neoplasm Metastasis; Seizures	Adjuvants, Anesthesia; Adrenergic Agonists; Adrenergic alpha-Antagonists; Adrenergic Uptake Inhibitors; Analgesics, Non-Narcotic; Anti-Allergic Agents; Anti-Anxiety Agents; Antidepressive Agents, Second-Generation; Antidepressive Agents, Tricyclic; Antiemetics; Antihypertensive Agents; Antiparkinson Agents; Antipruritics; Antipsychotic Agents; Bronchodilator Agents; Calcium Channel Blockers; Card…	Anticonvulsants
ADRA1A	P35348	TBC1 domain family, member 20 (TBC1D20), mRNA	Q96BZ9	-	-	-	-	-	yes	yes	yes	-	aging; anatomical structure development; biosynthetic process; cell-cell signaling; cell death; cell proliferation; cellular nitrogen compound metabolic process; cellular protein modification process; circulatory system process; growth; homeostatic process; neurological system process; signal transduction; small molecule metabolic process; transport	anatomical structure development; anatomical structure formation involved in morphogenesis; cell differentiation; cell morphogenesis; cellular component assembly; homeostatic process; macromolecular complex assembly; membrane organization; protein complex assembly; reproduction; symbiosis, encompassing mutualism through parasitism; vesicle-mediated transport	Amine ligand-binding receptors; Calcium Regulation in the Cardiac Cell; Calcium signaling pathway; Carvedilol Action Pathway; cGMP-PKG signaling pathway; Class A/1 (Rhodopsin-like receptors); G alpha (q) signalling events; GPCR ligand binding; GPCRs, Class A Rhodopsin-like; GPCRs, Other; Labetalol Action Pathway; Monoamine GPCRs; Nalbuphine Action Pathway	-	Anxiety Disorders; Attention deficit hyperactivity disorder; Bipolar Disorder; Breast Carcinoma; Congestive heart failure; Epilepsy; Glioma; Heart failure; HIV Infections; Hyperalgesia; Hypertensive disease; Hypotension; Left Ventricular Hypertrophy; Liver carcinoma; Major Depressive Disorder; Malignant neoplasm of breast; Neoplasm Metastasis; Schizophrenia	-	Adjuvants, Anesthesia; Adrenergic Agonists; Adrenergic alpha-Antagonists; Adrenergic Uptake Inhibitors; Analgesics, Non-Narcotic; Anti-Allergic Agents; Anti-Anxiety Agents; Antidepressive Agents, Second-Generation; Antidepressive Agents, Tricyclic; Antiemetics; Antihypertensive Agents; Antiparkinson Agents; Antipruritics; Antipsychotic Agents; Bronchodilator Agents; Calcium Channel Blockers; Card…	-
ADRA1A	P35348	Transmembrane protein 16H (TMEM16H), mRNA	Q9HCE9	-	-	-	-	-	yes	yes	yes	yes	aging; anatomical structure development; biosynthetic process; cell-cell signaling; cell death; cell proliferation; cellular nitrogen compound metabolic process; cellular protein modification process; circulatory system process; growth; homeostatic process; neurological system process; signal transduction; small molecule metabolic process; transport	transmembrane transport; transport	Amine ligand-binding receptors; Calcium Regulation in the Cardiac Cell; Calcium signaling pathway; Carvedilol Action Pathway; cGMP-PKG signaling pathway; Class A/1 (Rhodopsin-like receptors); G alpha (q) signalling events; GPCR ligand binding; GPCRs, Class A Rhodopsin-like; GPCRs, Other; Labetalol Action Pathway; Monoamine GPCRs; Nalbuphine Action Pathway	Ion channel transport; Transmembrane transport of small molecules	Anxiety Disorders; Attention deficit hyperactivity disorder; Bipolar Disorder; Breast Carcinoma; Congestive heart failure; Epilepsy; Glioma; Heart failure; HIV Infections; Hyperalgesia; Hypertensive disease; Hypotension; Left Ventricular Hypertrophy; Liver carcinoma; Major Depressive Disorder; Malignant neoplasm of breast; Neoplasm Metastasis; Schizophrenia	-	Adjuvants, Anesthesia; Adrenergic Agonists; Adrenergic alpha-Antagonists; Adrenergic Uptake Inhibitors; Analgesics, Non-Narcotic; Anti-Allergic Agents; Anti-Anxiety Agents; Antidepressive Agents, Second-Generation; Antidepressive Agents, Tricyclic; Antiemetics; Antihypertensive Agents; Antiparkinson Agents; Antipruritics; Antipsychotic Agents; Bronchodilator Agents; Calcium Channel Blockers; Card…	-
ADRA1A	P35348	Two pore segment channel 2 (TPCN2), mRNA	Q8NHX9	-	-	-	-	-	yes	yes	yes	yes	aging; anatomical structure development; biosynthetic process; cell-cell signaling; cell death; cell proliferation; cellular nitrogen compound metabolic process; cellular protein modification process; circulatory system process; growth; homeostatic process; neurological system process; signal transduction; small molecule metabolic process; transport	autophagy; homeostatic process; signal transduction; transmembrane transport	Amine ligand-binding receptors; Calcium Regulation in the Cardiac Cell; Calcium signaling pathway; Carvedilol Action Pathway; cGMP-PKG signaling pathway; Class A/1 (Rhodopsin-like receptors); G alpha (q) signalling events; GPCR ligand binding; GPCRs, Class A Rhodopsin-like; GPCRs, Other; Labetalol Action Pathway; Monoamine GPCRs; Nalbuphine Action Pathway	-	Anxiety Disorders; Attention deficit hyperactivity disorder; Bipolar Disorder; Breast Carcinoma; Congestive heart failure; Epilepsy; Glioma; Heart failure; HIV Infections; Hyperalgesia; Hypertensive disease; Hypotension; Left Ventricular Hypertrophy; Liver carcinoma; Major Depressive Disorder; Malignant neoplasm of breast; Neoplasm Metastasis; Schizophrenia	Congestive heart failure; Heart failure	Adjuvants, Anesthesia; Adrenergic Agonists; Adrenergic alpha-Antagonists; Adrenergic Uptake Inhibitors; Analgesics, Non-Narcotic; Anti-Allergic Agents; Anti-Anxiety Agents; Antidepressive Agents, Second-Generation; Antidepressive Agents, Tricyclic; Antiemetics; Antihypertensive Agents; Antiparkinson Agents; Antipruritics; Antipsychotic Agents; Bronchodilator Agents; Calcium Channel Blockers; Card…	-
ADRA1A	P35348	Ubiquitin protein ligase E3 component n-recognin 4 (UBR4), mRNA	Q5T4S7	-	-	-	-	-	yes	yes	yes	-	aging; anatomical structure development; biosynthetic process; cell-cell signaling; cell death; cell proliferation; cellular nitrogen compound metabolic process; cellular protein modification process; circulatory system process; growth; homeostatic process; neurological system process; signal transduction; small molecule metabolic process; transport	catabolic process; cellular protein modification process; symbiosis, encompassing mutualism through parasitism	Amine ligand-binding receptors; Calcium Regulation in the Cardiac Cell; Calcium signaling pathway; Carvedilol Action Pathway; cGMP-PKG signaling pathway; Class A/1 (Rhodopsin-like receptors); G alpha (q) signalling events; GPCR ligand binding; GPCRs, Class A Rhodopsin-like; GPCRs, Other; Labetalol Action Pathway; Monoamine GPCRs; Nalbuphine Action Pathway	-	Anxiety Disorders; Attention deficit hyperactivity disorder; Bipolar Disorder; Breast Carcinoma; Congestive heart failure; Epilepsy; Glioma; Heart failure; HIV Infections; Hyperalgesia; Hypertensive disease; Hypotension; Left Ventricular Hypertrophy; Liver carcinoma; Major Depressive Disorder; Malignant neoplasm of breast; Neoplasm Metastasis; Schizophrenia	Stomach Carcinoma	Adjuvants, Anesthesia; Adrenergic Agonists; Adrenergic alpha-Antagonists; Adrenergic Uptake Inhibitors; Analgesics, Non-Narcotic; Anti-Allergic Agents; Anti-Anxiety Agents; Antidepressive Agents, Second-Generation; Antidepressive Agents, Tricyclic; Antiemetics; Antihypertensive Agents; Antiparkinson Agents; Antipruritics; Antipsychotic Agents; Bronchodilator Agents; Calcium Channel Blockers; Card…	-
ADRA1A	P35348	UDP glycosyltransferase 8 (UDP-galactose ceramide galactosyltransferase) (UGT8), mRNA	Q16880	-	-	-	-	-	yes	yes	yes	yes	aging; anatomical structure development; biosynthetic process; cell-cell signaling; cell death; cell proliferation; cellular nitrogen compound metabolic process; cellular protein modification process; circulatory system process; growth; homeostatic process; neurological system process; signal transduction; small molecule metabolic process; transport	anatomical structure development; anatomical structure formation involved in morphogenesis; biosynthetic process; cell differentiation; cell junction organization; cell morphogenesis; cellular component assembly; cellular nitrogen compound metabolic process; cytoskeleton organization; lipid metabolic process; small molecule metabolic process	Amine ligand-binding receptors; Calcium Regulation in the Cardiac Cell; Calcium signaling pathway; Carvedilol Action Pathway; cGMP-PKG signaling pathway; Class A/1 (Rhodopsin-like receptors); G alpha (q) signalling events; GPCR ligand binding; GPCRs, Class A Rhodopsin-like; GPCRs, Other; Labetalol Action Pathway; Monoamine GPCRs; Nalbuphine Action Pathway	-	Anxiety Disorders; Attention deficit hyperactivity disorder; Bipolar Disorder; Breast Carcinoma; Congestive heart failure; Epilepsy; Glioma; Heart failure; HIV Infections; Hyperalgesia; Hypertensive disease; Hypotension; Left Ventricular Hypertrophy; Liver carcinoma; Major Depressive Disorder; Malignant neoplasm of breast; Neoplasm Metastasis; Schizophrenia	Alcoholic Intoxication, Chronic; Breast Carcinoma; Epilepsy; Glioma; Liver carcinoma; Malignant neoplasm of breast; Neoplasm Metastasis; Schizophrenia; Seizures	Adjuvants, Anesthesia; Adrenergic Agonists; Adrenergic alpha-Antagonists; Adrenergic Uptake Inhibitors; Analgesics, Non-Narcotic; Anti-Allergic Agents; Anti-Anxiety Agents; Antidepressive Agents, Second-Generation; Antidepressive Agents, Tricyclic; Antiemetics; Antihypertensive Agents; Antiparkinson Agents; Antipruritics; Antipsychotic Agents; Bronchodilator Agents; Calcium Channel Blockers; Card…	-
ADRB2	P07550	Myelin basic protein (MBP), transcript variant 4, mRNA	P02686	Yes/BRET	-	-	-	-	yes	yes	yes	yes	aging; anatomical structure development; anatomical structure formation involved in morphogenesis; autophagy; biosynthetic process; cell-cell signaling; cell adhesion; cell death; cell differentiation; cell proliferation; cellular nitrogen compound metabolic process; cellular protein modification process; circulatory system process; growth; homeostatic process; lipid metabolic process; membrane o…	aging; anatomical structure development; cell-cell signaling; cell differentiation; cell morphogenesis; immune system process; membrane organization	Acebutolol Action Pathway; Alprenolol Action Pathway; Alzheimer,s disease; Amiodarone Action Pathway; Amlodipine Action Pathway; Arbutamine Action Pathway; Arf6 signaling events; Atenolol Action Pathway; Beta-agonist/Beta-blocker Pathway, Pharmacodynamics; Betaxolol Action Pathway; Bevantolol Action Pathway; Bisoprolol Action Pathway; Bopindolol Action Pathway; Bupranolol Action Pathway; Ca-depen…	Alzheimers Disease; Autophagy; Beta-agonist/Beta-blocker Pathway, Pharmacodynamics; Ca-dependent events; Calcium Regulation in the Cardiac Cell; Calcium_Signaling_Pathway_Humanv3; Calmodulin induced events; CaM pathway; Chemokine signaling pathway; Cholinergic synapse; Corticotropin-releasing hormone; CRH; CXCR3-mediated signaling events; Endothelins; Estrogen signaling pathway; G-protein mediate…	Alcoholic Intoxication, Chronic; Anxiety Disorders; Attention deficit hyperactivity disorder; Autistic Disorder; Bipolar Disorder; Breast Carcinoma; Central neuroblastoma; Congestive heart failure; Depressive disorder; Glioma; Heart failure; HIV Infections; Hypertensive disease; Left Ventricular Hypertrophy; Liver carcinoma; Malignant neoplasm of breast; Mental Depression; Migraine Disorders; Neo…	Alcoholic Intoxication, Chronic; Autistic Disorder; Epilepsy, Temporal Lobe; Glioma; HIV Infections; Liver carcinoma; Malignant neoplasm of breast; Neurodegenerative Disorders; Schizophrenia; Stomach Carcinoma	Adrenergic Agonists; Adrenergic alpha-Antagonists; Adrenergic Uptake Inhibitors; Anti-Anxiety Agents; Anti-Arrhythmia Agents; Antidepressive Agents, Tricyclic; Antihypertensive Agents; Antiparkinson Agents; Bronchodilator Agents; Cardiotonic Agents; Enzyme Inhibitors; Mydriatics; Vasodilator Agents	-
ADRB2	P07550	Prion protein (PRNP), transcript variant 1, mRNA	P04156	Yes/BRET	-	-	-	-	yes	yes	yes	yes	aging; anatomical structure development; anatomical structure formation involved in morphogenesis; autophagy; biosynthetic process; cell-cell signaling; cell adhesion; cell death; cell differentiation; cell proliferation; cellular nitrogen compound metabolic process; cellular protein modification process; circulatory system process; growth; homeostatic process; lipid metabolic process; membrane o…	cell adhesion; cell cycle; cell death; cell proliferation; cellular protein modification process; homeostatic process; immune system process; neurological system process; protein complex assembly; response to stress; signal transduction; transmembrane transport	Acebutolol Action Pathway; Alprenolol Action Pathway; Alzheimer,s disease; Amiodarone Action Pathway; Amlodipine Action Pathway; Arbutamine Action Pathway; Arf6 signaling events; Atenolol Action Pathway; Beta-agonist/Beta-blocker Pathway, Pharmacodynamics; Betaxolol Action Pathway; Bevantolol Action Pathway; Bisoprolol Action Pathway; Bopindolol Action Pathway; Bupranolol Action Pathway; Ca-depen…	Platelet activation, signaling and aggregation	Alcoholic Intoxication, Chronic; Anxiety Disorders; Attention deficit hyperactivity disorder; Autistic Disorder; Bipolar Disorder; Breast Carcinoma; Central neuroblastoma; Congestive heart failure; Depressive disorder; Glioma; Heart failure; HIV Infections; Hypertensive disease; Left Ventricular Hypertrophy; Liver carcinoma; Malignant neoplasm of breast; Mental Depression; Migraine Disorders; Neo…	Bipolar Disorder; Breast Carcinoma; Central neuroblastoma; Epilepsy; Epilepsy, Temporal Lobe; Glioma; HIV Infections; Malignant neoplasm of breast; Migraine Disorders; Neoplasm Metastasis; Neurodegenerative Disorders; Neurologic Symptoms; Paraparesis, Spastic; Schizophrenia; Seizures; Stomach Carcinoma; Weight Gain; Weight Gain Adverse Event	Adrenergic Agonists; Adrenergic alpha-Antagonists; Adrenergic Uptake Inhibitors; Anti-Anxiety Agents; Anti-Arrhythmia Agents; Antidepressive Agents, Tricyclic; Antihypertensive Agents; Antiparkinson Agents; Bronchodilator Agents; Cardiotonic Agents; Enzyme Inhibitors; Mydriatics; Vasodilator Agents	-
ADRB2	P07550	ATP-binding cassette, sub-family A (ABC1), member 7 (ABCA7), mRNA	Q8IZY2	-	-	-	-	-	yes	yes	yes	yes	aging; anatomical structure development; anatomical structure formation involved in morphogenesis; autophagy; biosynthetic process; cell-cell signaling; cell adhesion; cell death; cell differentiation; cell proliferation; cellular nitrogen compound metabolic process; cellular protein modification process; circulatory system process; growth; homeostatic process; lipid metabolic process; membrane o…	biosynthetic process; cellular nitrogen compound metabolic process; cellular protein modification process; macromolecular complex assembly; membrane organization; neurological system process; plasma membrane organization; signal transduction; transmembrane transport; transport; vesicle-mediated transport	Acebutolol Action Pathway; Alprenolol Action Pathway; Alzheimer,s disease; Amiodarone Action Pathway; Amlodipine Action Pathway; Arbutamine Action Pathway; Arf6 signaling events; Atenolol Action Pathway; Beta-agonist/Beta-blocker Pathway, Pharmacodynamics; Betaxolol Action Pathway; Bevantolol Action Pathway; Bisoprolol Action Pathway; Bopindolol Action Pathway; Bupranolol Action Pathway; Ca-depen…	Transmembrane transport of small molecules	Alcoholic Intoxication, Chronic; Anxiety Disorders; Attention deficit hyperactivity disorder; Autistic Disorder; Bipolar Disorder; Breast Carcinoma; Central neuroblastoma; Congestive heart failure; Depressive disorder; Glioma; Heart failure; HIV Infections; Hypertensive disease; Left Ventricular Hypertrophy; Liver carcinoma; Malignant neoplasm of breast; Mental Depression; Migraine Disorders; Neo…	Schizophrenia	Adrenergic Agonists; Adrenergic alpha-Antagonists; Adrenergic Uptake Inhibitors; Anti-Anxiety Agents; Anti-Arrhythmia Agents; Antidepressive Agents, Tricyclic; Antihypertensive Agents; Antiparkinson Agents; Bronchodilator Agents; Cardiotonic Agents; Enzyme Inhibitors; Mydriatics; Vasodilator Agents	-
ADRB2	P07550	ATPase, H+ transporting, lysosomal 21kDa, V0 subunit b (ATP6V0B), transcript variant 2, mRNA	Q99437	-	-	-	-	-	yes	yes	yes	-	aging; anatomical structure development; anatomical structure formation involved in morphogenesis; autophagy; biosynthetic process; cell-cell signaling; cell adhesion; cell death; cell differentiation; cell proliferation; cellular nitrogen compound metabolic process; cellular protein modification process; circulatory system process; growth; homeostatic process; lipid metabolic process; membrane o…	autophagy; homeostatic process; signal transduction; transmembrane transport; transport	Acebutolol Action Pathway; Alprenolol Action Pathway; Alzheimer,s disease; Amiodarone Action Pathway; Amlodipine Action Pathway; Arbutamine Action Pathway; Arf6 signaling events; Atenolol Action Pathway; Beta-agonist/Beta-blocker Pathway, Pharmacodynamics; Betaxolol Action Pathway; Bevantolol Action Pathway; Bisoprolol Action Pathway; Bopindolol Action Pathway; Bupranolol Action Pathway; Ca-depen…	Infectious disease; Insulin receptor recycling; Ion channel transport; Iron uptake and transport; Lysosome; Phagosome; Rheumatoid arthritis; Signaling by Insulin receptor; Synaptic vesicle cycle; Transferrin endocytosis and recycling; Transmembrane transport of small molecules; Vibrio cholerae infection	Alcoholic Intoxication, Chronic; Anxiety Disorders; Attention deficit hyperactivity disorder; Autistic Disorder; Bipolar Disorder; Breast Carcinoma; Central neuroblastoma; Congestive heart failure; Depressive disorder; Glioma; Heart failure; HIV Infections; Hypertensive disease; Left Ventricular Hypertrophy; Liver carcinoma; Malignant neoplasm of breast; Mental Depression; Migraine Disorders; Neo…	-	Adrenergic Agonists; Adrenergic alpha-Antagonists; Adrenergic Uptake Inhibitors; Anti-Anxiety Agents; Anti-Arrhythmia Agents; Antidepressive Agents, Tricyclic; Antihypertensive Agents; Antiparkinson Agents; Bronchodilator Agents; Cardiotonic Agents; Enzyme Inhibitors; Mydriatics; Vasodilator Agents	-
ADRB2	P07550	ATPase, H+ transporting, lysosomal 38kDa, V0 subunit d1 (ATP6V0D1), mRNA	P61421	-	-	-	-	-	yes	yes	yes	yes	aging; anatomical structure development; anatomical structure formation involved in morphogenesis; autophagy; biosynthetic process; cell-cell signaling; cell adhesion; cell death; cell differentiation; cell proliferation; cellular nitrogen compound metabolic process; cellular protein modification process; circulatory system process; growth; homeostatic process; lipid metabolic process; membrane o…	anatomical structure development; anatomical structure formation involved in morphogenesis; autophagy; cell morphogenesis; cellular component assembly; homeostatic process; response to stress; signal transduction; transmembrane transport; transport	Acebutolol Action Pathway; Alprenolol Action Pathway; Alzheimer,s disease; Amiodarone Action Pathway; Amlodipine Action Pathway; Arbutamine Action Pathway; Arf6 signaling events; Atenolol Action Pathway; Beta-agonist/Beta-blocker Pathway, Pharmacodynamics; Betaxolol Action Pathway; Bevantolol Action Pathway; Bisoprolol Action Pathway; Bopindolol Action Pathway; Bupranolol Action Pathway; Ca-depen…	Infectious disease; Insulin receptor recycling; Ion channel transport; Iron uptake and transport; Lysosome; Phagosome; Rheumatoid arthritis; Signaling by Insulin receptor; Synaptic vesicle cycle; Transferrin endocytosis and recycling; Transmembrane transport of small molecules; Vibrio cholerae infection	Alcoholic Intoxication, Chronic; Anxiety Disorders; Attention deficit hyperactivity disorder; Autistic Disorder; Bipolar Disorder; Breast Carcinoma; Central neuroblastoma; Congestive heart failure; Depressive disorder; Glioma; Heart failure; HIV Infections; Hypertensive disease; Left Ventricular Hypertrophy; Liver carcinoma; Malignant neoplasm of breast; Mental Depression; Migraine Disorders; Neo…	Schizophrenia	Adrenergic Agonists; Adrenergic alpha-Antagonists; Adrenergic Uptake Inhibitors; Anti-Anxiety Agents; Anti-Arrhythmia Agents; Antidepressive Agents, Tricyclic; Antihypertensive Agents; Antiparkinson Agents; Bronchodilator Agents; Cardiotonic Agents; Enzyme Inhibitors; Mydriatics; Vasodilator Agents	-
ADRB2	P07550	Beta-site APP-cleaving enzyme 1 (BACE1), transcript variant c, mRNA	P56817	-	-	-	-	-	yes	yes	yes	yes	aging; anatomical structure development; anatomical structure formation involved in morphogenesis; autophagy; biosynthetic process; cell-cell signaling; cell adhesion; cell death; cell differentiation; cell proliferation; cellular nitrogen compound metabolic process; cellular protein modification process; circulatory system process; growth; homeostatic process; lipid metabolic process; membrane o…	catabolic process; cellular nitrogen compound metabolic process	Acebutolol Action Pathway; Alprenolol Action Pathway; Alzheimer,s disease; Amiodarone Action Pathway; Amlodipine Action Pathway; Arbutamine Action Pathway; Arf6 signaling events; Atenolol Action Pathway; Beta-agonist/Beta-blocker Pathway, Pharmacodynamics; Betaxolol Action Pathway; Bevantolol Action Pathway; Bisoprolol Action Pathway; Bopindolol Action Pathway; Bupranolol Action Pathway; Ca-depen…	Alzheimer,s disease; Alzheimers Disease; Lysosome	Alcoholic Intoxication, Chronic; Anxiety Disorders; Attention deficit hyperactivity disorder; Autistic Disorder; Bipolar Disorder; Breast Carcinoma; Central neuroblastoma; Congestive heart failure; Depressive disorder; Glioma; Heart failure; HIV Infections; Hypertensive disease; Left Ventricular Hypertrophy; Liver carcinoma; Malignant neoplasm of breast; Mental Depression; Migraine Disorders; Neo…	Central neuroblastoma; Epilepsy; Migraine Disorders; Neurodegenerative Disorders; Schizophrenia	Adrenergic Agonists; Adrenergic alpha-Antagonists; Adrenergic Uptake Inhibitors; Anti-Anxiety Agents; Anti-Arrhythmia Agents; Antidepressive Agents, Tricyclic; Antihypertensive Agents; Antiparkinson Agents; Bronchodilator Agents; Cardiotonic Agents; Enzyme Inhibitors; Mydriatics; Vasodilator Agents	-
ADRB2	P07550	Bromodomain adjacent to zinc finger domain, 2A (BAZ2A), mRNA	Q9UIF9	-	-	-	-	-	yes	-	yes	-	aging; anatomical structure development; anatomical structure formation involved in morphogenesis; autophagy; biosynthetic process; cell-cell signaling; cell adhesion; cell death; cell differentiation; cell proliferation; cellular nitrogen compound metabolic process; cellular protein modification process; circulatory system process; growth; homeostatic process; lipid metabolic process; membrane o…	biosynthetic process; cellular nitrogen compound metabolic process; cellular protein modification process; chromosome organization; DNA metabolic process	Acebutolol Action Pathway; Alprenolol Action Pathway; Alzheimer,s disease; Amiodarone Action Pathway; Amlodipine Action Pathway; Arbutamine Action Pathway; Arf6 signaling events; Atenolol Action Pathway; Beta-agonist/Beta-blocker Pathway, Pharmacodynamics; Betaxolol Action Pathway; Bevantolol Action Pathway; Bisoprolol Action Pathway; Bopindolol Action Pathway; Bupranolol Action Pathway; Ca-depen…	Gene Expression	Alcoholic Intoxication, Chronic; Anxiety Disorders; Attention deficit hyperactivity disorder; Autistic Disorder; Bipolar Disorder; Breast Carcinoma; Central neuroblastoma; Congestive heart failure; Depressive disorder; Glioma; Heart failure; HIV Infections; Hypertensive disease; Left Ventricular Hypertrophy; Liver carcinoma; Malignant neoplasm of breast; Mental Depression; Migraine Disorders; Neo…	Neoplasm Metastasis	Adrenergic Agonists; Adrenergic alpha-Antagonists; Adrenergic Uptake Inhibitors; Anti-Anxiety Agents; Anti-Arrhythmia Agents; Antidepressive Agents, Tricyclic; Antihypertensive Agents; Antiparkinson Agents; Bronchodilator Agents; Cardiotonic Agents; Enzyme Inhibitors; Mydriatics; Vasodilator Agents	-
ADRB2	P07550	Centromere protein B, 80kDa (CENPB), mRNA	P07199	-	-	-	-	-	yes	-	yes	-	aging; anatomical structure development; anatomical structure formation involved in morphogenesis; autophagy; biosynthetic process; cell-cell signaling; cell adhesion; cell death; cell differentiation; cell proliferation; cellular nitrogen compound metabolic process; cellular protein modification process; circulatory system process; growth; homeostatic process; lipid metabolic process; membrane o…	-	Acebutolol Action Pathway; Alprenolol Action Pathway; Alzheimer,s disease; Amiodarone Action Pathway; Amlodipine Action Pathway; Arbutamine Action Pathway; Arf6 signaling events; Atenolol Action Pathway; Beta-agonist/Beta-blocker Pathway, Pharmacodynamics; Betaxolol Action Pathway; Bevantolol Action Pathway; Bisoprolol Action Pathway; Bopindolol Action Pathway; Bupranolol Action Pathway; Ca-depen…	-	Alcoholic Intoxication, Chronic; Anxiety Disorders; Attention deficit hyperactivity disorder; Autistic Disorder; Bipolar Disorder; Breast Carcinoma; Central neuroblastoma; Congestive heart failure; Depressive disorder; Glioma; Heart failure; HIV Infections; Hypertensive disease; Left Ventricular Hypertrophy; Liver carcinoma; Malignant neoplasm of breast; Mental Depression; Migraine Disorders; Neo…	-	Adrenergic Agonists; Adrenergic alpha-Antagonists; Adrenergic Uptake Inhibitors; Anti-Anxiety Agents; Anti-Arrhythmia Agents; Antidepressive Agents, Tricyclic; Antihypertensive Agents; Antiparkinson Agents; Bronchodilator Agents; Cardiotonic Agents; Enzyme Inhibitors; Mydriatics; Vasodilator Agents	-
ADRB2	P07550	Cholecystokinin B receptor (CCKBR), mRNA	P32239	-	yes	exp; pred	24561123; 23023127	protein complementation assay	yes	yes	yes	yes	aging; anatomical structure development; anatomical structure formation involved in morphogenesis; autophagy; biosynthetic process; cell-cell signaling; cell adhesion; cell death; cell differentiation; cell proliferation; cellular nitrogen compound metabolic process; cellular protein modification process; circulatory system process; growth; homeostatic process; lipid metabolic process; membrane o…	anatomical structure development; cell proliferation; homeostatic process; lipid metabolic process; neurological system process; signal transduction; transport	Acebutolol Action Pathway; Alprenolol Action Pathway; Alzheimer,s disease; Amiodarone Action Pathway; Amlodipine Action Pathway; Arbutamine Action Pathway; Arf6 signaling events; Atenolol Action Pathway; Beta-agonist/Beta-blocker Pathway, Pharmacodynamics; Betaxolol Action Pathway; Bevantolol Action Pathway; Bisoprolol Action Pathway; Bopindolol Action Pathway; Bupranolol Action Pathway; Ca-depen…	Arf6 signaling events; Class A/1 (Rhodopsin-like receptors); DAP12 signaling; Downstream signal transduction; Downstream signaling of activated FGFR1; Downstream signaling of activated FGFR2; Downstream signaling of activated FGFR3; Downstream signaling of activated FGFR4; G alpha (q) signalling events; Gastrin-CREB signalling pathway via PKC and MAPK; Ghrelin; Hemostasis; IL8- and CXCR1-mediated…	Alcoholic Intoxication, Chronic; Anxiety Disorders; Attention deficit hyperactivity disorder; Autistic Disorder; Bipolar Disorder; Breast Carcinoma; Central neuroblastoma; Congestive heart failure; Depressive disorder; Glioma; Heart failure; HIV Infections; Hypertensive disease; Left Ventricular Hypertrophy; Liver carcinoma; Malignant neoplasm of breast; Mental Depression; Migraine Disorders; Neo…	Alcoholic Intoxication, Chronic; Anxiety Disorders; Cocaine-Related Disorders; Colonic Neoplasms; Glioma; Hyperalgesia; Liver carcinoma; Schizophrenia; Stomach Carcinoma; Substance Withdrawal Syndrome	Adrenergic Agonists; Adrenergic alpha-Antagonists; Adrenergic Uptake Inhibitors; Anti-Anxiety Agents; Anti-Arrhythmia Agents; Antidepressive Agents, Tricyclic; Antihypertensive Agents; Antiparkinson Agents; Bronchodilator Agents; Cardiotonic Agents; Enzyme Inhibitors; Mydriatics; Vasodilator Agents	-
ADRB2	P07550	Chromosome 14 open reading frame 169 (C14orf169), mRNA	Q9H6W3	-	-	-	-	-	yes	-	yes	-	aging; anatomical structure development; anatomical structure formation involved in morphogenesis; autophagy; biosynthetic process; cell-cell signaling; cell adhesion; cell death; cell differentiation; cell proliferation; cellular nitrogen compound metabolic process; cellular protein modification process; circulatory system process; growth; homeostatic process; lipid metabolic process; membrane o…	biosynthetic process; cell differentiation; cellular nitrogen compound metabolic process; cellular protein modification process; chromosome organization; ribosome biogenesis	Acebutolol Action Pathway; Alprenolol Action Pathway; Alzheimer,s disease; Amiodarone Action Pathway; Amlodipine Action Pathway; Arbutamine Action Pathway; Arf6 signaling events; Atenolol Action Pathway; Beta-agonist/Beta-blocker Pathway, Pharmacodynamics; Betaxolol Action Pathway; Bevantolol Action Pathway; Bisoprolol Action Pathway; Bopindolol Action Pathway; Bupranolol Action Pathway; Ca-depen…	-	Alcoholic Intoxication, Chronic; Anxiety Disorders; Attention deficit hyperactivity disorder; Autistic Disorder; Bipolar Disorder; Breast Carcinoma; Central neuroblastoma; Congestive heart failure; Depressive disorder; Glioma; Heart failure; HIV Infections; Hypertensive disease; Left Ventricular Hypertrophy; Liver carcinoma; Malignant neoplasm of breast; Mental Depression; Migraine Disorders; Neo…	Breast Carcinoma; Malignant neoplasm of breast	Adrenergic Agonists; Adrenergic alpha-Antagonists; Adrenergic Uptake Inhibitors; Anti-Anxiety Agents; Anti-Arrhythmia Agents; Antidepressive Agents, Tricyclic; Antihypertensive Agents; Antiparkinson Agents; Bronchodilator Agents; Cardiotonic Agents; Enzyme Inhibitors; Mydriatics; Vasodilator Agents	-
ADRB2	P07550	Chromosome 19 open reading frame 28 (C19orf28), transcript variant 3, mRNA	Q6NUT3	-	-	-	-	-	yes	yes	yes	-	aging; anatomical structure development; anatomical structure formation involved in morphogenesis; autophagy; biosynthetic process; cell-cell signaling; cell adhesion; cell death; cell differentiation; cell proliferation; cellular nitrogen compound metabolic process; cellular protein modification process; circulatory system process; growth; homeostatic process; lipid metabolic process; membrane o…	transport	Acebutolol Action Pathway; Alprenolol Action Pathway; Alzheimer,s disease; Amiodarone Action Pathway; Amlodipine Action Pathway; Arbutamine Action Pathway; Arf6 signaling events; Atenolol Action Pathway; Beta-agonist/Beta-blocker Pathway, Pharmacodynamics; Betaxolol Action Pathway; Bevantolol Action Pathway; Bisoprolol Action Pathway; Bopindolol Action Pathway; Bupranolol Action Pathway; Ca-depen…	-	Alcoholic Intoxication, Chronic; Anxiety Disorders; Attention deficit hyperactivity disorder; Autistic Disorder; Bipolar Disorder; Breast Carcinoma; Central neuroblastoma; Congestive heart failure; Depressive disorder; Glioma; Heart failure; HIV Infections; Hypertensive disease; Left Ventricular Hypertrophy; Liver carcinoma; Malignant neoplasm of breast; Mental Depression; Migraine Disorders; Neo…	Central neuroblastoma	Adrenergic Agonists; Adrenergic alpha-Antagonists; Adrenergic Uptake Inhibitors; Anti-Anxiety Agents; Anti-Arrhythmia Agents; Antidepressive Agents, Tricyclic; Antihypertensive Agents; Antiparkinson Agents; Bronchodilator Agents; Cardiotonic Agents; Enzyme Inhibitors; Mydriatics; Vasodilator Agents	-
ADRB2	P07550	CLPTM1-like (CLPTM1L), mRNA	Q96KA5	-	-	-	-	-	yes	yes	yes	-	aging; anatomical structure development; anatomical structure formation involved in morphogenesis; autophagy; biosynthetic process; cell-cell signaling; cell adhesion; cell death; cell differentiation; cell proliferation; cellular nitrogen compound metabolic process; cellular protein modification process; circulatory system process; growth; homeostatic process; lipid metabolic process; membrane o…	cell death	Acebutolol Action Pathway; Alprenolol Action Pathway; Alzheimer,s disease; Amiodarone Action Pathway; Amlodipine Action Pathway; Arbutamine Action Pathway; Arf6 signaling events; Atenolol Action Pathway; Beta-agonist/Beta-blocker Pathway, Pharmacodynamics; Betaxolol Action Pathway; Bevantolol Action Pathway; Bisoprolol Action Pathway; Bopindolol Action Pathway; Bupranolol Action Pathway; Ca-depen…	-	Alcoholic Intoxication, Chronic; Anxiety Disorders; Attention deficit hyperactivity disorder; Autistic Disorder; Bipolar Disorder; Breast Carcinoma; Central neuroblastoma; Congestive heart failure; Depressive disorder; Glioma; Heart failure; HIV Infections; Hypertensive disease; Left Ventricular Hypertrophy; Liver carcinoma; Malignant neoplasm of breast; Mental Depression; Migraine Disorders; Neo…	Breast Carcinoma; Glioma; Liver carcinoma; Malignant neoplasm of breast	Adrenergic Agonists; Adrenergic alpha-Antagonists; Adrenergic Uptake Inhibitors; Anti-Anxiety Agents; Anti-Arrhythmia Agents; Antidepressive Agents, Tricyclic; Antihypertensive Agents; Antiparkinson Agents; Bronchodilator Agents; Cardiotonic Agents; Enzyme Inhibitors; Mydriatics; Vasodilator Agents	-
ADRB2	P07550	Crystallin, mu (CRYM), transcript variant 2, mRNA	Q14894	-	-	-	-	-	yes	-	yes	-	aging; anatomical structure development; anatomical structure formation involved in morphogenesis; autophagy; biosynthetic process; cell-cell signaling; cell adhesion; cell death; cell differentiation; cell proliferation; cellular nitrogen compound metabolic process; cellular protein modification process; circulatory system process; growth; homeostatic process; lipid metabolic process; membrane o…	biosynthetic process; catabolic process; cellular amino acid metabolic process; cellular nitrogen compound metabolic process; neurological system process; transport	Acebutolol Action Pathway; Alprenolol Action Pathway; Alzheimer,s disease; Amiodarone Action Pathway; Amlodipine Action Pathway; Arbutamine Action Pathway; Arf6 signaling events; Atenolol Action Pathway; Beta-agonist/Beta-blocker Pathway, Pharmacodynamics; Betaxolol Action Pathway; Bevantolol Action Pathway; Bisoprolol Action Pathway; Bopindolol Action Pathway; Bupranolol Action Pathway; Ca-depen…	-	Alcoholic Intoxication, Chronic; Anxiety Disorders; Attention deficit hyperactivity disorder; Autistic Disorder; Bipolar Disorder; Breast Carcinoma; Central neuroblastoma; Congestive heart failure; Depressive disorder; Glioma; Heart failure; HIV Infections; Hypertensive disease; Left Ventricular Hypertrophy; Liver carcinoma; Malignant neoplasm of breast; Mental Depression; Migraine Disorders; Neo…	Schizophrenia	Adrenergic Agonists; Adrenergic alpha-Antagonists; Adrenergic Uptake Inhibitors; Anti-Anxiety Agents; Anti-Arrhythmia Agents; Antidepressive Agents, Tricyclic; Antihypertensive Agents; Antiparkinson Agents; Bronchodilator Agents; Cardiotonic Agents; Enzyme Inhibitors; Mydriatics; Vasodilator Agents	-
ADRB2	P07550	Cyclin D2 (CCND2), mRNA	P30279	-	-	-	-	-	yes	yes	yes	-	aging; anatomical structure development; anatomical structure formation involved in morphogenesis; autophagy; biosynthetic process; cell-cell signaling; cell adhesion; cell death; cell differentiation; cell proliferation; cellular nitrogen compound metabolic process; cellular protein modification process; circulatory system process; growth; homeostatic process; lipid metabolic process; membrane o…	cell cycle; cell division; cellular protein modification process	Acebutolol Action Pathway; Alprenolol Action Pathway; Alzheimer,s disease; Amiodarone Action Pathway; Amlodipine Action Pathway; Arbutamine Action Pathway; Arf6 signaling events; Atenolol Action Pathway; Beta-agonist/Beta-blocker Pathway, Pharmacodynamics; Betaxolol Action Pathway; Bevantolol Action Pathway; Bisoprolol Action Pathway; Bopindolol Action Pathway; Bupranolol Action Pathway; Ca-depen…	Autophagy; DAP12 signaling; Downstream signal transduction; Downstream signaling of activated FGFR1; Downstream signaling of activated FGFR2; Downstream signaling of activated FGFR3; Downstream signaling of activated FGFR4; Hemostasis; Integrated Breast Cancer Pathway; Lissencephaly gene (LIS1) in neuronal migration and development; Signaling by ERBB2; Signaling by FGFR; Signaling by FGFR1; Signa…	Alcoholic Intoxication, Chronic; Anxiety Disorders; Attention deficit hyperactivity disorder; Autistic Disorder; Bipolar Disorder; Breast Carcinoma; Central neuroblastoma; Congestive heart failure; Depressive disorder; Glioma; Heart failure; HIV Infections; Hypertensive disease; Left Ventricular Hypertrophy; Liver carcinoma; Malignant neoplasm of breast; Mental Depression; Migraine Disorders; Neo…	Bipolar Disorder; Breast Carcinoma; Central neuroblastoma; Colonic Neoplasms; Liver carcinoma; Major Depressive Disorder; Malignant neoplasm of breast; Neoplasm Metastasis; Schizophrenia; Stomach Carcinoma	Adrenergic Agonists; Adrenergic alpha-Antagonists; Adrenergic Uptake Inhibitors; Anti-Anxiety Agents; Anti-Arrhythmia Agents; Antidepressive Agents, Tricyclic; Antihypertensive Agents; Antiparkinson Agents; Bronchodilator Agents; Cardiotonic Agents; Enzyme Inhibitors; Mydriatics; Vasodilator Agents	-
ADRB2	P07550	Cytoplasmic linker associated protein 2 (CLASP2), mRNA	O75122	-	-	-	-	-	yes	yes	yes	yes	aging; anatomical structure development; anatomical structure formation involved in morphogenesis; autophagy; biosynthetic process; cell-cell signaling; cell adhesion; cell death; cell differentiation; cell proliferation; cellular nitrogen compound metabolic process; cellular protein modification process; circulatory system process; growth; homeostatic process; lipid metabolic process; membrane o…	anatomical structure development; anatomical structure formation involved in morphogenesis; cell adhesion; cell cycle; cell differentiation; cell division; cell junction organization; cell morphogenesis; cell motility; cellular component assembly; chromosome organization; chromosome segregation; cytoskeleton organization; embryo development; extracellular matrix organization; membrane organizatio…	Acebutolol Action Pathway; Alprenolol Action Pathway; Alzheimer,s disease; Amiodarone Action Pathway; Amlodipine Action Pathway; Arbutamine Action Pathway; Arf6 signaling events; Atenolol Action Pathway; Beta-agonist/Beta-blocker Pathway, Pharmacodynamics; Betaxolol Action Pathway; Bevantolol Action Pathway; Bisoprolol Action Pathway; Bopindolol Action Pathway; Bupranolol Action Pathway; Ca-depen…	a6b1 and a6b4 Integrin signaling; Apoptosis; Calcium Regulation in the Cardiac Cell; DAP12 signaling; Downstream signal transduction; Downstream signaling of activated FGFR1; Downstream signaling of activated FGFR2; Downstream signaling of activated FGFR3; Downstream signaling of activated FGFR4; Estrogen signaling pathway; Generic Transcription Pathway; Lissencephaly gene (LIS1) in neuronal migr…	Alcoholic Intoxication, Chronic; Anxiety Disorders; Attention deficit hyperactivity disorder; Autistic Disorder; Bipolar Disorder; Breast Carcinoma; Central neuroblastoma; Congestive heart failure; Depressive disorder; Glioma; Heart failure; HIV Infections; Hypertensive disease; Left Ventricular Hypertrophy; Liver carcinoma; Malignant neoplasm of breast; Mental Depression; Migraine Disorders; Neo…	Mental Depression	Adrenergic Agonists; Adrenergic alpha-Antagonists; Adrenergic Uptake Inhibitors; Anti-Anxiety Agents; Anti-Arrhythmia Agents; Antidepressive Agents, Tricyclic; Antihypertensive Agents; Antiparkinson Agents; Bronchodilator Agents; Cardiotonic Agents; Enzyme Inhibitors; Mydriatics; Vasodilator Agents	-
ADRB2	P07550	DNA cross-link repair 1A (PSO2 homolog, S. cerevisiae) (DCLRE1A), mRNA	Q6PJP8	-	-	-	-	-	yes	-	yes	-	aging; anatomical structure development; anatomical structure formation involved in morphogenesis; autophagy; biosynthetic process; cell-cell signaling; cell adhesion; cell death; cell differentiation; cell proliferation; cellular nitrogen compound metabolic process; cellular protein modification process; circulatory system process; growth; homeostatic process; lipid metabolic process; membrane o…	cell division; cellular nitrogen compound metabolic process; chromosome organization; DNA metabolic process; homeostatic process; response to stress	Acebutolol Action Pathway; Alprenolol Action Pathway; Alzheimer,s disease; Amiodarone Action Pathway; Amlodipine Action Pathway; Arbutamine Action Pathway; Arf6 signaling events; Atenolol Action Pathway; Beta-agonist/Beta-blocker Pathway, Pharmacodynamics; Betaxolol Action Pathway; Bevantolol Action Pathway; Bisoprolol Action Pathway; Bopindolol Action Pathway; Bupranolol Action Pathway; Ca-depen…	-	Alcoholic Intoxication, Chronic; Anxiety Disorders; Attention deficit hyperactivity disorder; Autistic Disorder; Bipolar Disorder; Breast Carcinoma; Central neuroblastoma; Congestive heart failure; Depressive disorder; Glioma; Heart failure; HIV Infections; Hypertensive disease; Left Ventricular Hypertrophy; Liver carcinoma; Malignant neoplasm of breast; Mental Depression; Migraine Disorders; Neo…	-	Adrenergic Agonists; Adrenergic alpha-Antagonists; Adrenergic Uptake Inhibitors; Anti-Anxiety Agents; Anti-Arrhythmia Agents; Antidepressive Agents, Tricyclic; Antihypertensive Agents; Antiparkinson Agents; Bronchodilator Agents; Cardiotonic Agents; Enzyme Inhibitors; Mydriatics; Vasodilator Agents	-
ADRB2	P07550	DnaJ (Hsp40) homolog, subfamily C, member 14 (DNAJC14), mRNA	Q6Y2X3	-	-	-	-	-	yes	yes	yes	-	aging; anatomical structure development; anatomical structure formation involved in morphogenesis; autophagy; biosynthetic process; cell-cell signaling; cell adhesion; cell death; cell differentiation; cell proliferation; cellular nitrogen compound metabolic process; cellular protein modification process; circulatory system process; growth; homeostatic process; lipid metabolic process; membrane o…	transport	Acebutolol Action Pathway; Alprenolol Action Pathway; Alzheimer,s disease; Amiodarone Action Pathway; Amlodipine Action Pathway; Arbutamine Action Pathway; Arf6 signaling events; Atenolol Action Pathway; Beta-agonist/Beta-blocker Pathway, Pharmacodynamics; Betaxolol Action Pathway; Bevantolol Action Pathway; Bisoprolol Action Pathway; Bopindolol Action Pathway; Bupranolol Action Pathway; Ca-depen…	Calcium signaling pathway; VEGFA-VEGFR2 Pathway	Alcoholic Intoxication, Chronic; Anxiety Disorders; Attention deficit hyperactivity disorder; Autistic Disorder; Bipolar Disorder; Breast Carcinoma; Central neuroblastoma; Congestive heart failure; Depressive disorder; Glioma; Heart failure; HIV Infections; Hypertensive disease; Left Ventricular Hypertrophy; Liver carcinoma; Malignant neoplasm of breast; Mental Depression; Migraine Disorders; Neo…	HIV Infections	Adrenergic Agonists; Adrenergic alpha-Antagonists; Adrenergic Uptake Inhibitors; Anti-Anxiety Agents; Anti-Arrhythmia Agents; Antidepressive Agents, Tricyclic; Antihypertensive Agents; Antiparkinson Agents; Bronchodilator Agents; Cardiotonic Agents; Enzyme Inhibitors; Mydriatics; Vasodilator Agents	-
ADRB2	P07550	Endothelin B receptor-like protein 1; ETBR-LP-1; Parkin-associated endothelin receptor-like receptor; PAELR; Precursor	O15354	-	yes	exp	24561123	affinity chromatography technology; protein complementation assay	yes	yes	yes	yes	aging; anatomical structure development; anatomical structure formation involved in morphogenesis; autophagy; biosynthetic process; cell-cell signaling; cell adhesion; cell death; cell differentiation; cell proliferation; cellular nitrogen compound metabolic process; cellular protein modification process; circulatory system process; growth; homeostatic process; lipid metabolic process; membrane o…	biosynthetic process; cell death; cellular nitrogen compound metabolic process; cellular protein modification process; locomotion; response to stress; signal transduction; small molecule metabolic process	Acebutolol Action Pathway; Alprenolol Action Pathway; Alzheimer,s disease; Amiodarone Action Pathway; Amlodipine Action Pathway; Arbutamine Action Pathway; Arf6 signaling events; Atenolol Action Pathway; Beta-agonist/Beta-blocker Pathway, Pharmacodynamics; Betaxolol Action Pathway; Bevantolol Action Pathway; Bisoprolol Action Pathway; Bopindolol Action Pathway; Bupranolol Action Pathway; Ca-depen…	Alpha-synuclein signaling; beta_AR_stimulation_of_CICR_in_the_heart_involves_cAMP_activation; Glutamate Binding, Activation of AMPA Receptors and Synaptic Plasticity; Trafficking of AMPA receptors	Alcoholic Intoxication, Chronic; Anxiety Disorders; Attention deficit hyperactivity disorder; Autistic Disorder; Bipolar Disorder; Breast Carcinoma; Central neuroblastoma; Congestive heart failure; Depressive disorder; Glioma; Heart failure; HIV Infections; Hypertensive disease; Left Ventricular Hypertrophy; Liver carcinoma; Malignant neoplasm of breast; Mental Depression; Migraine Disorders; Neo…	Autistic Disorder; Liver carcinoma	Adrenergic Agonists; Adrenergic alpha-Antagonists; Adrenergic Uptake Inhibitors; Anti-Anxiety Agents; Anti-Arrhythmia Agents; Antidepressive Agents, Tricyclic; Antihypertensive Agents; Antiparkinson Agents; Bronchodilator Agents; Cardiotonic Agents; Enzyme Inhibitors; Mydriatics; Vasodilator Agents	-
ADRB2	P07550	F-box protein 17 (FBXO17), transcript variant 2, mRNA	Q96EF6	-	-	-	-	-	yes	-	yes	-	aging; anatomical structure development; anatomical structure formation involved in morphogenesis; autophagy; biosynthetic process; cell-cell signaling; cell adhesion; cell death; cell differentiation; cell proliferation; cellular nitrogen compound metabolic process; cellular protein modification process; circulatory system process; growth; homeostatic process; lipid metabolic process; membrane o…	-	Acebutolol Action Pathway; Alprenolol Action Pathway; Alzheimer,s disease; Amiodarone Action Pathway; Amlodipine Action Pathway; Arbutamine Action Pathway; Arf6 signaling events; Atenolol Action Pathway; Beta-agonist/Beta-blocker Pathway, Pharmacodynamics; Betaxolol Action Pathway; Bevantolol Action Pathway; Bisoprolol Action Pathway; Bopindolol Action Pathway; Bupranolol Action Pathway; Ca-depen…	Infectious disease; Signaling by ERBB2; TGF-beta signaling pathway	Alcoholic Intoxication, Chronic; Anxiety Disorders; Attention deficit hyperactivity disorder; Autistic Disorder; Bipolar Disorder; Breast Carcinoma; Central neuroblastoma; Congestive heart failure; Depressive disorder; Glioma; Heart failure; HIV Infections; Hypertensive disease; Left Ventricular Hypertrophy; Liver carcinoma; Malignant neoplasm of breast; Mental Depression; Migraine Disorders; Neo…	-	Adrenergic Agonists; Adrenergic alpha-Antagonists; Adrenergic Uptake Inhibitors; Anti-Anxiety Agents; Anti-Arrhythmia Agents; Antidepressive Agents, Tricyclic; Antihypertensive Agents; Antiparkinson Agents; Bronchodilator Agents; Cardiotonic Agents; Enzyme Inhibitors; Mydriatics; Vasodilator Agents	-
ADRB2	P07550	Family with sequence similarity 84, member B (FAM84B), mRNA	Q96KN1	-	-	-	-	-	yes	yes	yes	yes	aging; anatomical structure development; anatomical structure formation involved in morphogenesis; autophagy; biosynthetic process; cell-cell signaling; cell adhesion; cell death; cell differentiation; cell proliferation; cellular nitrogen compound metabolic process; cellular protein modification process; circulatory system process; growth; homeostatic process; lipid metabolic process; membrane o…	-	Acebutolol Action Pathway; Alprenolol Action Pathway; Alzheimer,s disease; Amiodarone Action Pathway; Amlodipine Action Pathway; Arbutamine Action Pathway; Arf6 signaling events; Atenolol Action Pathway; Beta-agonist/Beta-blocker Pathway, Pharmacodynamics; Betaxolol Action Pathway; Bevantolol Action Pathway; Bisoprolol Action Pathway; Bopindolol Action Pathway; Bupranolol Action Pathway; Ca-depen…	-	Alcoholic Intoxication, Chronic; Anxiety Disorders; Attention deficit hyperactivity disorder; Autistic Disorder; Bipolar Disorder; Breast Carcinoma; Central neuroblastoma; Congestive heart failure; Depressive disorder; Glioma; Heart failure; HIV Infections; Hypertensive disease; Left Ventricular Hypertrophy; Liver carcinoma; Malignant neoplasm of breast; Mental Depression; Migraine Disorders; Neo…	-	Adrenergic Agonists; Adrenergic alpha-Antagonists; Adrenergic Uptake Inhibitors; Anti-Anxiety Agents; Anti-Arrhythmia Agents; Antidepressive Agents, Tricyclic; Antihypertensive Agents; Antiparkinson Agents; Bronchodilator Agents; Cardiotonic Agents; Enzyme Inhibitors; Mydriatics; Vasodilator Agents	-
ADRB2	P07550	Guanylate binding protein 5 (GBP5), mRNA	Q96PP8	-	-	-	-	-	yes	yes	yes	-	aging; anatomical structure development; anatomical structure formation involved in morphogenesis; autophagy; biosynthetic process; cell-cell signaling; cell adhesion; cell death; cell differentiation; cell proliferation; cellular nitrogen compound metabolic process; cellular protein modification process; circulatory system process; growth; homeostatic process; lipid metabolic process; membrane o…	immune system process; protein complex assembly; response to stress; transport	Acebutolol Action Pathway; Alprenolol Action Pathway; Alzheimer,s disease; Amiodarone Action Pathway; Amlodipine Action Pathway; Arbutamine Action Pathway; Arf6 signaling events; Atenolol Action Pathway; Beta-agonist/Beta-blocker Pathway, Pharmacodynamics; Betaxolol Action Pathway; Bevantolol Action Pathway; Bisoprolol Action Pathway; Bopindolol Action Pathway; Bupranolol Action Pathway; Ca-depen…	-	Alcoholic Intoxication, Chronic; Anxiety Disorders; Attention deficit hyperactivity disorder; Autistic Disorder; Bipolar Disorder; Breast Carcinoma; Central neuroblastoma; Congestive heart failure; Depressive disorder; Glioma; Heart failure; HIV Infections; Hypertensive disease; Left Ventricular Hypertrophy; Liver carcinoma; Malignant neoplasm of breast; Mental Depression; Migraine Disorders; Neo…	-	Adrenergic Agonists; Adrenergic alpha-Antagonists; Adrenergic Uptake Inhibitors; Anti-Anxiety Agents; Anti-Arrhythmia Agents; Antidepressive Agents, Tricyclic; Antihypertensive Agents; Antiparkinson Agents; Bronchodilator Agents; Cardiotonic Agents; Enzyme Inhibitors; Mydriatics; Vasodilator Agents	-
ADRB2	P07550	Heparan sulfate 2-O-sulfotransferase 1 (HS2ST1), mRNA	Q7LGA3	-	-	-	-	-	yes	yes	yes	-	aging; anatomical structure development; anatomical structure formation involved in morphogenesis; autophagy; biosynthetic process; cell-cell signaling; cell adhesion; cell death; cell differentiation; cell proliferation; cellular nitrogen compound metabolic process; cellular protein modification process; circulatory system process; growth; homeostatic process; lipid metabolic process; membrane o…	biosynthetic process	Acebutolol Action Pathway; Alprenolol Action Pathway; Alzheimer,s disease; Amiodarone Action Pathway; Amlodipine Action Pathway; Arbutamine Action Pathway; Arf6 signaling events; Atenolol Action Pathway; Beta-agonist/Beta-blocker Pathway, Pharmacodynamics; Betaxolol Action Pathway; Bevantolol Action Pathway; Bisoprolol Action Pathway; Bopindolol Action Pathway; Bupranolol Action Pathway; Ca-depen…	-	Alcoholic Intoxication, Chronic; Anxiety Disorders; Attention deficit hyperactivity disorder; Autistic Disorder; Bipolar Disorder; Breast Carcinoma; Central neuroblastoma; Congestive heart failure; Depressive disorder; Glioma; Heart failure; HIV Infections; Hypertensive disease; Left Ventricular Hypertrophy; Liver carcinoma; Malignant neoplasm of breast; Mental Depression; Migraine Disorders; Neo…	-	Adrenergic Agonists; Adrenergic alpha-Antagonists; Adrenergic Uptake Inhibitors; Anti-Anxiety Agents; Anti-Arrhythmia Agents; Antidepressive Agents, Tricyclic; Antihypertensive Agents; Antiparkinson Agents; Bronchodilator Agents; Cardiotonic Agents; Enzyme Inhibitors; Mydriatics; Vasodilator Agents	-
ADRB2	P07550	Heterogeneous nuclear ribonucleoprotein K (HNRPK), transcript variant 3, mRNA	P61978	Yes/Co-IP2	yes	exp; pred	23798571; 25402006	anti tag coimmunoprecipitation; affinity chromatography technology	yes	yes	yes	-	aging; anatomical structure development; anatomical structure formation involved in morphogenesis; autophagy; biosynthetic process; cell-cell signaling; cell adhesion; cell death; cell differentiation; cell proliferation; cellular nitrogen compound metabolic process; cellular protein modification process; circulatory system process; growth; homeostatic process; lipid metabolic process; membrane o…	aging; anatomical structure development; biosynthetic process; cell-cell signaling; cell adhesion; cell death; cell differentiation; cell morphogenesis; cellular nitrogen compound metabolic process; cellular protein modification process; developmental maturation; growth; homeostatic process; immune system process; membrane organization; mRNA processing; reproduction; response to stress; signal tr…	Acebutolol Action Pathway; Alprenolol Action Pathway; Alzheimer,s disease; Amiodarone Action Pathway; Amlodipine Action Pathway; Arbutamine Action Pathway; Arf6 signaling events; Atenolol Action Pathway; Beta-agonist/Beta-blocker Pathway, Pharmacodynamics; Betaxolol Action Pathway; Bevantolol Action Pathway; Bisoprolol Action Pathway; Bopindolol Action Pathway; Bupranolol Action Pathway; Ca-depen…	a6b1 and a6b4 Integrin signaling; Alpha-synuclein signaling; Arf6 signaling events; Autophagy; DAP12 signaling; Downstream signal transduction; Downstream signaling of activated FGFR1; Downstream signaling of activated FGFR2; Downstream signaling of activated FGFR3; Downstream signaling of activated FGFR4; Gene Expression; Ghrelin; IL8- and CXCR2-mediated signaling events; Integrin-mediated Cell …	Alcoholic Intoxication, Chronic; Anxiety Disorders; Attention deficit hyperactivity disorder; Autistic Disorder; Bipolar Disorder; Breast Carcinoma; Central neuroblastoma; Congestive heart failure; Depressive disorder; Glioma; Heart failure; HIV Infections; Hypertensive disease; Left Ventricular Hypertrophy; Liver carcinoma; Malignant neoplasm of breast; Mental Depression; Migraine Disorders; Neo…	Breast Carcinoma; Liver carcinoma; Malignant neoplasm of breast; Neoplasm Metastasis; Schizophrenia	Adrenergic Agonists; Adrenergic alpha-Antagonists; Adrenergic Uptake Inhibitors; Anti-Anxiety Agents; Anti-Arrhythmia Agents; Antidepressive Agents, Tricyclic; Antihypertensive Agents; Antiparkinson Agents; Bronchodilator Agents; Cardiotonic Agents; Enzyme Inhibitors; Mydriatics; Vasodilator Agents	-
ADRB2	P07550	Kinesin light chain 1 (KLC1), transcript variant 1, mRNA	Q07866	-	-	-	-	-	yes	yes	yes	-	aging; anatomical structure development; anatomical structure formation involved in morphogenesis; autophagy; biosynthetic process; cell-cell signaling; cell adhesion; cell death; cell differentiation; cell proliferation; cellular nitrogen compound metabolic process; cellular protein modification process; circulatory system process; growth; homeostatic process; lipid metabolic process; membrane o…	immune system process; symbiosis, encompassing mutualism through parasitism; vesicle-mediated transport	Acebutolol Action Pathway; Alprenolol Action Pathway; Alzheimer,s disease; Amiodarone Action Pathway; Amlodipine Action Pathway; Arbutamine Action Pathway; Arf6 signaling events; Atenolol Action Pathway; Beta-agonist/Beta-blocker Pathway, Pharmacodynamics; Betaxolol Action Pathway; Bevantolol Action Pathway; Bisoprolol Action Pathway; Bopindolol Action Pathway; Bupranolol Action Pathway; Ca-depen…	a6b1 and a6b4 Integrin signaling; Apoptosis; Calcium Regulation in the Cardiac Cell; Generic Transcription Pathway; Myometrial Relaxation and Contraction Pathways; Programmed Cell Death	Alcoholic Intoxication, Chronic; Anxiety Disorders; Attention deficit hyperactivity disorder; Autistic Disorder; Bipolar Disorder; Breast Carcinoma; Central neuroblastoma; Congestive heart failure; Depressive disorder; Glioma; Heart failure; HIV Infections; Hypertensive disease; Left Ventricular Hypertrophy; Liver carcinoma; Malignant neoplasm of breast; Mental Depression; Migraine Disorders; Neo…	Hypertensive disease	Adrenergic Agonists; Adrenergic alpha-Antagonists; Adrenergic Uptake Inhibitors; Anti-Anxiety Agents; Anti-Arrhythmia Agents; Antidepressive Agents, Tricyclic; Antihypertensive Agents; Antiparkinson Agents; Bronchodilator Agents; Cardiotonic Agents; Enzyme Inhibitors; Mydriatics; Vasodilator Agents	-
ADRB2	P07550	Macrophage scavenger receptor 1 (MSR1), transcript variant SR-AIII, mRNA	P21757	-	-	-	-	-	yes	yes	yes	yes	aging; anatomical structure development; anatomical structure formation involved in morphogenesis; autophagy; biosynthetic process; cell-cell signaling; cell adhesion; cell death; cell differentiation; cell proliferation; cellular nitrogen compound metabolic process; cellular protein modification process; circulatory system process; growth; homeostatic process; lipid metabolic process; membrane o…	cell differentiation; membrane organization; transport; vesicle-mediated transport	Acebutolol Action Pathway; Alprenolol Action Pathway; Alzheimer,s disease; Amiodarone Action Pathway; Amlodipine Action Pathway; Arbutamine Action Pathway; Arf6 signaling events; Atenolol Action Pathway; Beta-agonist/Beta-blocker Pathway, Pharmacodynamics; Betaxolol Action Pathway; Bevantolol Action Pathway; Bisoprolol Action Pathway; Bopindolol Action Pathway; Bupranolol Action Pathway; Ca-depen…	-	Alcoholic Intoxication, Chronic; Anxiety Disorders; Attention deficit hyperactivity disorder; Autistic Disorder; Bipolar Disorder; Breast Carcinoma; Central neuroblastoma; Congestive heart failure; Depressive disorder; Glioma; Heart failure; HIV Infections; Hypertensive disease; Left Ventricular Hypertrophy; Liver carcinoma; Malignant neoplasm of breast; Mental Depression; Migraine Disorders; Neo…	Breast Carcinoma; Colonic Neoplasms; Glioma; Malignant neoplasm of breast	Adrenergic Agonists; Adrenergic alpha-Antagonists; Adrenergic Uptake Inhibitors; Anti-Anxiety Agents; Anti-Arrhythmia Agents; Antidepressive Agents, Tricyclic; Antihypertensive Agents; Antiparkinson Agents; Bronchodilator Agents; Cardiotonic Agents; Enzyme Inhibitors; Mydriatics; Vasodilator Agents	-
ADRB2	P07550	Membrane bound O-acyltransferase domain containing 2 (MBOAT2), mRNA	Q6ZWT7	-	-	-	-	-	yes	yes	yes	-	aging; anatomical structure development; anatomical structure formation involved in morphogenesis; autophagy; biosynthetic process; cell-cell signaling; cell adhesion; cell death; cell differentiation; cell proliferation; cellular nitrogen compound metabolic process; cellular protein modification process; circulatory system process; growth; homeostatic process; lipid metabolic process; membrane o…	biosynthetic process; lipid metabolic process	Acebutolol Action Pathway; Alprenolol Action Pathway; Alzheimer,s disease; Amiodarone Action Pathway; Amlodipine Action Pathway; Arbutamine Action Pathway; Arf6 signaling events; Atenolol Action Pathway; Beta-agonist/Beta-blocker Pathway, Pharmacodynamics; Betaxolol Action Pathway; Bevantolol Action Pathway; Bisoprolol Action Pathway; Bopindolol Action Pathway; Bupranolol Action Pathway; Ca-depen…	Glycerophospholipid biosynthesis	Alcoholic Intoxication, Chronic; Anxiety Disorders; Attention deficit hyperactivity disorder; Autistic Disorder; Bipolar Disorder; Breast Carcinoma; Central neuroblastoma; Congestive heart failure; Depressive disorder; Glioma; Heart failure; HIV Infections; Hypertensive disease; Left Ventricular Hypertrophy; Liver carcinoma; Malignant neoplasm of breast; Mental Depression; Migraine Disorders; Neo…	-	Adrenergic Agonists; Adrenergic alpha-Antagonists; Adrenergic Uptake Inhibitors; Anti-Anxiety Agents; Anti-Arrhythmia Agents; Antidepressive Agents, Tricyclic; Antihypertensive Agents; Antiparkinson Agents; Bronchodilator Agents; Cardiotonic Agents; Enzyme Inhibitors; Mydriatics; Vasodilator Agents	-
ADRB2	P07550	Microphthalmia-associated transcription factor (MITF), transcript variant 6, mRNA	O75030	-	-	-	-	-	yes	-	yes	-	aging; anatomical structure development; anatomical structure formation involved in morphogenesis; autophagy; biosynthetic process; cell-cell signaling; cell adhesion; cell death; cell differentiation; cell proliferation; cellular nitrogen compound metabolic process; cellular protein modification process; circulatory system process; growth; homeostatic process; lipid metabolic process; membrane o…	anatomical structure development; biosynthetic process; cell death; cell differentiation; cell motility; cellular nitrogen compound metabolic process; cellular protein modification process; immune system process; pigmentation; protein complex assembly	Acebutolol Action Pathway; Alprenolol Action Pathway; Alzheimer,s disease; Amiodarone Action Pathway; Amlodipine Action Pathway; Arbutamine Action Pathway; Arf6 signaling events; Atenolol Action Pathway; Beta-agonist/Beta-blocker Pathway, Pharmacodynamics; Betaxolol Action Pathway; Bevantolol Action Pathway; Bisoprolol Action Pathway; Bopindolol Action Pathway; Bupranolol Action Pathway; Ca-depen…	Alzheimers Disease; Corticotropin-releasing hormone; Endothelins; Estrogen signaling pathway; Prolactin Signaling Pathway; Rac1-Pak1-p38-MMP-2 pathway; S1P2 pathway	Alcoholic Intoxication, Chronic; Anxiety Disorders; Attention deficit hyperactivity disorder; Autistic Disorder; Bipolar Disorder; Breast Carcinoma; Central neuroblastoma; Congestive heart failure; Depressive disorder; Glioma; Heart failure; HIV Infections; Hypertensive disease; Left Ventricular Hypertrophy; Liver carcinoma; Malignant neoplasm of breast; Mental Depression; Migraine Disorders; Neo…	Glioma; Neoplasm Metastasis	Adrenergic Agonists; Adrenergic alpha-Antagonists; Adrenergic Uptake Inhibitors; Anti-Anxiety Agents; Anti-Arrhythmia Agents; Antidepressive Agents, Tricyclic; Antihypertensive Agents; Antiparkinson Agents; Bronchodilator Agents; Cardiotonic Agents; Enzyme Inhibitors; Mydriatics; Vasodilator Agents	-
ADRB2	P07550	Monoglyceride lipase (MGLL), transcript variant 2, mRNA	Q99685	Yes/Co-IP2	-	-	-	-	yes	yes	yes	yes	aging; anatomical structure development; anatomical structure formation involved in morphogenesis; autophagy; biosynthetic process; cell-cell signaling; cell adhesion; cell death; cell differentiation; cell proliferation; cellular nitrogen compound metabolic process; cellular protein modification process; circulatory system process; growth; homeostatic process; lipid metabolic process; membrane o…	biosynthetic process; catabolic process; lipid metabolic process; neurological system process; response to stress; signal transduction; small molecule metabolic process	Acebutolol Action Pathway; Alprenolol Action Pathway; Alzheimer,s disease; Amiodarone Action Pathway; Amlodipine Action Pathway; Arbutamine Action Pathway; Arf6 signaling events; Atenolol Action Pathway; Beta-agonist/Beta-blocker Pathway, Pharmacodynamics; Betaxolol Action Pathway; Bevantolol Action Pathway; Bisoprolol Action Pathway; Bopindolol Action Pathway; Bupranolol Action Pathway; Ca-depen…	G alpha (q) signalling events; Gastrin-CREB signalling pathway via PKC and MAPK; Glycerophospholipid biosynthesis; Hemostasis; Platelet activation, signaling and aggregation; Retrograde endocannabinoid signaling	Alcoholic Intoxication, Chronic; Anxiety Disorders; Attention deficit hyperactivity disorder; Autistic Disorder; Bipolar Disorder; Breast Carcinoma; Central neuroblastoma; Congestive heart failure; Depressive disorder; Glioma; Heart failure; HIV Infections; Hypertensive disease; Left Ventricular Hypertrophy; Liver carcinoma; Malignant neoplasm of breast; Mental Depression; Migraine Disorders; Neo…	Breast Carcinoma; Glioma; Malignant neoplasm of breast; Marijuana Abuse	Adrenergic Agonists; Adrenergic alpha-Antagonists; Adrenergic Uptake Inhibitors; Anti-Anxiety Agents; Anti-Arrhythmia Agents; Antidepressive Agents, Tricyclic; Antihypertensive Agents; Antiparkinson Agents; Bronchodilator Agents; Cardiotonic Agents; Enzyme Inhibitors; Mydriatics; Vasodilator Agents	-
ADRB2	P07550	Neuronal pentraxin I (NPTX1), mRNA	Q15818	-	-	-	-	-	yes	-	yes	-	aging; anatomical structure development; anatomical structure formation involved in morphogenesis; autophagy; biosynthetic process; cell-cell signaling; cell adhesion; cell death; cell differentiation; cell proliferation; cellular nitrogen compound metabolic process; cellular protein modification process; circulatory system process; growth; homeostatic process; lipid metabolic process; membrane o…	anatomical structure development; cell-cell signaling; cell differentiation; cell morphogenesis; transport	Acebutolol Action Pathway; Alprenolol Action Pathway; Alzheimer,s disease; Amiodarone Action Pathway; Amlodipine Action Pathway; Arbutamine Action Pathway; Arf6 signaling events; Atenolol Action Pathway; Beta-agonist/Beta-blocker Pathway, Pharmacodynamics; Betaxolol Action Pathway; Bevantolol Action Pathway; Bisoprolol Action Pathway; Bopindolol Action Pathway; Bupranolol Action Pathway; Ca-depen…	-	Alcoholic Intoxication, Chronic; Anxiety Disorders; Attention deficit hyperactivity disorder; Autistic Disorder; Bipolar Disorder; Breast Carcinoma; Central neuroblastoma; Congestive heart failure; Depressive disorder; Glioma; Heart failure; HIV Infections; Hypertensive disease; Left Ventricular Hypertrophy; Liver carcinoma; Malignant neoplasm of breast; Mental Depression; Migraine Disorders; Neo…	-	Adrenergic Agonists; Adrenergic alpha-Antagonists; Adrenergic Uptake Inhibitors; Anti-Anxiety Agents; Anti-Arrhythmia Agents; Antidepressive Agents, Tricyclic; Antihypertensive Agents; Antiparkinson Agents; Bronchodilator Agents; Cardiotonic Agents; Enzyme Inhibitors; Mydriatics; Vasodilator Agents	-
ADRB2	P07550	NIPA-like domain containing 2 (NPAL2), mRNA	Q9H841	-	-	-	-	-	yes	yes	yes	-	aging; anatomical structure development; anatomical structure formation involved in morphogenesis; autophagy; biosynthetic process; cell-cell signaling; cell adhesion; cell death; cell differentiation; cell proliferation; cellular nitrogen compound metabolic process; cellular protein modification process; circulatory system process; growth; homeostatic process; lipid metabolic process; membrane o…	transmembrane transport; transport	Acebutolol Action Pathway; Alprenolol Action Pathway; Alzheimer,s disease; Amiodarone Action Pathway; Amlodipine Action Pathway; Arbutamine Action Pathway; Arf6 signaling events; Atenolol Action Pathway; Beta-agonist/Beta-blocker Pathway, Pharmacodynamics; Betaxolol Action Pathway; Bevantolol Action Pathway; Bisoprolol Action Pathway; Bopindolol Action Pathway; Bupranolol Action Pathway; Ca-depen…	Transmembrane transport of small molecules	Alcoholic Intoxication, Chronic; Anxiety Disorders; Attention deficit hyperactivity disorder; Autistic Disorder; Bipolar Disorder; Breast Carcinoma; Central neuroblastoma; Congestive heart failure; Depressive disorder; Glioma; Heart failure; HIV Infections; Hypertensive disease; Left Ventricular Hypertrophy; Liver carcinoma; Malignant neoplasm of breast; Mental Depression; Migraine Disorders; Neo…	-	Adrenergic Agonists; Adrenergic alpha-Antagonists; Adrenergic Uptake Inhibitors; Anti-Anxiety Agents; Anti-Arrhythmia Agents; Antidepressive Agents, Tricyclic; Antihypertensive Agents; Antiparkinson Agents; Bronchodilator Agents; Cardiotonic Agents; Enzyme Inhibitors; Mydriatics; Vasodilator Agents	-
ADRB2	P07550	Nuclear receptor co-repressor 2 (NCOR2), transcript variant 1, mRNA	Q9Y618	-	-	-	-	-	yes	yes	yes	-	aging; anatomical structure development; anatomical structure formation involved in morphogenesis; autophagy; biosynthetic process; cell-cell signaling; cell adhesion; cell death; cell differentiation; cell proliferation; cellular nitrogen compound metabolic process; cellular protein modification process; circulatory system process; growth; homeostatic process; lipid metabolic process; membrane o…	biosynthetic process; cellular nitrogen compound metabolic process; lipid metabolic process; small molecule metabolic process	Acebutolol Action Pathway; Alprenolol Action Pathway; Alzheimer,s disease; Amiodarone Action Pathway; Amlodipine Action Pathway; Arbutamine Action Pathway; Arf6 signaling events; Atenolol Action Pathway; Beta-agonist/Beta-blocker Pathway, Pharmacodynamics; Betaxolol Action Pathway; Bevantolol Action Pathway; Bisoprolol Action Pathway; Bopindolol Action Pathway; Bupranolol Action Pathway; Ca-depen…	a6b1 and a6b4 Integrin signaling; Apoptosis; Corticotropin-releasing hormone; CRH; Estrogen signaling pathway; FOXA1 transcription factor network; Gene Expression; Generic Transcription Pathway; Ghrelin; Integrated Breast Cancer Pathway; LPA receptor mediated events; Prolactin Signaling Pathway; Rac1-Pak1-p38-MMP-2 pathway	Alcoholic Intoxication, Chronic; Anxiety Disorders; Attention deficit hyperactivity disorder; Autistic Disorder; Bipolar Disorder; Breast Carcinoma; Central neuroblastoma; Congestive heart failure; Depressive disorder; Glioma; Heart failure; HIV Infections; Hypertensive disease; Left Ventricular Hypertrophy; Liver carcinoma; Malignant neoplasm of breast; Mental Depression; Migraine Disorders; Neo…	Bipolar Disorder; Breast Carcinoma; Central neuroblastoma; HIV Infections; Malignant neoplasm of breast; Stomach Carcinoma	Adrenergic Agonists; Adrenergic alpha-Antagonists; Adrenergic Uptake Inhibitors; Anti-Anxiety Agents; Anti-Arrhythmia Agents; Antidepressive Agents, Tricyclic; Antihypertensive Agents; Antiparkinson Agents; Bronchodilator Agents; Cardiotonic Agents; Enzyme Inhibitors; Mydriatics; Vasodilator Agents	-
ADRB2	P07550	Odorant binding protein 2A (OBP2A), mRNA	Q9NY56	-	-	-	-	-	yes	-	yes	-	aging; anatomical structure development; anatomical structure formation involved in morphogenesis; autophagy; biosynthetic process; cell-cell signaling; cell adhesion; cell death; cell differentiation; cell proliferation; cellular nitrogen compound metabolic process; cellular protein modification process; circulatory system process; growth; homeostatic process; lipid metabolic process; membrane o…	neurological system process; transport	Acebutolol Action Pathway; Alprenolol Action Pathway; Alzheimer,s disease; Amiodarone Action Pathway; Amlodipine Action Pathway; Arbutamine Action Pathway; Arf6 signaling events; Atenolol Action Pathway; Beta-agonist/Beta-blocker Pathway, Pharmacodynamics; Betaxolol Action Pathway; Bevantolol Action Pathway; Bisoprolol Action Pathway; Bopindolol Action Pathway; Bupranolol Action Pathway; Ca-depen…	-	Alcoholic Intoxication, Chronic; Anxiety Disorders; Attention deficit hyperactivity disorder; Autistic Disorder; Bipolar Disorder; Breast Carcinoma; Central neuroblastoma; Congestive heart failure; Depressive disorder; Glioma; Heart failure; HIV Infections; Hypertensive disease; Left Ventricular Hypertrophy; Liver carcinoma; Malignant neoplasm of breast; Mental Depression; Migraine Disorders; Neo…	Colonic Neoplasms; Liver carcinoma; Stomach Carcinoma	Adrenergic Agonists; Adrenergic alpha-Antagonists; Adrenergic Uptake Inhibitors; Anti-Anxiety Agents; Anti-Arrhythmia Agents; Antidepressive Agents, Tricyclic; Antihypertensive Agents; Antiparkinson Agents; Bronchodilator Agents; Cardiotonic Agents; Enzyme Inhibitors; Mydriatics; Vasodilator Agents	-
ADRB2	P07550	Prostaglandin D2 synthase 21kDa (brain) (PTGDS), mRNA	P41222	-	-	-	-	-	yes	yes	yes	-	aging; anatomical structure development; anatomical structure formation involved in morphogenesis; autophagy; biosynthetic process; cell-cell signaling; cell adhesion; cell death; cell differentiation; cell proliferation; cellular nitrogen compound metabolic process; cellular protein modification process; circulatory system process; growth; homeostatic process; lipid metabolic process; membrane o…	biosynthetic process; cell proliferation; lipid metabolic process; reproduction; small molecule metabolic process; transport	Acebutolol Action Pathway; Alprenolol Action Pathway; Alzheimer,s disease; Amiodarone Action Pathway; Amlodipine Action Pathway; Arbutamine Action Pathway; Arf6 signaling events; Atenolol Action Pathway; Beta-agonist/Beta-blocker Pathway, Pharmacodynamics; Betaxolol Action Pathway; Bevantolol Action Pathway; Bisoprolol Action Pathway; Bopindolol Action Pathway; Bupranolol Action Pathway; Ca-depen…	Calcium signaling pathway; Class A/1 (Rhodopsin-like receptors); Corticotropin-releasing hormone; Eicosanoid ligand-binding receptors; Estrogen signaling pathway; Galactose metabolism; GPCRs, Class A Rhodopsin-like; IL8- and CXCR1-mediated signaling events; Neuroactive ligand-receptor interaction; Signaling by ERBB2; Signaling by VEGF; Thromboxane A2 receptor signaling; VEGFA-VEGFR2 Pathway	Alcoholic Intoxication, Chronic; Anxiety Disorders; Attention deficit hyperactivity disorder; Autistic Disorder; Bipolar Disorder; Breast Carcinoma; Central neuroblastoma; Congestive heart failure; Depressive disorder; Glioma; Heart failure; HIV Infections; Hypertensive disease; Left Ventricular Hypertrophy; Liver carcinoma; Malignant neoplasm of breast; Mental Depression; Migraine Disorders; Neo…	Attention deficit hyperactivity disorder; Bipolar Disorder; Breast Carcinoma; Malignant neoplasm of breast; Schizophrenia	Adrenergic Agonists; Adrenergic alpha-Antagonists; Adrenergic Uptake Inhibitors; Anti-Anxiety Agents; Anti-Arrhythmia Agents; Antidepressive Agents, Tricyclic; Antihypertensive Agents; Antiparkinson Agents; Bronchodilator Agents; Cardiotonic Agents; Enzyme Inhibitors; Mydriatics; Vasodilator Agents	-
ADRB2	P07550	Prostaglandin E synthase 2 (PTGES2), transcript variant 1, mRNA	Q9H7Z7	-	-	-	-	-	yes	yes	yes	-	aging; anatomical structure development; anatomical structure formation involved in morphogenesis; autophagy; biosynthetic process; cell-cell signaling; cell adhesion; cell death; cell differentiation; cell proliferation; cellular nitrogen compound metabolic process; cellular protein modification process; circulatory system process; growth; homeostatic process; lipid metabolic process; membrane o…	biosynthetic process; cellular nitrogen compound metabolic process; homeostatic process; lipid metabolic process; small molecule metabolic process; transport	Acebutolol Action Pathway; Alprenolol Action Pathway; Alzheimer,s disease; Amiodarone Action Pathway; Amlodipine Action Pathway; Arbutamine Action Pathway; Arf6 signaling events; Atenolol Action Pathway; Beta-agonist/Beta-blocker Pathway, Pharmacodynamics; Betaxolol Action Pathway; Bevantolol Action Pathway; Bisoprolol Action Pathway; Bopindolol Action Pathway; Bupranolol Action Pathway; Ca-depen…	-	Alcoholic Intoxication, Chronic; Anxiety Disorders; Attention deficit hyperactivity disorder; Autistic Disorder; Bipolar Disorder; Breast Carcinoma; Central neuroblastoma; Congestive heart failure; Depressive disorder; Glioma; Heart failure; HIV Infections; Hypertensive disease; Left Ventricular Hypertrophy; Liver carcinoma; Malignant neoplasm of breast; Mental Depression; Migraine Disorders; Neo…	-	Adrenergic Agonists; Adrenergic alpha-Antagonists; Adrenergic Uptake Inhibitors; Anti-Anxiety Agents; Anti-Arrhythmia Agents; Antidepressive Agents, Tricyclic; Antihypertensive Agents; Antiparkinson Agents; Bronchodilator Agents; Cardiotonic Agents; Enzyme Inhibitors; Mydriatics; Vasodilator Agents	-
ADRB2	P07550	RAB14, member RAS oncogene family (RAB14), mRNA	P61106	-	-	-	-	-	yes	yes	yes	yes	aging; anatomical structure development; anatomical structure formation involved in morphogenesis; autophagy; biosynthetic process; cell-cell signaling; cell adhesion; cell death; cell differentiation; cell proliferation; cellular nitrogen compound metabolic process; cellular protein modification process; circulatory system process; growth; homeostatic process; lipid metabolic process; membrane o…	cellular component assembly; embryo development; membrane organization; response to stress; signal transduction; transport; vacuolar transport; vesicle-mediated transport	Acebutolol Action Pathway; Alprenolol Action Pathway; Alzheimer,s disease; Amiodarone Action Pathway; Amlodipine Action Pathway; Arbutamine Action Pathway; Arf6 signaling events; Atenolol Action Pathway; Beta-agonist/Beta-blocker Pathway, Pharmacodynamics; Betaxolol Action Pathway; Bevantolol Action Pathway; Bisoprolol Action Pathway; Bopindolol Action Pathway; Bupranolol Action Pathway; Ca-depen…	Endocytosis	Alcoholic Intoxication, Chronic; Anxiety Disorders; Attention deficit hyperactivity disorder; Autistic Disorder; Bipolar Disorder; Breast Carcinoma; Central neuroblastoma; Congestive heart failure; Depressive disorder; Glioma; Heart failure; HIV Infections; Hypertensive disease; Left Ventricular Hypertrophy; Liver carcinoma; Malignant neoplasm of breast; Mental Depression; Migraine Disorders; Neo…	HIV Infections	Adrenergic Agonists; Adrenergic alpha-Antagonists; Adrenergic Uptake Inhibitors; Anti-Anxiety Agents; Anti-Arrhythmia Agents; Antidepressive Agents, Tricyclic; Antihypertensive Agents; Antiparkinson Agents; Bronchodilator Agents; Cardiotonic Agents; Enzyme Inhibitors; Mydriatics; Vasodilator Agents	-
ADRB2	P07550	Reticulon 1 (RTN1), transcript variant 1, mRNA	Q16799	-	-	-	-	-	yes	yes	yes	-	aging; anatomical structure development; anatomical structure formation involved in morphogenesis; autophagy; biosynthetic process; cell-cell signaling; cell adhesion; cell death; cell differentiation; cell proliferation; cellular nitrogen compound metabolic process; cellular protein modification process; circulatory system process; growth; homeostatic process; lipid metabolic process; membrane o…	-	Acebutolol Action Pathway; Alprenolol Action Pathway; Alzheimer,s disease; Amiodarone Action Pathway; Amlodipine Action Pathway; Arbutamine Action Pathway; Arf6 signaling events; Atenolol Action Pathway; Beta-agonist/Beta-blocker Pathway, Pharmacodynamics; Betaxolol Action Pathway; Bevantolol Action Pathway; Bisoprolol Action Pathway; Bopindolol Action Pathway; Bupranolol Action Pathway; Ca-depen…	The NLRP1 inflammasome	Alcoholic Intoxication, Chronic; Anxiety Disorders; Attention deficit hyperactivity disorder; Autistic Disorder; Bipolar Disorder; Breast Carcinoma; Central neuroblastoma; Congestive heart failure; Depressive disorder; Glioma; Heart failure; HIV Infections; Hypertensive disease; Left Ventricular Hypertrophy; Liver carcinoma; Malignant neoplasm of breast; Mental Depression; Migraine Disorders; Neo…	Breast Carcinoma; Malignant neoplasm of breast; Spastic Paraplegia, Hereditary	Adrenergic Agonists; Adrenergic alpha-Antagonists; Adrenergic Uptake Inhibitors; Anti-Anxiety Agents; Anti-Arrhythmia Agents; Antidepressive Agents, Tricyclic; Antihypertensive Agents; Antiparkinson Agents; Bronchodilator Agents; Cardiotonic Agents; Enzyme Inhibitors; Mydriatics; Vasodilator Agents	-
ADRB2	P07550	Spastic ataxia of Charlevoix-Saguenay (sacsin) (SACS), mRNA	Q9NZJ4	-	-	-	-	-	yes	-	yes	-	aging; anatomical structure development; anatomical structure formation involved in morphogenesis; autophagy; biosynthetic process; cell-cell signaling; cell adhesion; cell death; cell differentiation; cell proliferation; cellular nitrogen compound metabolic process; cellular protein modification process; circulatory system process; growth; homeostatic process; lipid metabolic process; membrane o…	cellular component assembly; protein folding	Acebutolol Action Pathway; Alprenolol Action Pathway; Alzheimer,s disease; Amiodarone Action Pathway; Amlodipine Action Pathway; Arbutamine Action Pathway; Arf6 signaling events; Atenolol Action Pathway; Beta-agonist/Beta-blocker Pathway, Pharmacodynamics; Betaxolol Action Pathway; Bevantolol Action Pathway; Bisoprolol Action Pathway; Bopindolol Action Pathway; Bupranolol Action Pathway; Ca-depen…	-	Alcoholic Intoxication, Chronic; Anxiety Disorders; Attention deficit hyperactivity disorder; Autistic Disorder; Bipolar Disorder; Breast Carcinoma; Central neuroblastoma; Congestive heart failure; Depressive disorder; Glioma; Heart failure; HIV Infections; Hypertensive disease; Left Ventricular Hypertrophy; Liver carcinoma; Malignant neoplasm of breast; Mental Depression; Migraine Disorders; Neo…	Neurodegenerative Disorders	Adrenergic Agonists; Adrenergic alpha-Antagonists; Adrenergic Uptake Inhibitors; Anti-Anxiety Agents; Anti-Arrhythmia Agents; Antidepressive Agents, Tricyclic; Antihypertensive Agents; Antiparkinson Agents; Bronchodilator Agents; Cardiotonic Agents; Enzyme Inhibitors; Mydriatics; Vasodilator Agents	-
ADRB2	P07550	Spectrin, beta, non-erythrocytic 2 (SPTBN2), mRNA	O15020	-	-	-	-	-	yes	yes	yes	yes	aging; anatomical structure development; anatomical structure formation involved in morphogenesis; autophagy; biosynthetic process; cell-cell signaling; cell adhesion; cell death; cell differentiation; cell proliferation; cellular nitrogen compound metabolic process; cellular protein modification process; circulatory system process; growth; homeostatic process; lipid metabolic process; membrane o…	anatomical structure development; cell adhesion; cell differentiation; cell morphogenesis; cellular component assembly; cellular protein modification process; cytoskeleton organization; growth; immune system process; locomotion; protein complex assembly; signal transduction; vesicle-mediated transport	Acebutolol Action Pathway; Alprenolol Action Pathway; Alzheimer,s disease; Amiodarone Action Pathway; Amlodipine Action Pathway; Arbutamine Action Pathway; Arf6 signaling events; Atenolol Action Pathway; Beta-agonist/Beta-blocker Pathway, Pharmacodynamics; Betaxolol Action Pathway; Bevantolol Action Pathway; Bisoprolol Action Pathway; Bopindolol Action Pathway; Bupranolol Action Pathway; Ca-depen…	Estrogen signaling pathway; MAPK Signaling Pathway; Myometrial Relaxation and Contraction Pathways; Prolactin Signaling Pathway; S1P2 pathway	Alcoholic Intoxication, Chronic; Anxiety Disorders; Attention deficit hyperactivity disorder; Autistic Disorder; Bipolar Disorder; Breast Carcinoma; Central neuroblastoma; Congestive heart failure; Depressive disorder; Glioma; Heart failure; HIV Infections; Hypertensive disease; Left Ventricular Hypertrophy; Liver carcinoma; Malignant neoplasm of breast; Mental Depression; Migraine Disorders; Neo…	Neurodegenerative Disorders; Schizophrenia	Adrenergic Agonists; Adrenergic alpha-Antagonists; Adrenergic Uptake Inhibitors; Anti-Anxiety Agents; Anti-Arrhythmia Agents; Antidepressive Agents, Tricyclic; Antihypertensive Agents; Antiparkinson Agents; Bronchodilator Agents; Cardiotonic Agents; Enzyme Inhibitors; Mydriatics; Vasodilator Agents	-
ADRB2	P07550	Sucrase-isomaltase (alpha-glucosidase) (SI), mRNA	P14410	-	-	-	-	-	yes	yes	yes	yes	aging; anatomical structure development; anatomical structure formation involved in morphogenesis; autophagy; biosynthetic process; cell-cell signaling; cell adhesion; cell death; cell differentiation; cell proliferation; cellular nitrogen compound metabolic process; cellular protein modification process; circulatory system process; growth; homeostatic process; lipid metabolic process; membrane o…	carbohydrate metabolic process	Acebutolol Action Pathway; Alprenolol Action Pathway; Alzheimer,s disease; Amiodarone Action Pathway; Amlodipine Action Pathway; Arbutamine Action Pathway; Arf6 signaling events; Atenolol Action Pathway; Beta-agonist/Beta-blocker Pathway, Pharmacodynamics; Betaxolol Action Pathway; Bevantolol Action Pathway; Bisoprolol Action Pathway; Bopindolol Action Pathway; Bupranolol Action Pathway; Ca-depen…	Galactose metabolism	Alcoholic Intoxication, Chronic; Anxiety Disorders; Attention deficit hyperactivity disorder; Autistic Disorder; Bipolar Disorder; Breast Carcinoma; Central neuroblastoma; Congestive heart failure; Depressive disorder; Glioma; Heart failure; HIV Infections; Hypertensive disease; Left Ventricular Hypertrophy; Liver carcinoma; Malignant neoplasm of breast; Mental Depression; Migraine Disorders; Neo…	-	Adrenergic Agonists; Adrenergic alpha-Antagonists; Adrenergic Uptake Inhibitors; Anti-Anxiety Agents; Anti-Arrhythmia Agents; Antidepressive Agents, Tricyclic; Antihypertensive Agents; Antiparkinson Agents; Bronchodilator Agents; Cardiotonic Agents; Enzyme Inhibitors; Mydriatics; Vasodilator Agents	-
ADRB2	P07550	Synuclein, alpha (non A4 component of amyloid precursor) (SNCA), transcript variant NACP112, mRNA	P37840	-	-	-	-	-	yes	yes	yes	yes	aging; anatomical structure development; anatomical structure formation involved in morphogenesis; autophagy; biosynthetic process; cell-cell signaling; cell adhesion; cell death; cell differentiation; cell proliferation; cellular nitrogen compound metabolic process; cellular protein modification process; circulatory system process; growth; homeostatic process; lipid metabolic process; membrane o…	aging; autophagy; biosynthetic process; carbohydrate metabolic process; catabolic process; cell-cell signaling; cell death; cellular nitrogen compound metabolic process; cellular protein modification process; chromosome organization; cofactor metabolic process; cytoskeleton organization; extracellular matrix organization; generation of precursor metabolites and energy; homeostatic process; immune…	Acebutolol Action Pathway; Alprenolol Action Pathway; Alzheimer,s disease; Amiodarone Action Pathway; Amlodipine Action Pathway; Arbutamine Action Pathway; Arf6 signaling events; Atenolol Action Pathway; Beta-agonist/Beta-blocker Pathway, Pharmacodynamics; Betaxolol Action Pathway; Bevantolol Action Pathway; Bisoprolol Action Pathway; Bopindolol Action Pathway; Bupranolol Action Pathway; Ca-depen…	a6b1 and a6b4 Integrin signaling; Alpha-synuclein signaling; Alzheimer,s disease; Alzheimers Disease; Angiotensin II-Stimulated Signaling through G Proteins and beta-Arrestin; Apoptosis; Autophagy; Beta-agonist/Beta-blocker Pathway, Pharmacodynamics; Ca-dependent events; Calcium Regulation in the Cardiac Cell; Calcium_Signaling_Pathway_Humanv3; cGMP-PKG signaling pathway; Chemokine signaling path…	Alcoholic Intoxication, Chronic; Anxiety Disorders; Attention deficit hyperactivity disorder; Autistic Disorder; Bipolar Disorder; Breast Carcinoma; Central neuroblastoma; Congestive heart failure; Depressive disorder; Glioma; Heart failure; HIV Infections; Hypertensive disease; Left Ventricular Hypertrophy; Liver carcinoma; Malignant neoplasm of breast; Mental Depression; Migraine Disorders; Neo…	Alcoholic Intoxication, Chronic; Breast Carcinoma; Central neuroblastoma; Cocaine-Related Disorders; Depressive disorder; HIV Infections; Malignant neoplasm of breast; Neurodegenerative Disorders	Adrenergic Agonists; Adrenergic alpha-Antagonists; Adrenergic Uptake Inhibitors; Anti-Anxiety Agents; Anti-Arrhythmia Agents; Antidepressive Agents, Tricyclic; Antihypertensive Agents; Antiparkinson Agents; Bronchodilator Agents; Cardiotonic Agents; Enzyme Inhibitors; Mydriatics; Vasodilator Agents	-
ADRB2	P07550	Tetraspanin 7 (TSPAN7), mRNA	P41732	-	-	-	-	-	yes	yes	yes	yes	aging; anatomical structure development; anatomical structure formation involved in morphogenesis; autophagy; biosynthetic process; cell-cell signaling; cell adhesion; cell death; cell differentiation; cell proliferation; cellular nitrogen compound metabolic process; cellular protein modification process; circulatory system process; growth; homeostatic process; lipid metabolic process; membrane o…	signal transduction; symbiosis, encompassing mutualism through parasitism	Acebutolol Action Pathway; Alprenolol Action Pathway; Alzheimer,s disease; Amiodarone Action Pathway; Amlodipine Action Pathway; Arbutamine Action Pathway; Arf6 signaling events; Atenolol Action Pathway; Beta-agonist/Beta-blocker Pathway, Pharmacodynamics; Betaxolol Action Pathway; Bevantolol Action Pathway; Bisoprolol Action Pathway; Bopindolol Action Pathway; Bupranolol Action Pathway; Ca-depen…	Cholinergic synapse	Alcoholic Intoxication, Chronic; Anxiety Disorders; Attention deficit hyperactivity disorder; Autistic Disorder; Bipolar Disorder; Breast Carcinoma; Central neuroblastoma; Congestive heart failure; Depressive disorder; Glioma; Heart failure; HIV Infections; Hypertensive disease; Left Ventricular Hypertrophy; Liver carcinoma; Malignant neoplasm of breast; Mental Depression; Migraine Disorders; Neo…	Autistic Disorder; Neoplasm Metastasis; Schizophrenia	Adrenergic Agonists; Adrenergic alpha-Antagonists; Adrenergic Uptake Inhibitors; Anti-Anxiety Agents; Anti-Arrhythmia Agents; Antidepressive Agents, Tricyclic; Antihypertensive Agents; Antiparkinson Agents; Bronchodilator Agents; Cardiotonic Agents; Enzyme Inhibitors; Mydriatics; Vasodilator Agents	-
ADRB2	P07550	Transmembrane protein 187 (TMEM187), mRNA	Q14656	-	-	-	-	-	yes	yes	yes	-	aging; anatomical structure development; anatomical structure formation involved in morphogenesis; autophagy; biosynthetic process; cell-cell signaling; cell adhesion; cell death; cell differentiation; cell proliferation; cellular nitrogen compound metabolic process; cellular protein modification process; circulatory system process; growth; homeostatic process; lipid metabolic process; membrane o…	-	Acebutolol Action Pathway; Alprenolol Action Pathway; Alzheimer,s disease; Amiodarone Action Pathway; Amlodipine Action Pathway; Arbutamine Action Pathway; Arf6 signaling events; Atenolol Action Pathway; Beta-agonist/Beta-blocker Pathway, Pharmacodynamics; Betaxolol Action Pathway; Bevantolol Action Pathway; Bisoprolol Action Pathway; Bopindolol Action Pathway; Bupranolol Action Pathway; Ca-depen…	-	Alcoholic Intoxication, Chronic; Anxiety Disorders; Attention deficit hyperactivity disorder; Autistic Disorder; Bipolar Disorder; Breast Carcinoma; Central neuroblastoma; Congestive heart failure; Depressive disorder; Glioma; Heart failure; HIV Infections; Hypertensive disease; Left Ventricular Hypertrophy; Liver carcinoma; Malignant neoplasm of breast; Mental Depression; Migraine Disorders; Neo…	-	Adrenergic Agonists; Adrenergic alpha-Antagonists; Adrenergic Uptake Inhibitors; Anti-Anxiety Agents; Anti-Arrhythmia Agents; Antidepressive Agents, Tricyclic; Antihypertensive Agents; Antiparkinson Agents; Bronchodilator Agents; Cardiotonic Agents; Enzyme Inhibitors; Mydriatics; Vasodilator Agents	-
ADRB2	P07550	Tyrosine 3-monooxygenase/tryptophan 5-monooxygenase activation protein, theta polypeptide (YWHAQ), mRNA	P27348	-	yes	pred	25402006		yes	yes	yes	-	aging; anatomical structure development; anatomical structure formation involved in morphogenesis; autophagy; biosynthetic process; cell-cell signaling; cell adhesion; cell death; cell differentiation; cell proliferation; cellular nitrogen compound metabolic process; cellular protein modification process; circulatory system process; growth; homeostatic process; lipid metabolic process; membrane o…	anatomical structure development; biosynthetic process; cell death; cellular nitrogen compound metabolic process; membrane organization; mitochondrion organization; protein targeting; signal transduction; transmembrane transport; transport	Acebutolol Action Pathway; Alprenolol Action Pathway; Alzheimer,s disease; Amiodarone Action Pathway; Amlodipine Action Pathway; Arbutamine Action Pathway; Arf6 signaling events; Atenolol Action Pathway; Beta-agonist/Beta-blocker Pathway, Pharmacodynamics; Betaxolol Action Pathway; Bevantolol Action Pathway; Bisoprolol Action Pathway; Bopindolol Action Pathway; Bupranolol Action Pathway; Ca-depen…	a6b1 and a6b4 Integrin signaling; Alpha-synuclein signaling; Alzheimers Disease; Apoptosis; Arrhythmogenic Right Ventricular Cardiomyopathy; Arrhythmogenic right ventricular cardiomyopathy (ARVC); Autophagy; Calcium Regulation in the Cardiac Cell; Calcium_Signaling_Pathway_Humanv3; cGMP-PKG signaling pathway; Corticotropin-releasing hormone; DAP12 signaling; Downstream signal transduction; Downst…	Alcoholic Intoxication, Chronic; Anxiety Disorders; Attention deficit hyperactivity disorder; Autistic Disorder; Bipolar Disorder; Breast Carcinoma; Central neuroblastoma; Congestive heart failure; Depressive disorder; Glioma; Heart failure; HIV Infections; Hypertensive disease; Left Ventricular Hypertrophy; Liver carcinoma; Malignant neoplasm of breast; Mental Depression; Migraine Disorders; Neo…	Malignant neoplasm of breast; Neurodegenerative Disorders	Adrenergic Agonists; Adrenergic alpha-Antagonists; Adrenergic Uptake Inhibitors; Anti-Anxiety Agents; Anti-Arrhythmia Agents; Antidepressive Agents, Tricyclic; Antihypertensive Agents; Antiparkinson Agents; Bronchodilator Agents; Cardiotonic Agents; Enzyme Inhibitors; Mydriatics; Vasodilator Agents	-
ADRB2	P07550	Uronyl-2-sulfotransferase (UST), mRNA	Q9Y2C2	-	-	-	-	-	yes	yes	yes	-	aging; anatomical structure development; anatomical structure formation involved in morphogenesis; autophagy; biosynthetic process; cell-cell signaling; cell adhesion; cell death; cell differentiation; cell proliferation; cellular nitrogen compound metabolic process; cellular protein modification process; circulatory system process; growth; homeostatic process; lipid metabolic process; membrane o…	biosynthetic process; cell differentiation; cell morphogenesis; cellular protein modification process; sulfur compound metabolic process	Acebutolol Action Pathway; Alprenolol Action Pathway; Alzheimer,s disease; Amiodarone Action Pathway; Amlodipine Action Pathway; Arbutamine Action Pathway; Arf6 signaling events; Atenolol Action Pathway; Beta-agonist/Beta-blocker Pathway, Pharmacodynamics; Betaxolol Action Pathway; Bevantolol Action Pathway; Bisoprolol Action Pathway; Bopindolol Action Pathway; Bupranolol Action Pathway; Ca-depen…	-	Alcoholic Intoxication, Chronic; Anxiety Disorders; Attention deficit hyperactivity disorder; Autistic Disorder; Bipolar Disorder; Breast Carcinoma; Central neuroblastoma; Congestive heart failure; Depressive disorder; Glioma; Heart failure; HIV Infections; Hypertensive disease; Left Ventricular Hypertrophy; Liver carcinoma; Malignant neoplasm of breast; Mental Depression; Migraine Disorders; Neo…	-	Adrenergic Agonists; Adrenergic alpha-Antagonists; Adrenergic Uptake Inhibitors; Anti-Anxiety Agents; Anti-Arrhythmia Agents; Antidepressive Agents, Tricyclic; Antihypertensive Agents; Antiparkinson Agents; Bronchodilator Agents; Cardiotonic Agents; Enzyme Inhibitors; Mydriatics; Vasodilator Agents	-
ADRB2	P07550	Vesicle-associated membrane protein-associated protein A; VAMP-associated protein A	Q9P0L0	-	yes	exp	24561123	protein complementation assay	yes	yes	yes	yes	aging; anatomical structure development; anatomical structure formation involved in morphogenesis; autophagy; biosynthetic process; cell-cell signaling; cell adhesion; cell death; cell differentiation; cell proliferation; cellular nitrogen compound metabolic process; cellular protein modification process; circulatory system process; growth; homeostatic process; lipid metabolic process; membrane o…	anatomical structure development; biosynthetic process; cell adhesion; cell death; cell differentiation; lipid metabolic process; membrane organization; protein folding; signal transduction; symbiosis, encompassing mutualism through parasitism; vesicle-mediated transport	Acebutolol Action Pathway; Alprenolol Action Pathway; Alzheimer,s disease; Amiodarone Action Pathway; Amlodipine Action Pathway; Arbutamine Action Pathway; Arf6 signaling events; Atenolol Action Pathway; Beta-agonist/Beta-blocker Pathway, Pharmacodynamics; Betaxolol Action Pathway; Bevantolol Action Pathway; Bisoprolol Action Pathway; Bopindolol Action Pathway; Bupranolol Action Pathway; Ca-depen…	Calcium signaling pathway; Estrogen signaling pathway; GABAergic synapse; Infectious disease; Insulin receptor recycling; Iron uptake and transport; Neurotoxicity of clostridium toxins; Signaling by Insulin receptor; Synaptic vesicle cycle; Synaptic Vesicle Pathway; Transferrin endocytosis and recycling; Vibrio cholerae infection	Alcoholic Intoxication, Chronic; Anxiety Disorders; Attention deficit hyperactivity disorder; Autistic Disorder; Bipolar Disorder; Breast Carcinoma; Central neuroblastoma; Congestive heart failure; Depressive disorder; Glioma; Heart failure; HIV Infections; Hypertensive disease; Left Ventricular Hypertrophy; Liver carcinoma; Malignant neoplasm of breast; Mental Depression; Migraine Disorders; Neo…	Bipolar Disorder	Adrenergic Agonists; Adrenergic alpha-Antagonists; Adrenergic Uptake Inhibitors; Anti-Anxiety Agents; Anti-Arrhythmia Agents; Antidepressive Agents, Tricyclic; Antihypertensive Agents; Antiparkinson Agents; Bronchodilator Agents; Cardiotonic Agents; Enzyme Inhibitors; Mydriatics; Vasodilator Agents	-
ADRB2	P07550	WD repeat domain 32 (WDR32), mRNA	Q5QP82	-	-	-	-	-	yes	-	yes	-	aging; anatomical structure development; anatomical structure formation involved in morphogenesis; autophagy; biosynthetic process; cell-cell signaling; cell adhesion; cell death; cell differentiation; cell proliferation; cellular nitrogen compound metabolic process; cellular protein modification process; circulatory system process; growth; homeostatic process; lipid metabolic process; membrane o…	cellular protein modification process	Acebutolol Action Pathway; Alprenolol Action Pathway; Alzheimer,s disease; Amiodarone Action Pathway; Amlodipine Action Pathway; Arbutamine Action Pathway; Arf6 signaling events; Atenolol Action Pathway; Beta-agonist/Beta-blocker Pathway, Pharmacodynamics; Betaxolol Action Pathway; Bevantolol Action Pathway; Bisoprolol Action Pathway; Bopindolol Action Pathway; Bupranolol Action Pathway; Ca-depen…	-	Alcoholic Intoxication, Chronic; Anxiety Disorders; Attention deficit hyperactivity disorder; Autistic Disorder; Bipolar Disorder; Breast Carcinoma; Central neuroblastoma; Congestive heart failure; Depressive disorder; Glioma; Heart failure; HIV Infections; Hypertensive disease; Left Ventricular Hypertrophy; Liver carcinoma; Malignant neoplasm of breast; Mental Depression; Migraine Disorders; Neo…	-	Adrenergic Agonists; Adrenergic alpha-Antagonists; Adrenergic Uptake Inhibitors; Anti-Anxiety Agents; Anti-Arrhythmia Agents; Antidepressive Agents, Tricyclic; Antihypertensive Agents; Antiparkinson Agents; Bronchodilator Agents; Cardiotonic Agents; Enzyme Inhibitors; Mydriatics; Vasodilator Agents	-
ADRB2	P07550	Zinc finger protein 25 (ZNF25), mRNA	P17030	-	-	-	-	-	yes	-	yes	-	aging; anatomical structure development; anatomical structure formation involved in morphogenesis; autophagy; biosynthetic process; cell-cell signaling; cell adhesion; cell death; cell differentiation; cell proliferation; cellular nitrogen compound metabolic process; cellular protein modification process; circulatory system process; growth; homeostatic process; lipid metabolic process; membrane o…	biosynthetic process; cellular nitrogen compound metabolic process	Acebutolol Action Pathway; Alprenolol Action Pathway; Alzheimer,s disease; Amiodarone Action Pathway; Amlodipine Action Pathway; Arbutamine Action Pathway; Arf6 signaling events; Atenolol Action Pathway; Beta-agonist/Beta-blocker Pathway, Pharmacodynamics; Betaxolol Action Pathway; Bevantolol Action Pathway; Bisoprolol Action Pathway; Bopindolol Action Pathway; Bupranolol Action Pathway; Ca-depen…	Gene Expression; Generic Transcription Pathway	Alcoholic Intoxication, Chronic; Anxiety Disorders; Attention deficit hyperactivity disorder; Autistic Disorder; Bipolar Disorder; Breast Carcinoma; Central neuroblastoma; Congestive heart failure; Depressive disorder; Glioma; Heart failure; HIV Infections; Hypertensive disease; Left Ventricular Hypertrophy; Liver carcinoma; Malignant neoplasm of breast; Mental Depression; Migraine Disorders; Neo…	-	Adrenergic Agonists; Adrenergic alpha-Antagonists; Adrenergic Uptake Inhibitors; Anti-Anxiety Agents; Anti-Arrhythmia Agents; Antidepressive Agents, Tricyclic; Antihypertensive Agents; Antiparkinson Agents; Bronchodilator Agents; Cardiotonic Agents; Enzyme Inhibitors; Mydriatics; Vasodilator Agents	-
ADRB2	P07550	Zinc finger protein 254 (ZNF254), mRNA	O75437	-	-	-	-	-	yes	-	yes	-	aging; anatomical structure development; anatomical structure formation involved in morphogenesis; autophagy; biosynthetic process; cell-cell signaling; cell adhesion; cell death; cell differentiation; cell proliferation; cellular nitrogen compound metabolic process; cellular protein modification process; circulatory system process; growth; homeostatic process; lipid metabolic process; membrane o…	biosynthetic process; cellular nitrogen compound metabolic process	Acebutolol Action Pathway; Alprenolol Action Pathway; Alzheimer,s disease; Amiodarone Action Pathway; Amlodipine Action Pathway; Arbutamine Action Pathway; Arf6 signaling events; Atenolol Action Pathway; Beta-agonist/Beta-blocker Pathway, Pharmacodynamics; Betaxolol Action Pathway; Bevantolol Action Pathway; Bisoprolol Action Pathway; Bopindolol Action Pathway; Bupranolol Action Pathway; Ca-depen…	Gene Expression; Generic Transcription Pathway	Alcoholic Intoxication, Chronic; Anxiety Disorders; Attention deficit hyperactivity disorder; Autistic Disorder; Bipolar Disorder; Breast Carcinoma; Central neuroblastoma; Congestive heart failure; Depressive disorder; Glioma; Heart failure; HIV Infections; Hypertensive disease; Left Ventricular Hypertrophy; Liver carcinoma; Malignant neoplasm of breast; Mental Depression; Migraine Disorders; Neo…	-	Adrenergic Agonists; Adrenergic alpha-Antagonists; Adrenergic Uptake Inhibitors; Anti-Anxiety Agents; Anti-Arrhythmia Agents; Antidepressive Agents, Tricyclic; Antihypertensive Agents; Antiparkinson Agents; Bronchodilator Agents; Cardiotonic Agents; Enzyme Inhibitors; Mydriatics; Vasodilator Agents	-
ADRB2	P07550	Potassium channel tetramerisation domain containing 13 (KCTD13), mRNA	Q8WZ19	-	yes	exp	24561123	affinity chromatography technology; protein complementation assay	yes	-	yes	-	aging; anatomical structure development; anatomical structure formation involved in morphogenesis; autophagy; biosynthetic process; cell-cell signaling; cell adhesion; cell death; cell differentiation; cell proliferation; cellular nitrogen compound metabolic process; cellular protein modification process; circulatory system process; growth; homeostatic process; lipid metabolic process; membrane o…	biosynthetic process; catabolic process; cell motility; cellular component assembly; cellular protein modification process; cytoskeleton organization; DNA metabolic process; protein complex assembly; signal transduction	Acebutolol Action Pathway; Alprenolol Action Pathway; Alzheimer,s disease; Amiodarone Action Pathway; Amlodipine Action Pathway; Arbutamine Action Pathway; Arf6 signaling events; Atenolol Action Pathway; Beta-agonist/Beta-blocker Pathway, Pharmacodynamics; Betaxolol Action Pathway; Bevantolol Action Pathway; Bisoprolol Action Pathway; Bopindolol Action Pathway; Bupranolol Action Pathway; Ca-depen…	-	Alcoholic Intoxication, Chronic; Anxiety Disorders; Attention deficit hyperactivity disorder; Autistic Disorder; Bipolar Disorder; Breast Carcinoma; Central neuroblastoma; Congestive heart failure; Depressive disorder; Glioma; Heart failure; HIV Infections; Hypertensive disease; Left Ventricular Hypertrophy; Liver carcinoma; Malignant neoplasm of breast; Mental Depression; Migraine Disorders; Neo…	Autistic Disorder	Adrenergic Agonists; Adrenergic alpha-Antagonists; Adrenergic Uptake Inhibitors; Anti-Anxiety Agents; Anti-Arrhythmia Agents; Antidepressive Agents, Tricyclic; Antihypertensive Agents; Antiparkinson Agents; Bronchodilator Agents; Cardiotonic Agents; Enzyme Inhibitors; Mydriatics; Vasodilator Agents	-
ADRB2	P07550	ARV1 homolog (S. cerevisiae) (ARV1), mRNA	Q9H2C2	-	-	-	-	-	yes	yes	yes	-	aging; anatomical structure development; anatomical structure formation involved in morphogenesis; autophagy; biosynthetic process; cell-cell signaling; cell adhesion; cell death; cell differentiation; cell proliferation; cellular nitrogen compound metabolic process; cellular protein modification process; circulatory system process; growth; homeostatic process; lipid metabolic process; membrane o…	biosynthetic process; lipid metabolic process; plasma membrane organization; small molecule metabolic process; transport	Acebutolol Action Pathway; Alprenolol Action Pathway; Alzheimer,s disease; Amiodarone Action Pathway; Amlodipine Action Pathway; Arbutamine Action Pathway; Arf6 signaling events; Atenolol Action Pathway; Beta-agonist/Beta-blocker Pathway, Pharmacodynamics; Betaxolol Action Pathway; Bevantolol Action Pathway; Bisoprolol Action Pathway; Bopindolol Action Pathway; Bupranolol Action Pathway; Ca-depen…	Cholesterol biosynthesis	Alcoholic Intoxication, Chronic; Anxiety Disorders; Attention deficit hyperactivity disorder; Autistic Disorder; Bipolar Disorder; Breast Carcinoma; Central neuroblastoma; Congestive heart failure; Depressive disorder; Glioma; Heart failure; HIV Infections; Hypertensive disease; Left Ventricular Hypertrophy; Liver carcinoma; Malignant neoplasm of breast; Mental Depression; Migraine Disorders; Neo…	-	Adrenergic Agonists; Adrenergic alpha-Antagonists; Adrenergic Uptake Inhibitors; Anti-Anxiety Agents; Anti-Arrhythmia Agents; Antidepressive Agents, Tricyclic; Antihypertensive Agents; Antiparkinson Agents; Bronchodilator Agents; Cardiotonic Agents; Enzyme Inhibitors; Mydriatics; Vasodilator Agents	-
ADRB2	P07550	Basigin (Ok blood group) (BSG), transcript variant 2, mRNA	P35613	-	-	-	-	-	yes	yes	yes	yes	aging; anatomical structure development; anatomical structure formation involved in morphogenesis; autophagy; biosynthetic process; cell-cell signaling; cell adhesion; cell death; cell differentiation; cell proliferation; cellular nitrogen compound metabolic process; cellular protein modification process; circulatory system process; growth; homeostatic process; lipid metabolic process; membrane o…	anatomical structure development; cell adhesion; cell motility; extracellular matrix organization; immune system process; plasma membrane organization; protein targeting; reproduction; signal transduction; small molecule metabolic process; transport	Acebutolol Action Pathway; Alprenolol Action Pathway; Alzheimer,s disease; Amiodarone Action Pathway; Amlodipine Action Pathway; Arbutamine Action Pathway; Arf6 signaling events; Atenolol Action Pathway; Beta-agonist/Beta-blocker Pathway, Pharmacodynamics; Betaxolol Action Pathway; Bevantolol Action Pathway; Bisoprolol Action Pathway; Bopindolol Action Pathway; Bupranolol Action Pathway; Ca-depen…	Basigin interactions; Glycolysis and Gluconeogenesis; Hemostasis	Alcoholic Intoxication, Chronic; Anxiety Disorders; Attention deficit hyperactivity disorder; Autistic Disorder; Bipolar Disorder; Breast Carcinoma; Central neuroblastoma; Congestive heart failure; Depressive disorder; Glioma; Heart failure; HIV Infections; Hypertensive disease; Left Ventricular Hypertrophy; Liver carcinoma; Malignant neoplasm of breast; Mental Depression; Migraine Disorders; Neo…	Breast Carcinoma; Central neuroblastoma; Glioma; Liver carcinoma; Malignant neoplasm of breast; Neoplasm Metastasis; Stomach Carcinoma	Adrenergic Agonists; Adrenergic alpha-Antagonists; Adrenergic Uptake Inhibitors; Anti-Anxiety Agents; Anti-Arrhythmia Agents; Antidepressive Agents, Tricyclic; Antihypertensive Agents; Antiparkinson Agents; Bronchodilator Agents; Cardiotonic Agents; Enzyme Inhibitors; Mydriatics; Vasodilator Agents	-
ADRB2	P07550	Chromosome 19 open reading frame 6 (C19orf6), transcript variant 1, mRNA	Q4ZIN3	-	yes	exp	23798571	affinity chromatography technology	yes	yes	yes	-	aging; anatomical structure development; anatomical structure formation involved in morphogenesis; autophagy; biosynthetic process; cell-cell signaling; cell adhesion; cell death; cell differentiation; cell proliferation; cellular nitrogen compound metabolic process; cellular protein modification process; circulatory system process; growth; homeostatic process; lipid metabolic process; membrane o…	catabolic process; cell death; response to stress	Acebutolol Action Pathway; Alprenolol Action Pathway; Alzheimer,s disease; Amiodarone Action Pathway; Amlodipine Action Pathway; Arbutamine Action Pathway; Arf6 signaling events; Atenolol Action Pathway; Beta-agonist/Beta-blocker Pathway, Pharmacodynamics; Betaxolol Action Pathway; Bevantolol Action Pathway; Bisoprolol Action Pathway; Bopindolol Action Pathway; Bupranolol Action Pathway; Ca-depen…	-	Alcoholic Intoxication, Chronic; Anxiety Disorders; Attention deficit hyperactivity disorder; Autistic Disorder; Bipolar Disorder; Breast Carcinoma; Central neuroblastoma; Congestive heart failure; Depressive disorder; Glioma; Heart failure; HIV Infections; Hypertensive disease; Left Ventricular Hypertrophy; Liver carcinoma; Malignant neoplasm of breast; Mental Depression; Migraine Disorders; Neo…	-	Adrenergic Agonists; Adrenergic alpha-Antagonists; Adrenergic Uptake Inhibitors; Anti-Anxiety Agents; Anti-Arrhythmia Agents; Antidepressive Agents, Tricyclic; Antihypertensive Agents; Antiparkinson Agents; Bronchodilator Agents; Cardiotonic Agents; Enzyme Inhibitors; Mydriatics; Vasodilator Agents	-
ADRB2	P07550	G protein-coupled receptor 172A (GPR172A), mRNA	Q9HAB3	-	yes	exp	24561123	protein complementation assay	yes	yes	yes	yes	aging; anatomical structure development; anatomical structure formation involved in morphogenesis; autophagy; biosynthetic process; cell-cell signaling; cell adhesion; cell death; cell differentiation; cell proliferation; cellular nitrogen compound metabolic process; cellular protein modification process; circulatory system process; growth; homeostatic process; lipid metabolic process; membrane o…	symbiosis, encompassing mutualism through parasitism; transport	Acebutolol Action Pathway; Alprenolol Action Pathway; Alzheimer,s disease; Amiodarone Action Pathway; Amlodipine Action Pathway; Arbutamine Action Pathway; Arf6 signaling events; Atenolol Action Pathway; Beta-agonist/Beta-blocker Pathway, Pharmacodynamics; Betaxolol Action Pathway; Bevantolol Action Pathway; Bisoprolol Action Pathway; Bopindolol Action Pathway; Bupranolol Action Pathway; Ca-depen…	-	Alcoholic Intoxication, Chronic; Anxiety Disorders; Attention deficit hyperactivity disorder; Autistic Disorder; Bipolar Disorder; Breast Carcinoma; Central neuroblastoma; Congestive heart failure; Depressive disorder; Glioma; Heart failure; HIV Infections; Hypertensive disease; Left Ventricular Hypertrophy; Liver carcinoma; Malignant neoplasm of breast; Mental Depression; Migraine Disorders; Neo…	Breast Carcinoma; Colonic Neoplasms; Liver carcinoma; Malignant neoplasm of breast; Neoplasm Metastasis; Stomach Carcinoma	Adrenergic Agonists; Adrenergic alpha-Antagonists; Adrenergic Uptake Inhibitors; Anti-Anxiety Agents; Anti-Arrhythmia Agents; Antidepressive Agents, Tricyclic; Antihypertensive Agents; Antiparkinson Agents; Bronchodilator Agents; Cardiotonic Agents; Enzyme Inhibitors; Mydriatics; Vasodilator Agents	-
ADRB2	P07550	Gap junction protein, gamma 2, 47kDa (GJC2), mRNA	Q5T442	-	-	-	-	-	yes	yes	yes	yes	aging; anatomical structure development; anatomical structure formation involved in morphogenesis; autophagy; biosynthetic process; cell-cell signaling; cell adhesion; cell death; cell differentiation; cell proliferation; cellular nitrogen compound metabolic process; cellular protein modification process; circulatory system process; growth; homeostatic process; lipid metabolic process; membrane o…	cell-cell signaling; transmembrane transport	Acebutolol Action Pathway; Alprenolol Action Pathway; Alzheimer,s disease; Amiodarone Action Pathway; Amlodipine Action Pathway; Arbutamine Action Pathway; Arf6 signaling events; Atenolol Action Pathway; Beta-agonist/Beta-blocker Pathway, Pharmacodynamics; Betaxolol Action Pathway; Bevantolol Action Pathway; Bisoprolol Action Pathway; Bopindolol Action Pathway; Bupranolol Action Pathway; Ca-depen…	Calcium Regulation in the Cardiac Cell	Alcoholic Intoxication, Chronic; Anxiety Disorders; Attention deficit hyperactivity disorder; Autistic Disorder; Bipolar Disorder; Breast Carcinoma; Central neuroblastoma; Congestive heart failure; Depressive disorder; Glioma; Heart failure; HIV Infections; Hypertensive disease; Left Ventricular Hypertrophy; Liver carcinoma; Malignant neoplasm of breast; Mental Depression; Migraine Disorders; Neo…	Breast Carcinoma; Malignant neoplasm of breast; Spastic Paraplegia, Hereditary	Adrenergic Agonists; Adrenergic alpha-Antagonists; Adrenergic Uptake Inhibitors; Anti-Anxiety Agents; Anti-Arrhythmia Agents; Antidepressive Agents, Tricyclic; Antihypertensive Agents; Antiparkinson Agents; Bronchodilator Agents; Cardiotonic Agents; Enzyme Inhibitors; Mydriatics; Vasodilator Agents	-
ADRB2	P07550	General transcription factor IIB (GTF2B), mRNA	Q00403	-	-	-	-	-	yes	-	yes	-	aging; anatomical structure development; anatomical structure formation involved in morphogenesis; autophagy; biosynthetic process; cell-cell signaling; cell adhesion; cell death; cell differentiation; cell proliferation; cellular nitrogen compound metabolic process; cellular protein modification process; circulatory system process; growth; homeostatic process; lipid metabolic process; membrane o…	biosynthetic process; cellular nitrogen compound metabolic process; symbiosis, encompassing mutualism through parasitism	Acebutolol Action Pathway; Alprenolol Action Pathway; Alzheimer,s disease; Amiodarone Action Pathway; Amlodipine Action Pathway; Arbutamine Action Pathway; Arf6 signaling events; Atenolol Action Pathway; Beta-agonist/Beta-blocker Pathway, Pharmacodynamics; Betaxolol Action Pathway; Bevantolol Action Pathway; Bisoprolol Action Pathway; Bopindolol Action Pathway; Bupranolol Action Pathway; Ca-depen…	Apoptosis; Estrogen signaling pathway; FOXA1 transcription factor network; Gene Expression; Generic Transcription Pathway; Infectious disease; Integrated Breast Cancer Pathway; RNA Polymerase I Transcription Initiation; TGF-beta signaling pathway	Alcoholic Intoxication, Chronic; Anxiety Disorders; Attention deficit hyperactivity disorder; Autistic Disorder; Bipolar Disorder; Breast Carcinoma; Central neuroblastoma; Congestive heart failure; Depressive disorder; Glioma; Heart failure; HIV Infections; Hypertensive disease; Left Ventricular Hypertrophy; Liver carcinoma; Malignant neoplasm of breast; Mental Depression; Migraine Disorders; Neo…	Liver carcinoma	Adrenergic Agonists; Adrenergic alpha-Antagonists; Adrenergic Uptake Inhibitors; Anti-Anxiety Agents; Anti-Arrhythmia Agents; Antidepressive Agents, Tricyclic; Antihypertensive Agents; Antiparkinson Agents; Bronchodilator Agents; Cardiotonic Agents; Enzyme Inhibitors; Mydriatics; Vasodilator Agents	-
ADRB2	P07550	Golgin B1, golgi integral membrane protein (GOLGB1), mRNA	Q14789	-	-	-	-	-	yes	yes	yes	-	aging; anatomical structure development; anatomical structure formation involved in morphogenesis; autophagy; biosynthetic process; cell-cell signaling; cell adhesion; cell death; cell differentiation; cell proliferation; cellular nitrogen compound metabolic process; cellular protein modification process; circulatory system process; growth; homeostatic process; lipid metabolic process; membrane o…	biosynthetic process; cellular nitrogen compound metabolic process; vesicle-mediated transport	Acebutolol Action Pathway; Alprenolol Action Pathway; Alzheimer,s disease; Amiodarone Action Pathway; Amlodipine Action Pathway; Arbutamine Action Pathway; Arf6 signaling events; Atenolol Action Pathway; Beta-agonist/Beta-blocker Pathway, Pharmacodynamics; Betaxolol Action Pathway; Bevantolol Action Pathway; Bisoprolol Action Pathway; Bopindolol Action Pathway; Bupranolol Action Pathway; Ca-depen…	-	Alcoholic Intoxication, Chronic; Anxiety Disorders; Attention deficit hyperactivity disorder; Autistic Disorder; Bipolar Disorder; Breast Carcinoma; Central neuroblastoma; Congestive heart failure; Depressive disorder; Glioma; Heart failure; HIV Infections; Hypertensive disease; Left Ventricular Hypertrophy; Liver carcinoma; Malignant neoplasm of breast; Mental Depression; Migraine Disorders; Neo…	Congestive heart failure; Heart failure; HIV Infections	Adrenergic Agonists; Adrenergic alpha-Antagonists; Adrenergic Uptake Inhibitors; Anti-Anxiety Agents; Anti-Arrhythmia Agents; Antidepressive Agents, Tricyclic; Antihypertensive Agents; Antiparkinson Agents; Bronchodilator Agents; Cardiotonic Agents; Enzyme Inhibitors; Mydriatics; Vasodilator Agents	-
ADRB2	P07550	Major facilitator superfamily domain containing 2 (MFSD2), mRNA	Q8NA29	-	-	-	-	-	yes	yes	yes	yes	aging; anatomical structure development; anatomical structure formation involved in morphogenesis; autophagy; biosynthetic process; cell-cell signaling; cell adhesion; cell death; cell differentiation; cell proliferation; cellular nitrogen compound metabolic process; cellular protein modification process; circulatory system process; growth; homeostatic process; lipid metabolic process; membrane o…	anatomical structure development; cell differentiation; transmembrane transport; transport; vesicle-mediated transport	Acebutolol Action Pathway; Alprenolol Action Pathway; Alzheimer,s disease; Amiodarone Action Pathway; Amlodipine Action Pathway; Arbutamine Action Pathway; Arf6 signaling events; Atenolol Action Pathway; Beta-agonist/Beta-blocker Pathway, Pharmacodynamics; Betaxolol Action Pathway; Bevantolol Action Pathway; Bisoprolol Action Pathway; Bopindolol Action Pathway; Bupranolol Action Pathway; Ca-depen…	-	Alcoholic Intoxication, Chronic; Anxiety Disorders; Attention deficit hyperactivity disorder; Autistic Disorder; Bipolar Disorder; Breast Carcinoma; Central neuroblastoma; Congestive heart failure; Depressive disorder; Glioma; Heart failure; HIV Infections; Hypertensive disease; Left Ventricular Hypertrophy; Liver carcinoma; Malignant neoplasm of breast; Mental Depression; Migraine Disorders; Neo…	Neoplasm Metastasis; Stomach Carcinoma	Adrenergic Agonists; Adrenergic alpha-Antagonists; Adrenergic Uptake Inhibitors; Anti-Anxiety Agents; Anti-Arrhythmia Agents; Antidepressive Agents, Tricyclic; Antihypertensive Agents; Antiparkinson Agents; Bronchodilator Agents; Cardiotonic Agents; Enzyme Inhibitors; Mydriatics; Vasodilator Agents	-
ADRB2	P07550	Myelin oligodendrocyte glycoprotein (MOG), transcript variant beta1, mRNA	Q16653	-	yes	pred	23023127		yes	yes	yes	yes	aging; anatomical structure development; anatomical structure formation involved in morphogenesis; autophagy; biosynthetic process; cell-cell signaling; cell adhesion; cell death; cell differentiation; cell proliferation; cellular nitrogen compound metabolic process; cellular protein modification process; circulatory system process; growth; homeostatic process; lipid metabolic process; membrane o…	aging; anatomical structure development; cell adhesion; symbiosis, encompassing mutualism through parasitism	Acebutolol Action Pathway; Alprenolol Action Pathway; Alzheimer,s disease; Amiodarone Action Pathway; Amlodipine Action Pathway; Arbutamine Action Pathway; Arf6 signaling events; Atenolol Action Pathway; Beta-agonist/Beta-blocker Pathway, Pharmacodynamics; Betaxolol Action Pathway; Bevantolol Action Pathway; Bisoprolol Action Pathway; Bopindolol Action Pathway; Bupranolol Action Pathway; Ca-depen…	-	Alcoholic Intoxication, Chronic; Anxiety Disorders; Attention deficit hyperactivity disorder; Autistic Disorder; Bipolar Disorder; Breast Carcinoma; Central neuroblastoma; Congestive heart failure; Depressive disorder; Glioma; Heart failure; HIV Infections; Hypertensive disease; Left Ventricular Hypertrophy; Liver carcinoma; Malignant neoplasm of breast; Mental Depression; Migraine Disorders; Neo…	Alcoholic Intoxication, Chronic; Autistic Disorder; Major Depressive Disorder; Neurodegenerative Disorders; Neurologic Symptoms; Schizophrenia; Unipolar Depression	Adrenergic Agonists; Adrenergic alpha-Antagonists; Adrenergic Uptake Inhibitors; Anti-Anxiety Agents; Anti-Arrhythmia Agents; Antidepressive Agents, Tricyclic; Antihypertensive Agents; Antiparkinson Agents; Bronchodilator Agents; Cardiotonic Agents; Enzyme Inhibitors; Mydriatics; Vasodilator Agents	-
ADRB2	P07550	N-acetyltransferase 14 (NAT14), mRNA	Q8WUY8	-	-	-	-	-	yes	yes	yes	-	aging; anatomical structure development; anatomical structure formation involved in morphogenesis; autophagy; biosynthetic process; cell-cell signaling; cell adhesion; cell death; cell differentiation; cell proliferation; cellular nitrogen compound metabolic process; cellular protein modification process; circulatory system process; growth; homeostatic process; lipid metabolic process; membrane o…	biosynthetic process; cellular nitrogen compound metabolic process	Acebutolol Action Pathway; Alprenolol Action Pathway; Alzheimer,s disease; Amiodarone Action Pathway; Amlodipine Action Pathway; Arbutamine Action Pathway; Arf6 signaling events; Atenolol Action Pathway; Beta-agonist/Beta-blocker Pathway, Pharmacodynamics; Betaxolol Action Pathway; Bevantolol Action Pathway; Bisoprolol Action Pathway; Bopindolol Action Pathway; Bupranolol Action Pathway; Ca-depen…	-	Alcoholic Intoxication, Chronic; Anxiety Disorders; Attention deficit hyperactivity disorder; Autistic Disorder; Bipolar Disorder; Breast Carcinoma; Central neuroblastoma; Congestive heart failure; Depressive disorder; Glioma; Heart failure; HIV Infections; Hypertensive disease; Left Ventricular Hypertrophy; Liver carcinoma; Malignant neoplasm of breast; Mental Depression; Migraine Disorders; Neo…	-	Adrenergic Agonists; Adrenergic alpha-Antagonists; Adrenergic Uptake Inhibitors; Anti-Anxiety Agents; Anti-Arrhythmia Agents; Antidepressive Agents, Tricyclic; Antihypertensive Agents; Antiparkinson Agents; Bronchodilator Agents; Cardiotonic Agents; Enzyme Inhibitors; Mydriatics; Vasodilator Agents	-
ADRB2	P07550	Peroxiredoxin 1 (PRDX1), transcript variant 3, mRNA	Q06830	-	-	-	-	-	yes	-	yes	-	aging; anatomical structure development; anatomical structure formation involved in morphogenesis; autophagy; biosynthetic process; cell-cell signaling; cell adhesion; cell death; cell differentiation; cell proliferation; cellular nitrogen compound metabolic process; cellular protein modification process; circulatory system process; growth; homeostatic process; lipid metabolic process; membrane o…	anatomical structure development; catabolic process; cell adhesion; cell proliferation; cellular protein modification process; homeostatic process; immune system process; nucleocytoplasmic transport; protein targeting; response to stress; signal transduction	Acebutolol Action Pathway; Alprenolol Action Pathway; Alzheimer,s disease; Amiodarone Action Pathway; Amlodipine Action Pathway; Arbutamine Action Pathway; Arf6 signaling events; Atenolol Action Pathway; Beta-agonist/Beta-blocker Pathway, Pharmacodynamics; Betaxolol Action Pathway; Bevantolol Action Pathway; Bisoprolol Action Pathway; Bopindolol Action Pathway; Bupranolol Action Pathway; Ca-depen…	a6b1 and a6b4 Integrin signaling; alpha-synuclein and parkin-mediated proteolysis in parkinson`s disease; Autophagy; DAP12 signaling; Downstream signal transduction; Downstream signaling of activated FGFR1; Downstream signaling of activated FGFR2; Downstream signaling of activated FGFR3; Downstream signaling of activated FGFR4; Gastrin-CREB signalling pathway via PKC and MAPK; Prolactin Signaling…	Alcoholic Intoxication, Chronic; Anxiety Disorders; Attention deficit hyperactivity disorder; Autistic Disorder; Bipolar Disorder; Breast Carcinoma; Central neuroblastoma; Congestive heart failure; Depressive disorder; Glioma; Heart failure; HIV Infections; Hypertensive disease; Left Ventricular Hypertrophy; Liver carcinoma; Malignant neoplasm of breast; Mental Depression; Migraine Disorders; Neo…	Breast Carcinoma; Central neuroblastoma; Colonic Neoplasms; Epilepsy; Epilepsy, Temporal Lobe; Glioma; Liver carcinoma; Malignant neoplasm of breast	Adrenergic Agonists; Adrenergic alpha-Antagonists; Adrenergic Uptake Inhibitors; Anti-Anxiety Agents; Anti-Arrhythmia Agents; Antidepressive Agents, Tricyclic; Antihypertensive Agents; Antiparkinson Agents; Bronchodilator Agents; Cardiotonic Agents; Enzyme Inhibitors; Mydriatics; Vasodilator Agents	-
ADRB2	P07550	Retinal G protein coupled receptor (RGR), transcript variant 2, mRNA	P47804	-	-	-	-	-	yes	yes	yes	yes	aging; anatomical structure development; anatomical structure formation involved in morphogenesis; autophagy; biosynthetic process; cell-cell signaling; cell adhesion; cell death; cell differentiation; cell proliferation; cellular nitrogen compound metabolic process; cellular protein modification process; circulatory system process; growth; homeostatic process; lipid metabolic process; membrane o…	cellular protein modification process; neurological system process; signal transduction	Acebutolol Action Pathway; Alprenolol Action Pathway; Alzheimer,s disease; Amiodarone Action Pathway; Amlodipine Action Pathway; Arbutamine Action Pathway; Arf6 signaling events; Atenolol Action Pathway; Beta-agonist/Beta-blocker Pathway, Pharmacodynamics; Betaxolol Action Pathway; Bevantolol Action Pathway; Bisoprolol Action Pathway; Bopindolol Action Pathway; Bupranolol Action Pathway; Ca-depen…	Class A/1 (Rhodopsin-like receptors); G alpha (i) signalling events; GPCR ligand binding	Alcoholic Intoxication, Chronic; Anxiety Disorders; Attention deficit hyperactivity disorder; Autistic Disorder; Bipolar Disorder; Breast Carcinoma; Central neuroblastoma; Congestive heart failure; Depressive disorder; Glioma; Heart failure; HIV Infections; Hypertensive disease; Left Ventricular Hypertrophy; Liver carcinoma; Malignant neoplasm of breast; Mental Depression; Migraine Disorders; Neo…	-	Adrenergic Agonists; Adrenergic alpha-Antagonists; Adrenergic Uptake Inhibitors; Anti-Anxiety Agents; Anti-Arrhythmia Agents; Antidepressive Agents, Tricyclic; Antihypertensive Agents; Antiparkinson Agents; Bronchodilator Agents; Cardiotonic Agents; Enzyme Inhibitors; Mydriatics; Vasodilator Agents	-
ADRB2	P07550	Solute carrier family 37 (glycerol-3-phosphate transporter), member 1 (SLC37A1), mRNA	P57057	-	-	-	-	-	yes	yes	yes	-	aging; anatomical structure development; anatomical structure formation involved in morphogenesis; autophagy; biosynthetic process; cell-cell signaling; cell adhesion; cell death; cell differentiation; cell proliferation; cellular nitrogen compound metabolic process; cellular protein modification process; circulatory system process; growth; homeostatic process; lipid metabolic process; membrane o…	transmembrane transport; transport	Acebutolol Action Pathway; Alprenolol Action Pathway; Alzheimer,s disease; Amiodarone Action Pathway; Amlodipine Action Pathway; Arbutamine Action Pathway; Arf6 signaling events; Atenolol Action Pathway; Beta-agonist/Beta-blocker Pathway, Pharmacodynamics; Betaxolol Action Pathway; Bevantolol Action Pathway; Bisoprolol Action Pathway; Bopindolol Action Pathway; Bupranolol Action Pathway; Ca-depen…	-	Alcoholic Intoxication, Chronic; Anxiety Disorders; Attention deficit hyperactivity disorder; Autistic Disorder; Bipolar Disorder; Breast Carcinoma; Central neuroblastoma; Congestive heart failure; Depressive disorder; Glioma; Heart failure; HIV Infections; Hypertensive disease; Left Ventricular Hypertrophy; Liver carcinoma; Malignant neoplasm of breast; Mental Depression; Migraine Disorders; Neo…	-	Adrenergic Agonists; Adrenergic alpha-Antagonists; Adrenergic Uptake Inhibitors; Anti-Anxiety Agents; Anti-Arrhythmia Agents; Antidepressive Agents, Tricyclic; Antihypertensive Agents; Antiparkinson Agents; Bronchodilator Agents; Cardiotonic Agents; Enzyme Inhibitors; Mydriatics; Vasodilator Agents	-
ADRB2	P07550	Solute carrier family 39 (zinc transporter), member 4 (SLC39A4), transcript variant 1, mRNA	Q6P5W5	-	-	-	-	-	yes	yes	yes	yes	aging; anatomical structure development; anatomical structure formation involved in morphogenesis; autophagy; biosynthetic process; cell-cell signaling; cell adhesion; cell death; cell differentiation; cell proliferation; cellular nitrogen compound metabolic process; cellular protein modification process; circulatory system process; growth; homeostatic process; lipid metabolic process; membrane o…	homeostatic process; response to stress; transmembrane transport	Acebutolol Action Pathway; Alprenolol Action Pathway; Alzheimer,s disease; Amiodarone Action Pathway; Amlodipine Action Pathway; Arbutamine Action Pathway; Arf6 signaling events; Atenolol Action Pathway; Beta-agonist/Beta-blocker Pathway, Pharmacodynamics; Betaxolol Action Pathway; Bevantolol Action Pathway; Bisoprolol Action Pathway; Bopindolol Action Pathway; Bupranolol Action Pathway; Ca-depen…	SLC-mediated transmembrane transport; Transmembrane transport of small molecules	Alcoholic Intoxication, Chronic; Anxiety Disorders; Attention deficit hyperactivity disorder; Autistic Disorder; Bipolar Disorder; Breast Carcinoma; Central neuroblastoma; Congestive heart failure; Depressive disorder; Glioma; Heart failure; HIV Infections; Hypertensive disease; Left Ventricular Hypertrophy; Liver carcinoma; Malignant neoplasm of breast; Mental Depression; Migraine Disorders; Neo…	Liver carcinoma; Neoplasm Metastasis	Adrenergic Agonists; Adrenergic alpha-Antagonists; Adrenergic Uptake Inhibitors; Anti-Anxiety Agents; Anti-Arrhythmia Agents; Antidepressive Agents, Tricyclic; Antihypertensive Agents; Antiparkinson Agents; Bronchodilator Agents; Cardiotonic Agents; Enzyme Inhibitors; Mydriatics; Vasodilator Agents	-
ADRB2	P07550	SUMO1/sentrin/SMT3 specific peptidase 3 (SENP3), mRNA	Q9H4L4	-	-	-	-	-	yes	-	yes	-	aging; anatomical structure development; anatomical structure formation involved in morphogenesis; autophagy; biosynthetic process; cell-cell signaling; cell adhesion; cell death; cell differentiation; cell proliferation; cellular nitrogen compound metabolic process; cellular protein modification process; circulatory system process; growth; homeostatic process; lipid metabolic process; membrane o…	cellular nitrogen compound metabolic process; cellular protein modification process; ribosome biogenesis	Acebutolol Action Pathway; Alprenolol Action Pathway; Alzheimer,s disease; Amiodarone Action Pathway; Amlodipine Action Pathway; Arbutamine Action Pathway; Arf6 signaling events; Atenolol Action Pathway; Beta-agonist/Beta-blocker Pathway, Pharmacodynamics; Betaxolol Action Pathway; Bevantolol Action Pathway; Bisoprolol Action Pathway; Bopindolol Action Pathway; Bupranolol Action Pathway; Ca-depen…	Gene Expression	Alcoholic Intoxication, Chronic; Anxiety Disorders; Attention deficit hyperactivity disorder; Autistic Disorder; Bipolar Disorder; Breast Carcinoma; Central neuroblastoma; Congestive heart failure; Depressive disorder; Glioma; Heart failure; HIV Infections; Hypertensive disease; Left Ventricular Hypertrophy; Liver carcinoma; Malignant neoplasm of breast; Mental Depression; Migraine Disorders; Neo…	Neoplasm Metastasis; Stomach Carcinoma	Adrenergic Agonists; Adrenergic alpha-Antagonists; Adrenergic Uptake Inhibitors; Anti-Anxiety Agents; Anti-Arrhythmia Agents; Antidepressive Agents, Tricyclic; Antihypertensive Agents; Antiparkinson Agents; Bronchodilator Agents; Cardiotonic Agents; Enzyme Inhibitors; Mydriatics; Vasodilator Agents	-
ADRB2	P07550	T-cell leukemia translocation altered gene (TCTA), mRNA	P57738	-	-	-	-	-	yes	yes	yes	-	aging; anatomical structure development; anatomical structure formation involved in morphogenesis; autophagy; biosynthetic process; cell-cell signaling; cell adhesion; cell death; cell differentiation; cell proliferation; cellular nitrogen compound metabolic process; cellular protein modification process; circulatory system process; growth; homeostatic process; lipid metabolic process; membrane o…	-	Acebutolol Action Pathway; Alprenolol Action Pathway; Alzheimer,s disease; Amiodarone Action Pathway; Amlodipine Action Pathway; Arbutamine Action Pathway; Arf6 signaling events; Atenolol Action Pathway; Beta-agonist/Beta-blocker Pathway, Pharmacodynamics; Betaxolol Action Pathway; Bevantolol Action Pathway; Bisoprolol Action Pathway; Bopindolol Action Pathway; Bupranolol Action Pathway; Ca-depen…	-	Alcoholic Intoxication, Chronic; Anxiety Disorders; Attention deficit hyperactivity disorder; Autistic Disorder; Bipolar Disorder; Breast Carcinoma; Central neuroblastoma; Congestive heart failure; Depressive disorder; Glioma; Heart failure; HIV Infections; Hypertensive disease; Left Ventricular Hypertrophy; Liver carcinoma; Malignant neoplasm of breast; Mental Depression; Migraine Disorders; Neo…	-	Adrenergic Agonists; Adrenergic alpha-Antagonists; Adrenergic Uptake Inhibitors; Anti-Anxiety Agents; Anti-Arrhythmia Agents; Antidepressive Agents, Tricyclic; Antihypertensive Agents; Antiparkinson Agents; Bronchodilator Agents; Cardiotonic Agents; Enzyme Inhibitors; Mydriatics; Vasodilator Agents	-
ADRB2	P07550	TPTE pseudogene (psiTPTE22) on chromosome 22	P56180	-	-	-	-	-	yes	yes	yes	-	aging; anatomical structure development; anatomical structure formation involved in morphogenesis; autophagy; biosynthetic process; cell-cell signaling; cell adhesion; cell death; cell differentiation; cell proliferation; cellular nitrogen compound metabolic process; cellular protein modification process; circulatory system process; growth; homeostatic process; lipid metabolic process; membrane o…	cellular protein modification process; signal transduction	Acebutolol Action Pathway; Alprenolol Action Pathway; Alzheimer,s disease; Amiodarone Action Pathway; Amlodipine Action Pathway; Arbutamine Action Pathway; Arf6 signaling events; Atenolol Action Pathway; Beta-agonist/Beta-blocker Pathway, Pharmacodynamics; Betaxolol Action Pathway; Bevantolol Action Pathway; Bisoprolol Action Pathway; Bopindolol Action Pathway; Bupranolol Action Pathway; Ca-depen…	-	Alcoholic Intoxication, Chronic; Anxiety Disorders; Attention deficit hyperactivity disorder; Autistic Disorder; Bipolar Disorder; Breast Carcinoma; Central neuroblastoma; Congestive heart failure; Depressive disorder; Glioma; Heart failure; HIV Infections; Hypertensive disease; Left Ventricular Hypertrophy; Liver carcinoma; Malignant neoplasm of breast; Mental Depression; Migraine Disorders; Neo…	-	Adrenergic Agonists; Adrenergic alpha-Antagonists; Adrenergic Uptake Inhibitors; Anti-Anxiety Agents; Anti-Arrhythmia Agents; Antidepressive Agents, Tricyclic; Antihypertensive Agents; Antiparkinson Agents; Bronchodilator Agents; Cardiotonic Agents; Enzyme Inhibitors; Mydriatics; Vasodilator Agents	-
ADRB2	P07550	Transmembrane and coiled-coil domain family 2 (TMCC2), mRNA	O75069	-	-	-	-	-	yes	yes	yes	-	aging; anatomical structure development; anatomical structure formation involved in morphogenesis; autophagy; biosynthetic process; cell-cell signaling; cell adhesion; cell death; cell differentiation; cell proliferation; cellular nitrogen compound metabolic process; cellular protein modification process; circulatory system process; growth; homeostatic process; lipid metabolic process; membrane o…	-	Acebutolol Action Pathway; Alprenolol Action Pathway; Alzheimer,s disease; Amiodarone Action Pathway; Amlodipine Action Pathway; Arbutamine Action Pathway; Arf6 signaling events; Atenolol Action Pathway; Beta-agonist/Beta-blocker Pathway, Pharmacodynamics; Betaxolol Action Pathway; Bevantolol Action Pathway; Bisoprolol Action Pathway; Bopindolol Action Pathway; Bupranolol Action Pathway; Ca-depen…	-	Alcoholic Intoxication, Chronic; Anxiety Disorders; Attention deficit hyperactivity disorder; Autistic Disorder; Bipolar Disorder; Breast Carcinoma; Central neuroblastoma; Congestive heart failure; Depressive disorder; Glioma; Heart failure; HIV Infections; Hypertensive disease; Left Ventricular Hypertrophy; Liver carcinoma; Malignant neoplasm of breast; Mental Depression; Migraine Disorders; Neo…	-	Adrenergic Agonists; Adrenergic alpha-Antagonists; Adrenergic Uptake Inhibitors; Anti-Anxiety Agents; Anti-Arrhythmia Agents; Antidepressive Agents, Tricyclic; Antihypertensive Agents; Antiparkinson Agents; Bronchodilator Agents; Cardiotonic Agents; Enzyme Inhibitors; Mydriatics; Vasodilator Agents	-
ADRB2	P07550	Transmembrane protein 144 (TMEM144), mRNA	Q7Z5S9	-	-	-	-	-	yes	yes	yes	-	aging; anatomical structure development; anatomical structure formation involved in morphogenesis; autophagy; biosynthetic process; cell-cell signaling; cell adhesion; cell death; cell differentiation; cell proliferation; cellular nitrogen compound metabolic process; cellular protein modification process; circulatory system process; growth; homeostatic process; lipid metabolic process; membrane o…	-	Acebutolol Action Pathway; Alprenolol Action Pathway; Alzheimer,s disease; Amiodarone Action Pathway; Amlodipine Action Pathway; Arbutamine Action Pathway; Arf6 signaling events; Atenolol Action Pathway; Beta-agonist/Beta-blocker Pathway, Pharmacodynamics; Betaxolol Action Pathway; Bevantolol Action Pathway; Bisoprolol Action Pathway; Bopindolol Action Pathway; Bupranolol Action Pathway; Ca-depen…	-	Alcoholic Intoxication, Chronic; Anxiety Disorders; Attention deficit hyperactivity disorder; Autistic Disorder; Bipolar Disorder; Breast Carcinoma; Central neuroblastoma; Congestive heart failure; Depressive disorder; Glioma; Heart failure; HIV Infections; Hypertensive disease; Left Ventricular Hypertrophy; Liver carcinoma; Malignant neoplasm of breast; Mental Depression; Migraine Disorders; Neo…	-	Adrenergic Agonists; Adrenergic alpha-Antagonists; Adrenergic Uptake Inhibitors; Anti-Anxiety Agents; Anti-Arrhythmia Agents; Antidepressive Agents, Tricyclic; Antihypertensive Agents; Antiparkinson Agents; Bronchodilator Agents; Cardiotonic Agents; Enzyme Inhibitors; Mydriatics; Vasodilator Agents	-
ADRB2	P07550	Yip1 domain family, member 5 (YIPF5), transcript variant 1, mRNA	Q969M3	-	-	-	-	-	yes	yes	yes	-	aging; anatomical structure development; anatomical structure formation involved in morphogenesis; autophagy; biosynthetic process; cell-cell signaling; cell adhesion; cell death; cell differentiation; cell proliferation; cellular nitrogen compound metabolic process; cellular protein modification process; circulatory system process; growth; homeostatic process; lipid metabolic process; membrane o…	transport; vesicle-mediated transport	Acebutolol Action Pathway; Alprenolol Action Pathway; Alzheimer,s disease; Amiodarone Action Pathway; Amlodipine Action Pathway; Arbutamine Action Pathway; Arf6 signaling events; Atenolol Action Pathway; Beta-agonist/Beta-blocker Pathway, Pharmacodynamics; Betaxolol Action Pathway; Bevantolol Action Pathway; Bisoprolol Action Pathway; Bopindolol Action Pathway; Bupranolol Action Pathway; Ca-depen…	-	Alcoholic Intoxication, Chronic; Anxiety Disorders; Attention deficit hyperactivity disorder; Autistic Disorder; Bipolar Disorder; Breast Carcinoma; Central neuroblastoma; Congestive heart failure; Depressive disorder; Glioma; Heart failure; HIV Infections; Hypertensive disease; Left Ventricular Hypertrophy; Liver carcinoma; Malignant neoplasm of breast; Mental Depression; Migraine Disorders; Neo…	-	Adrenergic Agonists; Adrenergic alpha-Antagonists; Adrenergic Uptake Inhibitors; Anti-Anxiety Agents; Anti-Arrhythmia Agents; Antidepressive Agents, Tricyclic; Antihypertensive Agents; Antiparkinson Agents; Bronchodilator Agents; Cardiotonic Agents; Enzyme Inhibitors; Mydriatics; Vasodilator Agents	-
AGTR1	P30556	15 kDa selenoprotein (SEP15), transcript variant 1, mRNA	O60613	-	-	-	-	-	yes	-	yes	-	anatomical structure development; cell-cell signaling; cell differentiation; cell motility; cell proliferation; circulatory system process; growth; homeostatic process; lipid metabolic process; response to stress; signal transduction; transport	protein folding	Acebutolol Action Pathway; Allograft Rejection; Alprenolol Action Pathway; Amiodarone Action Pathway; Amlodipine Action Pathway; Angiotensin II-Stimulated Signaling through G Proteins and beta-Arrestin; Arbutamine Action Pathway; Arf6 signaling events; Arf6 trafficking events; Atenolol Action Pathway; Beta-agonist/Beta-blocker Pathway, Pharmacodynamics; Betaxolol Action Pathway; Bevantolol Action…	-	Breast Carcinoma; Congestive heart failure; Depressive disorder; Glomerulosclerosis (disorder); Heart failure; Hypertensive disease; Left Ventricular Hypertrophy; Liver carcinoma; Malignant neoplasm of breast; Mental Depression; Migraine Disorders; Neoplasm Metastasis; Stomach Carcinoma	Liver carcinoma	Anti-Arrhythmia Agents; Antihypertensive Agents	-
AGTR1	P30556	ABI gene family, member 3 (ABI3), mRNA	Q9P2A4	-	-	-	-	-	yes	yes	yes	-	anatomical structure development; cell-cell signaling; cell differentiation; cell motility; cell proliferation; circulatory system process; growth; homeostatic process; lipid metabolic process; response to stress; signal transduction; transport	cell motility; cellular protein modification process	Acebutolol Action Pathway; Allograft Rejection; Alprenolol Action Pathway; Amiodarone Action Pathway; Amlodipine Action Pathway; Angiotensin II-Stimulated Signaling through G Proteins and beta-Arrestin; Arbutamine Action Pathway; Arf6 signaling events; Arf6 trafficking events; Atenolol Action Pathway; Beta-agonist/Beta-blocker Pathway, Pharmacodynamics; Betaxolol Action Pathway; Bevantolol Action…	Chemokine signaling pathway; Integrin-mediated Cell Adhesion; Integrin Signaling Pathway; Prolactin Signaling Pathway; Rac1-Pak1-p38-MMP-2 pathway; Regulation of actin cytoskeleton; Regulation of Actin Cytoskeleton; Signaling by VEGF; VEGFA-VEGFR2 Pathway	Breast Carcinoma; Congestive heart failure; Depressive disorder; Glomerulosclerosis (disorder); Heart failure; Hypertensive disease; Left Ventricular Hypertrophy; Liver carcinoma; Malignant neoplasm of breast; Mental Depression; Migraine Disorders; Neoplasm Metastasis; Stomach Carcinoma	Neoplasm Metastasis	Anti-Arrhythmia Agents; Antihypertensive Agents	-
AGTR1	P30556	Adaptor-related protein complex 2, mu 1 subunit (AP2M1), transcript variant 1, mRNA	Q96CW1	-	-	-	-	-	yes	yes	yes	yes	anatomical structure development; cell-cell signaling; cell differentiation; cell motility; cell proliferation; circulatory system process; growth; homeostatic process; lipid metabolic process; response to stress; signal transduction; transport	anatomical structure development; cell-cell signaling; immune system process; membrane organization; plasma membrane organization; response to stress; signal transduction; symbiosis, encompassing mutualism through parasitism; transport; vesicle-mediated transport	Acebutolol Action Pathway; Allograft Rejection; Alprenolol Action Pathway; Amiodarone Action Pathway; Amlodipine Action Pathway; Angiotensin II-Stimulated Signaling through G Proteins and beta-Arrestin; Arbutamine Action Pathway; Arf6 signaling events; Arf6 trafficking events; Atenolol Action Pathway; Beta-agonist/Beta-blocker Pathway, Pharmacodynamics; Betaxolol Action Pathway; Bevantolol Action…	Arf6 trafficking events; Cell adhesion molecules (CAMs); DAP12 signaling; Downstream signal transduction; Downstream signaling of activated FGFR1; Downstream signaling of activated FGFR2; Downstream signaling of activated FGFR3; Downstream signaling of activated FGFR4; Endocytosis; Estrogen signaling pathway; Gap junction; Gastrin-CREB signalling pathway via PKC and MAPK; Glutamate Binding, Activ…	Breast Carcinoma; Congestive heart failure; Depressive disorder; Glomerulosclerosis (disorder); Heart failure; Hypertensive disease; Left Ventricular Hypertrophy; Liver carcinoma; Malignant neoplasm of breast; Mental Depression; Migraine Disorders; Neoplasm Metastasis; Stomach Carcinoma	-	Anti-Arrhythmia Agents; Antihypertensive Agents	-
AGTR1	P30556	Adducin 3 (gamma) (ADD3), transcript variant 3, mRNA	Q9UEY8	-	-	-	-	-	yes	yes	yes	yes	anatomical structure development; cell-cell signaling; cell differentiation; cell motility; cell proliferation; circulatory system process; growth; homeostatic process; lipid metabolic process; response to stress; signal transduction; transport	cytoskeleton organization; transmembrane transport	Acebutolol Action Pathway; Allograft Rejection; Alprenolol Action Pathway; Amiodarone Action Pathway; Amlodipine Action Pathway; Angiotensin II-Stimulated Signaling through G Proteins and beta-Arrestin; Arbutamine Action Pathway; Arf6 signaling events; Arf6 trafficking events; Atenolol Action Pathway; Beta-agonist/Beta-blocker Pathway, Pharmacodynamics; Betaxolol Action Pathway; Bevantolol Action…	Transmembrane transport of small molecules	Breast Carcinoma; Congestive heart failure; Depressive disorder; Glomerulosclerosis (disorder); Heart failure; Hypertensive disease; Left Ventricular Hypertrophy; Liver carcinoma; Malignant neoplasm of breast; Mental Depression; Migraine Disorders; Neoplasm Metastasis; Stomach Carcinoma	Hypertensive disease; Neoplasm Metastasis; Neurodegenerative Disorders	Anti-Arrhythmia Agents; Antihypertensive Agents	-
AGTR1	P30556	ADP-ribosylation factor GTPase activating protein 1 (ARFGAP1), transcript variant 2, mRNA	Q8N6T3	-	-	-	-	-	yes	-	yes	-	anatomical structure development; cell-cell signaling; cell differentiation; cell motility; cell proliferation; circulatory system process; growth; homeostatic process; lipid metabolic process; response to stress; signal transduction; transport	membrane organization; response to stress; signal transduction; transport; vesicle-mediated transport	Acebutolol Action Pathway; Allograft Rejection; Alprenolol Action Pathway; Amiodarone Action Pathway; Amlodipine Action Pathway; Angiotensin II-Stimulated Signaling through G Proteins and beta-Arrestin; Arbutamine Action Pathway; Arf6 signaling events; Arf6 trafficking events; Atenolol Action Pathway; Beta-agonist/Beta-blocker Pathway, Pharmacodynamics; Betaxolol Action Pathway; Bevantolol Action…	adp-ribosylation factor; Integrated Breast Cancer Pathway; Vibrio cholerae infection	Breast Carcinoma; Congestive heart failure; Depressive disorder; Glomerulosclerosis (disorder); Heart failure; Hypertensive disease; Left Ventricular Hypertrophy; Liver carcinoma; Malignant neoplasm of breast; Mental Depression; Migraine Disorders; Neoplasm Metastasis; Stomach Carcinoma	-	Anti-Arrhythmia Agents; Antihypertensive Agents	-
AGTR1	P30556	ATPase type 13A1 (ATP13A1), mRNA	Q9HD20	-	-	-	-	-	yes	yes	yes	yes	anatomical structure development; cell-cell signaling; cell differentiation; cell motility; cell proliferation; circulatory system process; growth; homeostatic process; lipid metabolic process; response to stress; signal transduction; transport	homeostatic process; transmembrane transport	Acebutolol Action Pathway; Allograft Rejection; Alprenolol Action Pathway; Amiodarone Action Pathway; Amlodipine Action Pathway; Angiotensin II-Stimulated Signaling through G Proteins and beta-Arrestin; Arbutamine Action Pathway; Arf6 signaling events; Arf6 trafficking events; Atenolol Action Pathway; Beta-agonist/Beta-blocker Pathway, Pharmacodynamics; Betaxolol Action Pathway; Bevantolol Action…	-	Breast Carcinoma; Congestive heart failure; Depressive disorder; Glomerulosclerosis (disorder); Heart failure; Hypertensive disease; Left Ventricular Hypertrophy; Liver carcinoma; Malignant neoplasm of breast; Mental Depression; Migraine Disorders; Neoplasm Metastasis; Stomach Carcinoma	-	Anti-Arrhythmia Agents; Antihypertensive Agents	-
AGTR1	P30556	ATPase, Na+/K+ transporting, beta 1 polypeptide (ATP1B1), transcript variant 2, mRNA	P05026	Yes/Co-IP1	-	-	-	-	yes	yes	yes	yes	anatomical structure development; cell-cell signaling; cell differentiation; cell motility; cell proliferation; circulatory system process; growth; homeostatic process; lipid metabolic process; response to stress; signal transduction; transport	autophagy; cell adhesion; cell motility; cellular nitrogen compound metabolic process; circulatory system process; homeostatic process; immune system process; mitochondrion organization; plasma membrane organization; response to stress; signal transduction; small molecule metabolic process; symbiosis, encompassing mutualism through parasitism; transmembrane transport; transport	Acebutolol Action Pathway; Allograft Rejection; Alprenolol Action Pathway; Amiodarone Action Pathway; Amlodipine Action Pathway; Angiotensin II-Stimulated Signaling through G Proteins and beta-Arrestin; Arbutamine Action Pathway; Arf6 signaling events; Arf6 trafficking events; Atenolol Action Pathway; Beta-agonist/Beta-blocker Pathway, Pharmacodynamics; Betaxolol Action Pathway; Bevantolol Action…	Acebutolol Action Pathway; Allograft rejection; Allograft Rejection; Alprenolol Action Pathway; Amiodarone Action Pathway; Amlodipine Action Pathway; Arbutamine Action Pathway; Atenolol Action Pathway; Autoimmune thyroid disease; Basigin interactions; Betaxolol Action Pathway; Bevantolol Action Pathway; Bisoprolol Action Pathway; Bopindolol Action Pathway; Bupranolol Action Pathway; Calcium Regul…	Breast Carcinoma; Congestive heart failure; Depressive disorder; Glomerulosclerosis (disorder); Heart failure; Hypertensive disease; Left Ventricular Hypertrophy; Liver carcinoma; Malignant neoplasm of breast; Mental Depression; Migraine Disorders; Neoplasm Metastasis; Stomach Carcinoma	Hypertensive disease	Anti-Arrhythmia Agents; Antihypertensive Agents	-
AGTR1	P30556	BCL2/adenovirus E1B 19kDa interacting protein 3 (BNIP3), nuclear gene encoding mitochondrial protein, mRNA	Q12983	-	-	-	-	-	yes	yes	yes	-	anatomical structure development; cell-cell signaling; cell differentiation; cell motility; cell proliferation; circulatory system process; growth; homeostatic process; lipid metabolic process; response to stress; signal transduction; transport	anatomical structure development; autophagy; catabolic process; cell death; cell differentiation; generation of precursor metabolites and energy; immune system process; membrane organization; mitochondrion organization; response to stress; signal transduction; symbiosis, encompassing mutualism through parasitism; transport	Acebutolol Action Pathway; Allograft Rejection; Alprenolol Action Pathway; Amiodarone Action Pathway; Amlodipine Action Pathway; Angiotensin II-Stimulated Signaling through G Proteins and beta-Arrestin; Arbutamine Action Pathway; Arf6 signaling events; Arf6 trafficking events; Atenolol Action Pathway; Beta-agonist/Beta-blocker Pathway, Pharmacodynamics; Betaxolol Action Pathway; Bevantolol Action…	Apoptosis; Autophagy; BH3-only proteins associate with and inactivate anti-apoptotic BCL-2 members; Programmed Cell Death; The NLRP1 inflammasome	Breast Carcinoma; Congestive heart failure; Depressive disorder; Glomerulosclerosis (disorder); Heart failure; Hypertensive disease; Left Ventricular Hypertrophy; Liver carcinoma; Malignant neoplasm of breast; Mental Depression; Migraine Disorders; Neoplasm Metastasis; Stomach Carcinoma	Alcoholic Intoxication, Chronic; Breast Carcinoma; Central neuroblastoma; Congestive heart failure; Glioma; Heart failure; Liver carcinoma; Malignant neoplasm of breast; Neoplasm Metastasis; Neurodegenerative Disorders; Stomach Carcinoma	Anti-Arrhythmia Agents; Antihypertensive Agents	-
AGTR1	P30556	Brain abundant, membrane attached signal protein 1 (BASP1), mRNA	P80723	-	-	-	-	-	yes	yes	yes	yes	anatomical structure development; cell-cell signaling; cell differentiation; cell motility; cell proliferation; circulatory system process; growth; homeostatic process; lipid metabolic process; response to stress; signal transduction; transport	anatomical structure development; biosynthetic process; cell differentiation; cell morphogenesis; cellular nitrogen compound metabolic process; embryo development; growth; reproduction	Acebutolol Action Pathway; Allograft Rejection; Alprenolol Action Pathway; Amiodarone Action Pathway; Amlodipine Action Pathway; Angiotensin II-Stimulated Signaling through G Proteins and beta-Arrestin; Arbutamine Action Pathway; Arf6 signaling events; Arf6 trafficking events; Atenolol Action Pathway; Beta-agonist/Beta-blocker Pathway, Pharmacodynamics; Betaxolol Action Pathway; Bevantolol Action…	-	Breast Carcinoma; Congestive heart failure; Depressive disorder; Glomerulosclerosis (disorder); Heart failure; Hypertensive disease; Left Ventricular Hypertrophy; Liver carcinoma; Malignant neoplasm of breast; Mental Depression; Migraine Disorders; Neoplasm Metastasis; Stomach Carcinoma	Liver carcinoma	Anti-Arrhythmia Agents; Antihypertensive Agents	-
AGTR1	P30556	Brain and acute leukemia, cytoplasmic (BAALC), transcript variant 1, mRNA	Q8WXS3	-	-	-	-	-	yes	yes	yes	-	anatomical structure development; cell-cell signaling; cell differentiation; cell motility; cell proliferation; circulatory system process; growth; homeostatic process; lipid metabolic process; response to stress; signal transduction; transport	-	Acebutolol Action Pathway; Allograft Rejection; Alprenolol Action Pathway; Amiodarone Action Pathway; Amlodipine Action Pathway; Angiotensin II-Stimulated Signaling through G Proteins and beta-Arrestin; Arbutamine Action Pathway; Arf6 signaling events; Arf6 trafficking events; Atenolol Action Pathway; Beta-agonist/Beta-blocker Pathway, Pharmacodynamics; Betaxolol Action Pathway; Bevantolol Action…	-	Breast Carcinoma; Congestive heart failure; Depressive disorder; Glomerulosclerosis (disorder); Heart failure; Hypertensive disease; Left Ventricular Hypertrophy; Liver carcinoma; Malignant neoplasm of breast; Mental Depression; Migraine Disorders; Neoplasm Metastasis; Stomach Carcinoma	-	Anti-Arrhythmia Agents; Antihypertensive Agents	-
AGTR1	P30556	Bromodomain containing 8 (BRD8), transcript variant 3, mRNA	Q9H0E9	-	-	-	-	-	yes	-	yes	-	anatomical structure development; cell-cell signaling; cell differentiation; cell motility; cell proliferation; circulatory system process; growth; homeostatic process; lipid metabolic process; response to stress; signal transduction; transport	biosynthetic process; cellular nitrogen compound metabolic process; cellular protein modification process; chromosome organization; growth; signal transduction	Acebutolol Action Pathway; Allograft Rejection; Alprenolol Action Pathway; Amiodarone Action Pathway; Amlodipine Action Pathway; Angiotensin II-Stimulated Signaling through G Proteins and beta-Arrestin; Arbutamine Action Pathway; Arf6 signaling events; Arf6 trafficking events; Atenolol Action Pathway; Beta-agonist/Beta-blocker Pathway, Pharmacodynamics; Betaxolol Action Pathway; Bevantolol Action…	a6b1 and a6b4 Integrin signaling; Apoptosis; Downstream signal transduction; Estrogen signaling pathway; Generic Transcription Pathway; Ghrelin; Hemostasis; Integrin-mediated Cell Adhesion; MAPK Signaling Pathway; Plasma membrane estrogen receptor signaling; Platelet activation, signaling and aggregation; Prolactin Signaling Pathway; Rac1-Pak1-p38-MMP-2 pathway; Signaling by SCF-KIT	Breast Carcinoma; Congestive heart failure; Depressive disorder; Glomerulosclerosis (disorder); Heart failure; Hypertensive disease; Left Ventricular Hypertrophy; Liver carcinoma; Malignant neoplasm of breast; Mental Depression; Migraine Disorders; Neoplasm Metastasis; Stomach Carcinoma	Breast Carcinoma; Colonic Neoplasms; Glioma; Malignant neoplasm of breast	Anti-Arrhythmia Agents; Antihypertensive Agents	-
AGTR1	P30556	Carbonyl reductase 1 (CBR1), mRNA	P16152	-	-	-	-	-	yes	-	yes	-	anatomical structure development; cell-cell signaling; cell differentiation; cell motility; cell proliferation; circulatory system process; growth; homeostatic process; lipid metabolic process; response to stress; signal transduction; transport	anatomical structure development; biosynthetic process; cell differentiation; cofactor metabolic process; lipid metabolic process; small molecule metabolic process	Acebutolol Action Pathway; Allograft Rejection; Alprenolol Action Pathway; Amiodarone Action Pathway; Amlodipine Action Pathway; Angiotensin II-Stimulated Signaling through G Proteins and beta-Arrestin; Arbutamine Action Pathway; Arf6 signaling events; Arf6 trafficking events; Atenolol Action Pathway; Beta-agonist/Beta-blocker Pathway, Pharmacodynamics; Betaxolol Action Pathway; Bevantolol Action…	Doxorubicin Pathway, Pharmacokinetics; MAPK Signaling Pathway; Rac1-Pak1-p38-MMP-2 pathway	Breast Carcinoma; Congestive heart failure; Depressive disorder; Glomerulosclerosis (disorder); Heart failure; Hypertensive disease; Left Ventricular Hypertrophy; Liver carcinoma; Malignant neoplasm of breast; Mental Depression; Migraine Disorders; Neoplasm Metastasis; Stomach Carcinoma	Breast Carcinoma; Colonic Neoplasms; HIV Infections; Liver carcinoma; Malignant neoplasm of breast; Neoplasm Metastasis; Stomach Carcinoma	Anti-Arrhythmia Agents; Antihypertensive Agents	Adrenergic Uptake Inhibitors
AGTR1	P30556	CD37 molecule (CD37), transcript variant 1, mRNA	P11049	-	-	-	-	-	yes	yes	yes	yes	anatomical structure development; cell-cell signaling; cell differentiation; cell motility; cell proliferation; circulatory system process; growth; homeostatic process; lipid metabolic process; response to stress; signal transduction; transport	signal transduction	Acebutolol Action Pathway; Allograft Rejection; Alprenolol Action Pathway; Amiodarone Action Pathway; Amlodipine Action Pathway; Angiotensin II-Stimulated Signaling through G Proteins and beta-Arrestin; Arbutamine Action Pathway; Arf6 signaling events; Arf6 trafficking events; Atenolol Action Pathway; Beta-agonist/Beta-blocker Pathway, Pharmacodynamics; Betaxolol Action Pathway; Bevantolol Action…	Alpha-synuclein signaling; Chemokine signaling pathway; Hematopoietic cell lineage; Hemostasis; IL8- and CXCR1-mediated signaling events; IL8- and CXCR2-mediated signaling events; Platelet activation, signaling and aggregation; Prolactin Signaling Pathway; Signaling by SCF-KIT; Thromboxane A2 receptor signaling	Breast Carcinoma; Congestive heart failure; Depressive disorder; Glomerulosclerosis (disorder); Heart failure; Hypertensive disease; Left Ventricular Hypertrophy; Liver carcinoma; Malignant neoplasm of breast; Mental Depression; Migraine Disorders; Neoplasm Metastasis; Stomach Carcinoma	-	Anti-Arrhythmia Agents; Antihypertensive Agents	-
AGTR1	P30556	Chromosome 14 open reading frame 100 (C14orf100), transcript variant 2, mRNA	Q9P055	-	-	-	-	-	yes	yes	yes	-	anatomical structure development; cell-cell signaling; cell differentiation; cell motility; cell proliferation; circulatory system process; growth; homeostatic process; lipid metabolic process; response to stress; signal transduction; transport	catabolic process; response to stress	Acebutolol Action Pathway; Allograft Rejection; Alprenolol Action Pathway; Amiodarone Action Pathway; Amlodipine Action Pathway; Angiotensin II-Stimulated Signaling through G Proteins and beta-Arrestin; Arbutamine Action Pathway; Arf6 signaling events; Arf6 trafficking events; Atenolol Action Pathway; Beta-agonist/Beta-blocker Pathway, Pharmacodynamics; Betaxolol Action Pathway; Bevantolol Action…	-	Breast Carcinoma; Congestive heart failure; Depressive disorder; Glomerulosclerosis (disorder); Heart failure; Hypertensive disease; Left Ventricular Hypertrophy; Liver carcinoma; Malignant neoplasm of breast; Mental Depression; Migraine Disorders; Neoplasm Metastasis; Stomach Carcinoma	-	Anti-Arrhythmia Agents; Antihypertensive Agents	-
AGTR1	P30556	Chromosome 22 open reading frame 9 (C22orf9), transcript variant 2, mRNA	Q6ICG6	-	-	-	-	-	yes	-	yes	-	anatomical structure development; cell-cell signaling; cell differentiation; cell motility; cell proliferation; circulatory system process; growth; homeostatic process; lipid metabolic process; response to stress; signal transduction; transport	-	Acebutolol Action Pathway; Allograft Rejection; Alprenolol Action Pathway; Amiodarone Action Pathway; Amlodipine Action Pathway; Angiotensin II-Stimulated Signaling through G Proteins and beta-Arrestin; Arbutamine Action Pathway; Arf6 signaling events; Arf6 trafficking events; Atenolol Action Pathway; Beta-agonist/Beta-blocker Pathway, Pharmacodynamics; Betaxolol Action Pathway; Bevantolol Action…	a6b1 and a6b4 Integrin signaling; Apoptosis; Calcium Regulation in the Cardiac Cell; Gene Expression; Generic Transcription Pathway; Myometrial Relaxation and Contraction Pathways; Programmed Cell Death	Breast Carcinoma; Congestive heart failure; Depressive disorder; Glomerulosclerosis (disorder); Heart failure; Hypertensive disease; Left Ventricular Hypertrophy; Liver carcinoma; Malignant neoplasm of breast; Mental Depression; Migraine Disorders; Neoplasm Metastasis; Stomach Carcinoma	-	Anti-Arrhythmia Agents; Antihypertensive Agents	-
AGTR1	P30556	Chromosome 5 open reading frame 5 (C5orf5), transcript variant 1, mRNA	Q9NYF5	-	-	-	-	-	yes	-	yes	-	anatomical structure development; cell-cell signaling; cell differentiation; cell motility; cell proliferation; circulatory system process; growth; homeostatic process; lipid metabolic process; response to stress; signal transduction; transport	autophagy; immune system process; mitochondrion organization; response to stress; signal transduction; symbiosis, encompassing mutualism through parasitism	Acebutolol Action Pathway; Allograft Rejection; Alprenolol Action Pathway; Amiodarone Action Pathway; Amlodipine Action Pathway; Angiotensin II-Stimulated Signaling through G Proteins and beta-Arrestin; Arbutamine Action Pathway; Arf6 signaling events; Arf6 trafficking events; Atenolol Action Pathway; Beta-agonist/Beta-blocker Pathway, Pharmacodynamics; Betaxolol Action Pathway; Bevantolol Action…	a6b1 and a6b4 Integrin signaling; Apoptosis; Calcium Regulation in the Cardiac Cell; Myometrial Relaxation and Contraction Pathways; Programmed Cell Death; Prolactin Signaling Pathway	Breast Carcinoma; Congestive heart failure; Depressive disorder; Glomerulosclerosis (disorder); Heart failure; Hypertensive disease; Left Ventricular Hypertrophy; Liver carcinoma; Malignant neoplasm of breast; Mental Depression; Migraine Disorders; Neoplasm Metastasis; Stomach Carcinoma	-	Anti-Arrhythmia Agents; Antihypertensive Agents	-
AGTR1	P30556	Coiled-coil domain containing 25 (CCDC25), mRNA	Q86WR0	-	-	-	-	-	yes	-	yes	-	anatomical structure development; cell-cell signaling; cell differentiation; cell motility; cell proliferation; circulatory system process; growth; homeostatic process; lipid metabolic process; response to stress; signal transduction; transport	-	Acebutolol Action Pathway; Allograft Rejection; Alprenolol Action Pathway; Amiodarone Action Pathway; Amlodipine Action Pathway; Angiotensin II-Stimulated Signaling through G Proteins and beta-Arrestin; Arbutamine Action Pathway; Arf6 signaling events; Arf6 trafficking events; Atenolol Action Pathway; Beta-agonist/Beta-blocker Pathway, Pharmacodynamics; Betaxolol Action Pathway; Bevantolol Action…	-	Breast Carcinoma; Congestive heart failure; Depressive disorder; Glomerulosclerosis (disorder); Heart failure; Hypertensive disease; Left Ventricular Hypertrophy; Liver carcinoma; Malignant neoplasm of breast; Mental Depression; Migraine Disorders; Neoplasm Metastasis; Stomach Carcinoma	-	Anti-Arrhythmia Agents; Antihypertensive Agents	-
AGTR1	P30556	CUE domain containing 2 (CUEDC2), mRNA	Q9H467	-	-	-	-	-	yes	yes	yes	-	anatomical structure development; cell-cell signaling; cell differentiation; cell motility; cell proliferation; circulatory system process; growth; homeostatic process; lipid metabolic process; response to stress; signal transduction; transport	immune system process; response to stress	Acebutolol Action Pathway; Allograft Rejection; Alprenolol Action Pathway; Amiodarone Action Pathway; Amlodipine Action Pathway; Angiotensin II-Stimulated Signaling through G Proteins and beta-Arrestin; Arbutamine Action Pathway; Arf6 signaling events; Arf6 trafficking events; Atenolol Action Pathway; Beta-agonist/Beta-blocker Pathway, Pharmacodynamics; Betaxolol Action Pathway; Bevantolol Action…	Chemokine signaling pathway; CRH; DAP12 signaling; Downstream signal transduction; Downstream signaling of activated FGFR1; Downstream signaling of activated FGFR2; Downstream signaling of activated FGFR3; Downstream signaling of activated FGFR4; Estrogen signaling pathway; Prolactin Signaling Pathway; Rac1-Pak1-p38-MMP-2 pathway; S1P2 pathway; S1P3 pathway; S1P4 pathway; Signaling by ERBB2; Sign…	Breast Carcinoma; Congestive heart failure; Depressive disorder; Glomerulosclerosis (disorder); Heart failure; Hypertensive disease; Left Ventricular Hypertrophy; Liver carcinoma; Malignant neoplasm of breast; Mental Depression; Migraine Disorders; Neoplasm Metastasis; Stomach Carcinoma	Breast Carcinoma; Malignant neoplasm of breast	Anti-Arrhythmia Agents; Antihypertensive Agents	-
AGTR1	P30556	DnaJ (Hsp40) homolog, subfamily C, member 8 (DNAJC8), mRNA	O75937	Yes/Co-IP1	-	-	-	-	yes	-	yes	-	anatomical structure development; cell-cell signaling; cell differentiation; cell motility; cell proliferation; circulatory system process; growth; homeostatic process; lipid metabolic process; response to stress; signal transduction; transport	mRNA processing	Acebutolol Action Pathway; Allograft Rejection; Alprenolol Action Pathway; Amiodarone Action Pathway; Amlodipine Action Pathway; Angiotensin II-Stimulated Signaling through G Proteins and beta-Arrestin; Arbutamine Action Pathway; Arf6 signaling events; Arf6 trafficking events; Atenolol Action Pathway; Beta-agonist/Beta-blocker Pathway, Pharmacodynamics; Betaxolol Action Pathway; Bevantolol Action…	-	Breast Carcinoma; Congestive heart failure; Depressive disorder; Glomerulosclerosis (disorder); Heart failure; Hypertensive disease; Left Ventricular Hypertrophy; Liver carcinoma; Malignant neoplasm of breast; Mental Depression; Migraine Disorders; Neoplasm Metastasis; Stomach Carcinoma	-	Anti-Arrhythmia Agents; Antihypertensive Agents	-
AGTR1	P30556	Dysbindin (dystrobrevin binding protein 1) domain containing 2 (DBNDD2), transcript variant 1, mRNA	Q9BQY9	-	-	-	-	-	yes	-	yes	-	anatomical structure development; cell-cell signaling; cell differentiation; cell motility; cell proliferation; circulatory system process; growth; homeostatic process; lipid metabolic process; response to stress; signal transduction; transport	cellular protein modification process	Acebutolol Action Pathway; Allograft Rejection; Alprenolol Action Pathway; Amiodarone Action Pathway; Amlodipine Action Pathway; Angiotensin II-Stimulated Signaling through G Proteins and beta-Arrestin; Arbutamine Action Pathway; Arf6 signaling events; Arf6 trafficking events; Atenolol Action Pathway; Beta-agonist/Beta-blocker Pathway, Pharmacodynamics; Betaxolol Action Pathway; Bevantolol Action…	-	Breast Carcinoma; Congestive heart failure; Depressive disorder; Glomerulosclerosis (disorder); Heart failure; Hypertensive disease; Left Ventricular Hypertrophy; Liver carcinoma; Malignant neoplasm of breast; Mental Depression; Migraine Disorders; Neoplasm Metastasis; Stomach Carcinoma	-	Anti-Arrhythmia Agents; Antihypertensive Agents	-
AGTR1	P30556	F-box and WD repeat domain containing 11 (FBXW11), transcript variant 2, mRNA	Q9UKB1	-	-	-	-	-	yes	-	yes	-	anatomical structure development; cell-cell signaling; cell differentiation; cell motility; cell proliferation; circulatory system process; growth; homeostatic process; lipid metabolic process; response to stress; signal transduction; transport	biosynthetic process; catabolic process; cell-cell signaling; cellular nitrogen compound metabolic process; cellular protein modification process; immune system process; nucleocytoplasmic transport; protein targeting; response to stress; signal transduction	Acebutolol Action Pathway; Allograft Rejection; Alprenolol Action Pathway; Amiodarone Action Pathway; Amlodipine Action Pathway; Angiotensin II-Stimulated Signaling through G Proteins and beta-Arrestin; Arbutamine Action Pathway; Arf6 signaling events; Arf6 trafficking events; Atenolol Action Pathway; Beta-agonist/Beta-blocker Pathway, Pharmacodynamics; Betaxolol Action Pathway; Bevantolol Action…	Apoptosis; Corticotropin-releasing hormone; CRH; LPA receptor mediated events; Prolactin Signaling Pathway; Rac1-Pak1-p38-MMP-2 pathway	Breast Carcinoma; Congestive heart failure; Depressive disorder; Glomerulosclerosis (disorder); Heart failure; Hypertensive disease; Left Ventricular Hypertrophy; Liver carcinoma; Malignant neoplasm of breast; Mental Depression; Migraine Disorders; Neoplasm Metastasis; Stomach Carcinoma	Central neuroblastoma; HIV Infections; Liver carcinoma; Stomach Carcinoma	Anti-Arrhythmia Agents; Antihypertensive Agents	-
AGTR1	P30556	FLJ45224 protein (FLJ45224), mRNA	Q6ZST4	-	-	-	-	-	yes	-	yes	-	anatomical structure development; cell-cell signaling; cell differentiation; cell motility; cell proliferation; circulatory system process; growth; homeostatic process; lipid metabolic process; response to stress; signal transduction; transport	-	Acebutolol Action Pathway; Allograft Rejection; Alprenolol Action Pathway; Amiodarone Action Pathway; Amlodipine Action Pathway; Angiotensin II-Stimulated Signaling through G Proteins and beta-Arrestin; Arbutamine Action Pathway; Arf6 signaling events; Arf6 trafficking events; Atenolol Action Pathway; Beta-agonist/Beta-blocker Pathway, Pharmacodynamics; Betaxolol Action Pathway; Bevantolol Action…	-	Breast Carcinoma; Congestive heart failure; Depressive disorder; Glomerulosclerosis (disorder); Heart failure; Hypertensive disease; Left Ventricular Hypertrophy; Liver carcinoma; Malignant neoplasm of breast; Mental Depression; Migraine Disorders; Neoplasm Metastasis; Stomach Carcinoma	-	Anti-Arrhythmia Agents; Antihypertensive Agents	-
AGTR1	P30556	Formin binding protein 1 (FNBP1), mRNA	Q96RU3	-	-	-	-	-	yes	yes	yes	yes	anatomical structure development; cell-cell signaling; cell differentiation; cell motility; cell proliferation; circulatory system process; growth; homeostatic process; lipid metabolic process; response to stress; signal transduction; transport	membrane organization; vesicle-mediated transport	Acebutolol Action Pathway; Allograft Rejection; Alprenolol Action Pathway; Amiodarone Action Pathway; Amlodipine Action Pathway; Angiotensin II-Stimulated Signaling through G Proteins and beta-Arrestin; Arbutamine Action Pathway; Arf6 signaling events; Arf6 trafficking events; Atenolol Action Pathway; Beta-agonist/Beta-blocker Pathway, Pharmacodynamics; Betaxolol Action Pathway; Bevantolol Action…	Autophagy; Endocytosis; PAR1-mediated thrombin signaling events; Synaptic vesicle cycle; Synaptic Vesicle Pathway	Breast Carcinoma; Congestive heart failure; Depressive disorder; Glomerulosclerosis (disorder); Heart failure; Hypertensive disease; Left Ventricular Hypertrophy; Liver carcinoma; Malignant neoplasm of breast; Mental Depression; Migraine Disorders; Neoplasm Metastasis; Stomach Carcinoma	-	Anti-Arrhythmia Agents; Antihypertensive Agents	-
AGTR1	P30556	Glutamic-oxaloacetic transaminase 1, soluble (aspartate aminotransferase 1) (GOT1), mRNA	P17174	-	-	-	-	-	yes	-	yes	-	anatomical structure development; cell-cell signaling; cell differentiation; cell motility; cell proliferation; circulatory system process; growth; homeostatic process; lipid metabolic process; response to stress; signal transduction; transport	biosynthetic process; carbohydrate metabolic process; catabolic process; cellular amino acid metabolic process; homeostatic process; signal transduction; small molecule metabolic process	Acebutolol Action Pathway; Allograft Rejection; Alprenolol Action Pathway; Amiodarone Action Pathway; Amlodipine Action Pathway; Angiotensin II-Stimulated Signaling through G Proteins and beta-Arrestin; Arbutamine Action Pathway; Arf6 signaling events; Arf6 trafficking events; Atenolol Action Pathway; Beta-agonist/Beta-blocker Pathway, Pharmacodynamics; Betaxolol Action Pathway; Bevantolol Action…	-	Breast Carcinoma; Congestive heart failure; Depressive disorder; Glomerulosclerosis (disorder); Heart failure; Hypertensive disease; Left Ventricular Hypertrophy; Liver carcinoma; Malignant neoplasm of breast; Mental Depression; Migraine Disorders; Neoplasm Metastasis; Stomach Carcinoma	Alcoholic Intoxication, Chronic	Anti-Arrhythmia Agents; Antihypertensive Agents	-
AGTR1	P30556	Glycosylphosphatidylinositol anchor attachment protein 1 homolog (yeast) (GPAA1), mRNA	O43292	-	-	-	-	-	yes	yes	yes	-	anatomical structure development; cell-cell signaling; cell differentiation; cell motility; cell proliferation; circulatory system process; growth; homeostatic process; lipid metabolic process; response to stress; signal transduction; transport	biosynthetic process; cellular protein modification process; lipid metabolic process; protein complex assembly	Acebutolol Action Pathway; Allograft Rejection; Alprenolol Action Pathway; Amiodarone Action Pathway; Amlodipine Action Pathway; Angiotensin II-Stimulated Signaling through G Proteins and beta-Arrestin; Arbutamine Action Pathway; Arf6 signaling events; Arf6 trafficking events; Atenolol Action Pathway; Beta-agonist/Beta-blocker Pathway, Pharmacodynamics; Betaxolol Action Pathway; Bevantolol Action…	-	Breast Carcinoma; Congestive heart failure; Depressive disorder; Glomerulosclerosis (disorder); Heart failure; Hypertensive disease; Left Ventricular Hypertrophy; Liver carcinoma; Malignant neoplasm of breast; Mental Depression; Migraine Disorders; Neoplasm Metastasis; Stomach Carcinoma	Breast Carcinoma; Liver carcinoma; Malignant neoplasm of breast	Anti-Arrhythmia Agents; Antihypertensive Agents	-
AGTR1	P30556	Growth hormone inducible transmembrane protein (GHITM), mRNA	Q9H3K2	-	-	-	-	-	yes	yes	yes	-	anatomical structure development; cell-cell signaling; cell differentiation; cell motility; cell proliferation; circulatory system process; growth; homeostatic process; lipid metabolic process; response to stress; signal transduction; transport	cell death	Acebutolol Action Pathway; Allograft Rejection; Alprenolol Action Pathway; Amiodarone Action Pathway; Amlodipine Action Pathway; Angiotensin II-Stimulated Signaling through G Proteins and beta-Arrestin; Arbutamine Action Pathway; Arf6 signaling events; Arf6 trafficking events; Atenolol Action Pathway; Beta-agonist/Beta-blocker Pathway, Pharmacodynamics; Betaxolol Action Pathway; Bevantolol Action…	-	Breast Carcinoma; Congestive heart failure; Depressive disorder; Glomerulosclerosis (disorder); Heart failure; Hypertensive disease; Left Ventricular Hypertrophy; Liver carcinoma; Malignant neoplasm of breast; Mental Depression; Migraine Disorders; Neoplasm Metastasis; Stomach Carcinoma	-	Anti-Arrhythmia Agents; Antihypertensive Agents	-
AGTR1	P30556	Guanine nucleotide binding protein (G protein) alpha 12 (GNA12), mRNA	Q03113	-	-	-	-	-	yes	yes	yes	yes	anatomical structure development; cell-cell signaling; cell differentiation; cell motility; cell proliferation; circulatory system process; growth; homeostatic process; lipid metabolic process; response to stress; signal transduction; transport	biosynthetic process; catabolic process; cell differentiation; cell morphogenesis; cell motility; cellular nitrogen compound metabolic process; embryo development; response to stress; signal transduction; small molecule metabolic process	Acebutolol Action Pathway; Allograft Rejection; Alprenolol Action Pathway; Amiodarone Action Pathway; Amlodipine Action Pathway; Angiotensin II-Stimulated Signaling through G Proteins and beta-Arrestin; Arbutamine Action Pathway; Arf6 signaling events; Arf6 trafficking events; Atenolol Action Pathway; Beta-agonist/Beta-blocker Pathway, Pharmacodynamics; Betaxolol Action Pathway; Bevantolol Action…	Axonal growth inhibition (RHOA activation); Beta-agonist/Beta-blocker Pathway, Pharmacodynamics; Calcium Regulation in the Cardiac Cell; Calcium signaling pathway; Chemokine signaling pathway; Cholinergic synapse; Class A/1 (Rhodopsin-like receptors); Corticotropin-releasing hormone; CRH; DAP12 signaling; Downstream signal transduction; Downstream signaling of activated FGFR1; Downstream signalin…	Breast Carcinoma; Congestive heart failure; Depressive disorder; Glomerulosclerosis (disorder); Heart failure; Hypertensive disease; Left Ventricular Hypertrophy; Liver carcinoma; Malignant neoplasm of breast; Mental Depression; Migraine Disorders; Neoplasm Metastasis; Stomach Carcinoma	Breast Carcinoma; Glomerulosclerosis (disorder); Hypertensive disease; Liver carcinoma; Major Depressive Disorder; Malignant neoplasm of breast; Neoplasm Metastasis	Anti-Arrhythmia Agents; Antihypertensive Agents	-
AGTR1	P30556	Hedgehog acyltransferase-like (HHATL), mRNA	Q9HCP6	-	-	-	-	-	yes	yes	yes	-	anatomical structure development; cell-cell signaling; cell differentiation; cell motility; cell proliferation; circulatory system process; growth; homeostatic process; lipid metabolic process; response to stress; signal transduction; transport	biosynthetic process; cellular protein modification process	Acebutolol Action Pathway; Allograft Rejection; Alprenolol Action Pathway; Amiodarone Action Pathway; Amlodipine Action Pathway; Angiotensin II-Stimulated Signaling through G Proteins and beta-Arrestin; Arbutamine Action Pathway; Arf6 signaling events; Arf6 trafficking events; Atenolol Action Pathway; Beta-agonist/Beta-blocker Pathway, Pharmacodynamics; Betaxolol Action Pathway; Bevantolol Action…	-	Breast Carcinoma; Congestive heart failure; Depressive disorder; Glomerulosclerosis (disorder); Heart failure; Hypertensive disease; Left Ventricular Hypertrophy; Liver carcinoma; Malignant neoplasm of breast; Mental Depression; Migraine Disorders; Neoplasm Metastasis; Stomach Carcinoma	-	Anti-Arrhythmia Agents; Antihypertensive Agents	-
AGTR1	P30556	Hepatoma-derived growth factor-related protein 2 (HDGF2), transcript variant 1, mRNA	Q7Z4V5	-	yes	pred	25402006		yes	-	yes	-	anatomical structure development; cell-cell signaling; cell differentiation; cell motility; cell proliferation; circulatory system process; growth; homeostatic process; lipid metabolic process; response to stress; signal transduction; transport	biosynthetic process; cellular nitrogen compound metabolic process; growth	Acebutolol Action Pathway; Allograft Rejection; Alprenolol Action Pathway; Amiodarone Action Pathway; Amlodipine Action Pathway; Angiotensin II-Stimulated Signaling through G Proteins and beta-Arrestin; Arbutamine Action Pathway; Arf6 signaling events; Arf6 trafficking events; Atenolol Action Pathway; Beta-agonist/Beta-blocker Pathway, Pharmacodynamics; Betaxolol Action Pathway; Bevantolol Action…	Arf6 signaling events; Beta-agonist/Beta-blocker Pathway, Pharmacodynamics; Calcium Regulation in the Cardiac Cell; Chemokine signaling pathway; Corticotropin-releasing hormone; CRH; DAP12 signaling; Downstream signal transduction; Downstream signaling of activated FGFR1; Downstream signaling of activated FGFR2; Downstream signaling of activated FGFR3; Downstream signaling of activated FGFR4; End…	Breast Carcinoma; Congestive heart failure; Depressive disorder; Glomerulosclerosis (disorder); Heart failure; Hypertensive disease; Left Ventricular Hypertrophy; Liver carcinoma; Malignant neoplasm of breast; Mental Depression; Migraine Disorders; Neoplasm Metastasis; Stomach Carcinoma	Liver carcinoma	Anti-Arrhythmia Agents; Antihypertensive Agents	-
AGTR1	P30556	Janus kinase 1 (a protein tyrosine kinase) (JAK1), mRNA	P23458	-	-	-	-	-	yes	yes	yes	yes	anatomical structure development; cell-cell signaling; cell differentiation; cell motility; cell proliferation; circulatory system process; growth; homeostatic process; lipid metabolic process; response to stress; signal transduction; transport	anatomical structure formation involved in morphogenesis; cell differentiation; cell motility; cell proliferation; cellular protein modification process; immune system process; response to stress; signal transduction	Acebutolol Action Pathway; Allograft Rejection; Alprenolol Action Pathway; Amiodarone Action Pathway; Amlodipine Action Pathway; Angiotensin II-Stimulated Signaling through G Proteins and beta-Arrestin; Arbutamine Action Pathway; Arf6 signaling events; Arf6 trafficking events; Atenolol Action Pathway; Beta-agonist/Beta-blocker Pathway, Pharmacodynamics; Betaxolol Action Pathway; Bevantolol Action…	a6b1 and a6b4 Integrin signaling; Alpha-synuclein signaling; Arf6 signaling events; Calcium signaling pathway; Chemokine signaling pathway; Corticotropin-releasing hormone; CRH; CXCR3-mediated signaling events; DAP12 signaling; Downstream signal transduction; Downstream signaling of activated FGFR1; Downstream signaling of activated FGFR2; Downstream signaling of activated FGFR3; Downstream signa…	Breast Carcinoma; Congestive heart failure; Depressive disorder; Glomerulosclerosis (disorder); Heart failure; Hypertensive disease; Left Ventricular Hypertrophy; Liver carcinoma; Malignant neoplasm of breast; Mental Depression; Migraine Disorders; Neoplasm Metastasis; Stomach Carcinoma	Breast Carcinoma; HIV Infections; Liver carcinoma; Malignant neoplasm of breast; Neoplasm Metastasis; Stomach Carcinoma	Anti-Arrhythmia Agents; Antihypertensive Agents	-
AGTR1	P30556	LAG1 homolog, ceramide synthase 6 (LASS6), mRNA	Q6ZMG9	Yes/Co-IP1	-	-	-	-	yes	yes	yes	-	anatomical structure development; cell-cell signaling; cell differentiation; cell motility; cell proliferation; circulatory system process; growth; homeostatic process; lipid metabolic process; response to stress; signal transduction; transport	biosynthetic process; cellular nitrogen compound metabolic process; lipid metabolic process	Acebutolol Action Pathway; Allograft Rejection; Alprenolol Action Pathway; Amiodarone Action Pathway; Amlodipine Action Pathway; Angiotensin II-Stimulated Signaling through G Proteins and beta-Arrestin; Arbutamine Action Pathway; Arf6 signaling events; Arf6 trafficking events; Atenolol Action Pathway; Beta-agonist/Beta-blocker Pathway, Pharmacodynamics; Betaxolol Action Pathway; Bevantolol Action…	Sphingolipid de novo biosynthesis	Breast Carcinoma; Congestive heart failure; Depressive disorder; Glomerulosclerosis (disorder); Heart failure; Hypertensive disease; Left Ventricular Hypertrophy; Liver carcinoma; Malignant neoplasm of breast; Mental Depression; Migraine Disorders; Neoplasm Metastasis; Stomach Carcinoma	Breast Carcinoma; Malignant neoplasm of breast	Anti-Arrhythmia Agents; Antihypertensive Agents	-
AGTR1	P30556	Lethal giant larvae homolog 1 (Drosophila) (LLGL1), mRNA	Q15334	-	-	-	-	-	yes	yes	yes	yes	anatomical structure development; cell-cell signaling; cell differentiation; cell motility; cell proliferation; circulatory system process; growth; homeostatic process; lipid metabolic process; response to stress; signal transduction; transport	anatomical structure development; cell cycle; cell differentiation; cell morphogenesis; cytoskeleton organization; membrane organization; protein complex assembly; signal transduction; transport; vesicle-mediated transport	Acebutolol Action Pathway; Allograft Rejection; Alprenolol Action Pathway; Amiodarone Action Pathway; Amlodipine Action Pathway; Angiotensin II-Stimulated Signaling through G Proteins and beta-Arrestin; Arbutamine Action Pathway; Arf6 signaling events; Arf6 trafficking events; Atenolol Action Pathway; Beta-agonist/Beta-blocker Pathway, Pharmacodynamics; Betaxolol Action Pathway; Bevantolol Action…	Autophagy; Endocytosis; GABAergic synapse	Breast Carcinoma; Congestive heart failure; Depressive disorder; Glomerulosclerosis (disorder); Heart failure; Hypertensive disease; Left Ventricular Hypertrophy; Liver carcinoma; Malignant neoplasm of breast; Mental Depression; Migraine Disorders; Neoplasm Metastasis; Stomach Carcinoma	Anxiety Disorders; Liver carcinoma; Neoplasm Metastasis; Schizophrenia	Anti-Arrhythmia Agents; Antihypertensive Agents	-
AGTR1	P30556	Leucine zipper, putative tumor suppressor 1 (LZTS1), mRNA	Q9Y250	-	-	-	-	-	yes	yes	yes	yes	anatomical structure development; cell-cell signaling; cell differentiation; cell motility; cell proliferation; circulatory system process; growth; homeostatic process; lipid metabolic process; response to stress; signal transduction; transport	autophagy; biosynthetic process; cell-cell signaling; cell differentiation; cell morphogenesis; cellular nitrogen compound metabolic process	Acebutolol Action Pathway; Allograft Rejection; Alprenolol Action Pathway; Amiodarone Action Pathway; Amlodipine Action Pathway; Angiotensin II-Stimulated Signaling through G Proteins and beta-Arrestin; Arbutamine Action Pathway; Arf6 signaling events; Arf6 trafficking events; Atenolol Action Pathway; Beta-agonist/Beta-blocker Pathway, Pharmacodynamics; Betaxolol Action Pathway; Bevantolol Action…	-	Breast Carcinoma; Congestive heart failure; Depressive disorder; Glomerulosclerosis (disorder); Heart failure; Hypertensive disease; Left Ventricular Hypertrophy; Liver carcinoma; Malignant neoplasm of breast; Mental Depression; Migraine Disorders; Neoplasm Metastasis; Stomach Carcinoma	Bipolar Disorder; Breast Carcinoma; Malignant neoplasm of breast; Neoplasm Metastasis; Schizophrenia; Stomach Carcinoma	Anti-Arrhythmia Agents; Antihypertensive Agents	-
AGTR1	P30556	NDRG family member 2 (NDRG2), transcript variant 3, mRNA	Q9UN36	-	-	-	-	-	yes	-	yes	-	anatomical structure development; cell-cell signaling; cell differentiation; cell motility; cell proliferation; circulatory system process; growth; homeostatic process; lipid metabolic process; response to stress; signal transduction; transport	anatomical structure development; cell-cell signaling; cell differentiation; cell proliferation; cellular protein modification process; signal transduction	Acebutolol Action Pathway; Allograft Rejection; Alprenolol Action Pathway; Amiodarone Action Pathway; Amlodipine Action Pathway; Angiotensin II-Stimulated Signaling through G Proteins and beta-Arrestin; Arbutamine Action Pathway; Arf6 signaling events; Arf6 trafficking events; Atenolol Action Pathway; Beta-agonist/Beta-blocker Pathway, Pharmacodynamics; Betaxolol Action Pathway; Bevantolol Action…	-	Breast Carcinoma; Congestive heart failure; Depressive disorder; Glomerulosclerosis (disorder); Heart failure; Hypertensive disease; Left Ventricular Hypertrophy; Liver carcinoma; Malignant neoplasm of breast; Mental Depression; Migraine Disorders; Neoplasm Metastasis; Stomach Carcinoma	Breast Carcinoma; Central neuroblastoma; Colonic Neoplasms; Glioma; Liver carcinoma; Malignant neoplasm of breast; Neoplasm Metastasis; Stomach Carcinoma	Anti-Arrhythmia Agents; Antihypertensive Agents	-
AGTR1	P30556	Neuroplastin (NPTN), transcript variant beta, mRNA	Q9Y639	-	-	-	-	-	yes	yes	yes	yes	anatomical structure development; cell-cell signaling; cell differentiation; cell motility; cell proliferation; circulatory system process; growth; homeostatic process; lipid metabolic process; response to stress; signal transduction; transport	anatomical structure development; cell-cell signaling; cell adhesion; cell differentiation; cellular protein modification process; homeostatic process; neurological system process; signal transduction	Acebutolol Action Pathway; Allograft Rejection; Alprenolol Action Pathway; Amiodarone Action Pathway; Amlodipine Action Pathway; Angiotensin II-Stimulated Signaling through G Proteins and beta-Arrestin; Arbutamine Action Pathway; Arf6 signaling events; Arf6 trafficking events; Atenolol Action Pathway; Beta-agonist/Beta-blocker Pathway, Pharmacodynamics; Betaxolol Action Pathway; Bevantolol Action…	-	Breast Carcinoma; Congestive heart failure; Depressive disorder; Glomerulosclerosis (disorder); Heart failure; Hypertensive disease; Left Ventricular Hypertrophy; Liver carcinoma; Malignant neoplasm of breast; Mental Depression; Migraine Disorders; Neoplasm Metastasis; Stomach Carcinoma	Breast Carcinoma; Hypertensive disease; Malignant neoplasm of breast; Neoplasm Metastasis; Schizophrenia	Anti-Arrhythmia Agents; Antihypertensive Agents	-
AGTR1	P30556	Nucleoporin 88kDa (NUP88), mRNA	Q99567	-	-	-	-	-	yes	-	yes	-	anatomical structure development; cell-cell signaling; cell differentiation; cell motility; cell proliferation; circulatory system process; growth; homeostatic process; lipid metabolic process; response to stress; signal transduction; transport	biosynthetic process; cellular nitrogen compound metabolic process; cellular protein modification process; membrane organization; nucleocytoplasmic transport; protein targeting; response to stress; ribosome biogenesis; symbiosis, encompassing mutualism through parasitism; transport	Acebutolol Action Pathway; Allograft Rejection; Alprenolol Action Pathway; Amiodarone Action Pathway; Amlodipine Action Pathway; Angiotensin II-Stimulated Signaling through G Proteins and beta-Arrestin; Arbutamine Action Pathway; Arf6 signaling events; Arf6 trafficking events; Atenolol Action Pathway; Beta-agonist/Beta-blocker Pathway, Pharmacodynamics; Betaxolol Action Pathway; Bevantolol Action…	Autophagy; GABAergic synapse	Breast Carcinoma; Congestive heart failure; Depressive disorder; Glomerulosclerosis (disorder); Heart failure; Hypertensive disease; Left Ventricular Hypertrophy; Liver carcinoma; Malignant neoplasm of breast; Mental Depression; Migraine Disorders; Neoplasm Metastasis; Stomach Carcinoma	Breast Carcinoma; HIV Infections; Malignant neoplasm of breast	Anti-Arrhythmia Agents; Antihypertensive Agents	-
AGTR1	P30556	Ornithine decarboxylase antizyme 1 (OAZ1), mRNA	P54368	Yes/Co-IP1	-	-	-	-	yes	-	yes	-	anatomical structure development; cell-cell signaling; cell differentiation; cell motility; cell proliferation; circulatory system process; growth; homeostatic process; lipid metabolic process; response to stress; signal transduction; transport	biosynthetic process; catabolic process; cellular amino acid metabolic process; cellular nitrogen compound metabolic process; transmembrane transport; transport	Acebutolol Action Pathway; Allograft Rejection; Alprenolol Action Pathway; Amiodarone Action Pathway; Amlodipine Action Pathway; Angiotensin II-Stimulated Signaling through G Proteins and beta-Arrestin; Arbutamine Action Pathway; Arf6 signaling events; Arf6 trafficking events; Atenolol Action Pathway; Beta-agonist/Beta-blocker Pathway, Pharmacodynamics; Betaxolol Action Pathway; Bevantolol Action…	-	Breast Carcinoma; Congestive heart failure; Depressive disorder; Glomerulosclerosis (disorder); Heart failure; Hypertensive disease; Left Ventricular Hypertrophy; Liver carcinoma; Malignant neoplasm of breast; Mental Depression; Migraine Disorders; Neoplasm Metastasis; Stomach Carcinoma	Central neuroblastoma	Anti-Arrhythmia Agents; Antihypertensive Agents	-
AGTR1	P30556	Paraneoplastic antigen MA1 (PNMA1), mRNA	Q8ND90	-	-	-	-	-	yes	-	yes	-	anatomical structure development; cell-cell signaling; cell differentiation; cell motility; cell proliferation; circulatory system process; growth; homeostatic process; lipid metabolic process; response to stress; signal transduction; transport	cell death; immune system process; response to stress	Acebutolol Action Pathway; Allograft Rejection; Alprenolol Action Pathway; Amiodarone Action Pathway; Amlodipine Action Pathway; Angiotensin II-Stimulated Signaling through G Proteins and beta-Arrestin; Arbutamine Action Pathway; Arf6 signaling events; Arf6 trafficking events; Atenolol Action Pathway; Beta-agonist/Beta-blocker Pathway, Pharmacodynamics; Betaxolol Action Pathway; Bevantolol Action…	-	Breast Carcinoma; Congestive heart failure; Depressive disorder; Glomerulosclerosis (disorder); Heart failure; Hypertensive disease; Left Ventricular Hypertrophy; Liver carcinoma; Malignant neoplasm of breast; Mental Depression; Migraine Disorders; Neoplasm Metastasis; Stomach Carcinoma	-	Anti-Arrhythmia Agents; Antihypertensive Agents	-
AGTR1	P30556	Phospholipase C, eta 2 (PLCH2), mRNA	O75038	-	-	-	-	-	yes	yes	yes	yes	anatomical structure development; cell-cell signaling; cell differentiation; cell motility; cell proliferation; circulatory system process; growth; homeostatic process; lipid metabolic process; response to stress; signal transduction; transport	catabolic process; lipid metabolic process; signal transduction; small molecule metabolic process	Acebutolol Action Pathway; Allograft Rejection; Alprenolol Action Pathway; Amiodarone Action Pathway; Amlodipine Action Pathway; Angiotensin II-Stimulated Signaling through G Proteins and beta-Arrestin; Arbutamine Action Pathway; Arf6 signaling events; Arf6 trafficking events; Atenolol Action Pathway; Beta-agonist/Beta-blocker Pathway, Pharmacodynamics; Betaxolol Action Pathway; Bevantolol Action…	Calcium_Signaling_Pathway_Humanv3	Breast Carcinoma; Congestive heart failure; Depressive disorder; Glomerulosclerosis (disorder); Heart failure; Hypertensive disease; Left Ventricular Hypertrophy; Liver carcinoma; Malignant neoplasm of breast; Mental Depression; Migraine Disorders; Neoplasm Metastasis; Stomach Carcinoma	Schizophrenia	Anti-Arrhythmia Agents; Antihypertensive Agents	-
AGTR1	P30556	Proteasome (prosome, macropain) 26S subunit, non-ATPase, 10 (PSMD10), transcript variant 2, mRNA	O75832	-	-	-	-	-	yes	-	yes	-	anatomical structure development; cell-cell signaling; cell differentiation; cell motility; cell proliferation; circulatory system process; growth; homeostatic process; lipid metabolic process; response to stress; signal transduction; transport	anatomical structure development; biosynthetic process; catabolic process; cell-cell signaling; cell cycle; cell death; cellular amino acid metabolic process; cellular nitrogen compound metabolic process; cellular protein modification process; growth; immune system process; mitochondrion organization; nucleocytoplasmic transport; protein complex assembly; protein targeting; response to stress; si…	Acebutolol Action Pathway; Allograft Rejection; Alprenolol Action Pathway; Amiodarone Action Pathway; Amlodipine Action Pathway; Angiotensin II-Stimulated Signaling through G Proteins and beta-Arrestin; Arbutamine Action Pathway; Arf6 signaling events; Arf6 trafficking events; Atenolol Action Pathway; Beta-agonist/Beta-blocker Pathway, Pharmacodynamics; Betaxolol Action Pathway; Bevantolol Action…	Apoptosis; Axonal growth inhibition (RHOA activation); Corticotropin-releasing hormone; p75NTR regulates axonogenesis; Prolactin Signaling Pathway; Rac1-Pak1-p38-MMP-2 pathway	Breast Carcinoma; Congestive heart failure; Depressive disorder; Glomerulosclerosis (disorder); Heart failure; Hypertensive disease; Left Ventricular Hypertrophy; Liver carcinoma; Malignant neoplasm of breast; Mental Depression; Migraine Disorders; Neoplasm Metastasis; Stomach Carcinoma	Breast Carcinoma; Liver carcinoma; Malignant neoplasm of breast; Neoplasm Metastasis	Anti-Arrhythmia Agents; Antihypertensive Agents	-
AGTR1	P30556	Protein phosphatase 1, regulatory (inhibitor) subunit 3F (PPP1R3F), mRNA	Q6ZSY5	-	-	-	-	-	yes	yes	yes	-	anatomical structure development; cell-cell signaling; cell differentiation; cell motility; cell proliferation; circulatory system process; growth; homeostatic process; lipid metabolic process; response to stress; signal transduction; transport	biosynthetic process; carbohydrate metabolic process; generation of precursor metabolites and energy; small molecule metabolic process	Acebutolol Action Pathway; Allograft Rejection; Alprenolol Action Pathway; Amiodarone Action Pathway; Amlodipine Action Pathway; Angiotensin II-Stimulated Signaling through G Proteins and beta-Arrestin; Arbutamine Action Pathway; Arf6 signaling events; Arf6 trafficking events; Atenolol Action Pathway; Beta-agonist/Beta-blocker Pathway, Pharmacodynamics; Betaxolol Action Pathway; Bevantolol Action…	-	Breast Carcinoma; Congestive heart failure; Depressive disorder; Glomerulosclerosis (disorder); Heart failure; Hypertensive disease; Left Ventricular Hypertrophy; Liver carcinoma; Malignant neoplasm of breast; Mental Depression; Migraine Disorders; Neoplasm Metastasis; Stomach Carcinoma	-	Anti-Arrhythmia Agents; Antihypertensive Agents	-
AGTR1	P30556	Protein-L-isoaspartate (D-aspartate) O-methyltransferase (PCMT1), mRNA	P22061	-	-	-	-	-	yes	-	yes	-	anatomical structure development; cell-cell signaling; cell differentiation; cell motility; cell proliferation; circulatory system process; growth; homeostatic process; lipid metabolic process; response to stress; signal transduction; transport	cell adhesion; cellular protein modification process	Acebutolol Action Pathway; Allograft Rejection; Alprenolol Action Pathway; Amiodarone Action Pathway; Amlodipine Action Pathway; Angiotensin II-Stimulated Signaling through G Proteins and beta-Arrestin; Arbutamine Action Pathway; Arf6 signaling events; Arf6 trafficking events; Atenolol Action Pathway; Beta-agonist/Beta-blocker Pathway, Pharmacodynamics; Betaxolol Action Pathway; Bevantolol Action…	Autophagy	Breast Carcinoma; Congestive heart failure; Depressive disorder; Glomerulosclerosis (disorder); Heart failure; Hypertensive disease; Left Ventricular Hypertrophy; Liver carcinoma; Malignant neoplasm of breast; Mental Depression; Migraine Disorders; Neoplasm Metastasis; Stomach Carcinoma	Central neuroblastoma; Epilepsy; Glioma; Schizophrenia	Anti-Arrhythmia Agents; Antihypertensive Agents	-
AGTR1	P30556	Reticulon 3 (RTN3), transcript variant 3, mRNA	O95197	-	-	-	-	-	yes	yes	yes	yes	anatomical structure development; cell-cell signaling; cell differentiation; cell motility; cell proliferation; circulatory system process; growth; homeostatic process; lipid metabolic process; response to stress; signal transduction; transport	cell-cell signaling; cell death; cellular component assembly; symbiosis, encompassing mutualism through parasitism; vesicle-mediated transport	Acebutolol Action Pathway; Allograft Rejection; Alprenolol Action Pathway; Amiodarone Action Pathway; Amlodipine Action Pathway; Angiotensin II-Stimulated Signaling through G Proteins and beta-Arrestin; Arbutamine Action Pathway; Arf6 signaling events; Arf6 trafficking events; Atenolol Action Pathway; Beta-agonist/Beta-blocker Pathway, Pharmacodynamics; Betaxolol Action Pathway; Bevantolol Action…	-	Breast Carcinoma; Congestive heart failure; Depressive disorder; Glomerulosclerosis (disorder); Heart failure; Hypertensive disease; Left Ventricular Hypertrophy; Liver carcinoma; Malignant neoplasm of breast; Mental Depression; Migraine Disorders; Neoplasm Metastasis; Stomach Carcinoma	Schizophrenia	Anti-Arrhythmia Agents; Antihypertensive Agents	-
AGTR1	P30556	Rho GDP dissociation inhibitor (GDI) gamma (ARHGDIG), mRNA	Q99819	-	-	-	-	-	yes	yes	yes	-	anatomical structure development; cell-cell signaling; cell differentiation; cell motility; cell proliferation; circulatory system process; growth; homeostatic process; lipid metabolic process; response to stress; signal transduction; transport	cell adhesion; signal transduction	Acebutolol Action Pathway; Allograft Rejection; Alprenolol Action Pathway; Amiodarone Action Pathway; Amlodipine Action Pathway; Angiotensin II-Stimulated Signaling through G Proteins and beta-Arrestin; Arbutamine Action Pathway; Arf6 signaling events; Arf6 trafficking events; Atenolol Action Pathway; Beta-agonist/Beta-blocker Pathway, Pharmacodynamics; Betaxolol Action Pathway; Bevantolol Action…	Chemokine signaling pathway; Endothelins; Hemostasis; Lissencephaly gene (LIS1) in neuronal migration and development; LPA receptor mediated events; Platelet activation, signaling and aggregation; Regulation of actin cytoskeleton; Regulation of Actin Cytoskeleton; S1P2 pathway; S1P3 pathway; S1P4 pathway; Signaling by VEGF; Thromboxane A2 receptor signaling; VEGFA-VEGFR2 Pathway	Breast Carcinoma; Congestive heart failure; Depressive disorder; Glomerulosclerosis (disorder); Heart failure; Hypertensive disease; Left Ventricular Hypertrophy; Liver carcinoma; Malignant neoplasm of breast; Mental Depression; Migraine Disorders; Neoplasm Metastasis; Stomach Carcinoma	-	Anti-Arrhythmia Agents; Antihypertensive Agents	-
AGTR1	P30556	Secretogranin V (7B2 protein) (SCG5), mRNA	P05408	-	-	-	-	-	yes	-	yes	-	anatomical structure development; cell-cell signaling; cell differentiation; cell motility; cell proliferation; circulatory system process; growth; homeostatic process; lipid metabolic process; response to stress; signal transduction; transport	cell-cell signaling; cellular nitrogen compound metabolic process; protein maturation; signal transduction; transport	Acebutolol Action Pathway; Allograft Rejection; Alprenolol Action Pathway; Amiodarone Action Pathway; Amlodipine Action Pathway; Angiotensin II-Stimulated Signaling through G Proteins and beta-Arrestin; Arbutamine Action Pathway; Arf6 signaling events; Arf6 trafficking events; Atenolol Action Pathway; Beta-agonist/Beta-blocker Pathway, Pharmacodynamics; Betaxolol Action Pathway; Bevantolol Action…	-	Breast Carcinoma; Congestive heart failure; Depressive disorder; Glomerulosclerosis (disorder); Heart failure; Hypertensive disease; Left Ventricular Hypertrophy; Liver carcinoma; Malignant neoplasm of breast; Mental Depression; Migraine Disorders; Neoplasm Metastasis; Stomach Carcinoma	Glioma	Anti-Arrhythmia Agents; Antihypertensive Agents	-
AGTR1	P30556	Solute carrier family 16, member 1 (monocarboxylic acid transporter 1) (SLC16A1), mRNA	P53985	-	-	-	-	-	yes	yes	yes	yes	anatomical structure development; cell-cell signaling; cell differentiation; cell motility; cell proliferation; circulatory system process; growth; homeostatic process; lipid metabolic process; response to stress; signal transduction; transport	cell-cell signaling; cell motility; cytoskeleton organization; homeostatic process; immune system process; lipid metabolic process; small molecule metabolic process; transmembrane transport; transport	Acebutolol Action Pathway; Allograft Rejection; Alprenolol Action Pathway; Amiodarone Action Pathway; Amlodipine Action Pathway; Angiotensin II-Stimulated Signaling through G Proteins and beta-Arrestin; Arbutamine Action Pathway; Arf6 signaling events; Arf6 trafficking events; Atenolol Action Pathway; Beta-agonist/Beta-blocker Pathway, Pharmacodynamics; Betaxolol Action Pathway; Bevantolol Action…	Alpha-synuclein signaling; Glycolysis and Gluconeogenesis; Signaling by ERBB2; Signaling by SCF-KIT; SLC-mediated transmembrane transport; Thromboxane A2 receptor signaling; Transmembrane transport of small molecules	Breast Carcinoma; Congestive heart failure; Depressive disorder; Glomerulosclerosis (disorder); Heart failure; Hypertensive disease; Left Ventricular Hypertrophy; Liver carcinoma; Malignant neoplasm of breast; Mental Depression; Migraine Disorders; Neoplasm Metastasis; Stomach Carcinoma	Breast Carcinoma; Central neuroblastoma; Colonic Neoplasms; Epilepsy, Temporal Lobe; Glioma; Malignant neoplasm of breast; Neoplasm Metastasis	Anti-Arrhythmia Agents; Antihypertensive Agents	Anticonvulsants; Enzyme Inhibitors; Vasodilator Agents
AGTR1	P30556	Spastic paraplegia 21 (autosomal recessive, Mast syndrome) (SPG21), mRNA	Q9NZD8	-	-	-	-	-	yes	yes	yes	-	anatomical structure development; cell-cell signaling; cell differentiation; cell motility; cell proliferation; circulatory system process; growth; homeostatic process; lipid metabolic process; response to stress; signal transduction; transport	immune system process; signal transduction	Acebutolol Action Pathway; Allograft Rejection; Alprenolol Action Pathway; Amiodarone Action Pathway; Amlodipine Action Pathway; Angiotensin II-Stimulated Signaling through G Proteins and beta-Arrestin; Arbutamine Action Pathway; Arf6 signaling events; Arf6 trafficking events; Atenolol Action Pathway; Beta-agonist/Beta-blocker Pathway, Pharmacodynamics; Betaxolol Action Pathway; Bevantolol Action…	Endocytosis	Breast Carcinoma; Congestive heart failure; Depressive disorder; Glomerulosclerosis (disorder); Heart failure; Hypertensive disease; Left Ventricular Hypertrophy; Liver carcinoma; Malignant neoplasm of breast; Mental Depression; Migraine Disorders; Neoplasm Metastasis; Stomach Carcinoma	Spastic Paraplegia, Hereditary	Anti-Arrhythmia Agents; Antihypertensive Agents	-
AGTR1	P30556	SUMO1 activating enzyme subunit 1 (SAE1), mRNA	Q9UBE0	-	-	-	-	-	yes	-	yes	-	anatomical structure development; cell-cell signaling; cell differentiation; cell motility; cell proliferation; circulatory system process; growth; homeostatic process; lipid metabolic process; response to stress; signal transduction; transport	cellular protein modification process; mitochondrion organization; protein targeting	Acebutolol Action Pathway; Allograft Rejection; Alprenolol Action Pathway; Amiodarone Action Pathway; Amlodipine Action Pathway; Angiotensin II-Stimulated Signaling through G Proteins and beta-Arrestin; Arbutamine Action Pathway; Arf6 signaling events; Arf6 trafficking events; Atenolol Action Pathway; Beta-agonist/Beta-blocker Pathway, Pharmacodynamics; Betaxolol Action Pathway; Bevantolol Action…	-	Breast Carcinoma; Congestive heart failure; Depressive disorder; Glomerulosclerosis (disorder); Heart failure; Hypertensive disease; Left Ventricular Hypertrophy; Liver carcinoma; Malignant neoplasm of breast; Mental Depression; Migraine Disorders; Neoplasm Metastasis; Stomach Carcinoma	Malignant neoplasm of breast; Neoplasm Metastasis	Anti-Arrhythmia Agents; Antihypertensive Agents	-
AGTR1	P30556	Transmembrane protein 161A (TMEM161A), mRNA	Q9NX61	-	-	-	-	-	yes	yes	yes	-	anatomical structure development; cell-cell signaling; cell differentiation; cell motility; cell proliferation; circulatory system process; growth; homeostatic process; lipid metabolic process; response to stress; signal transduction; transport	cell death; DNA metabolic process; response to stress; signal transduction	Acebutolol Action Pathway; Allograft Rejection; Alprenolol Action Pathway; Amiodarone Action Pathway; Amlodipine Action Pathway; Angiotensin II-Stimulated Signaling through G Proteins and beta-Arrestin; Arbutamine Action Pathway; Arf6 signaling events; Arf6 trafficking events; Atenolol Action Pathway; Beta-agonist/Beta-blocker Pathway, Pharmacodynamics; Betaxolol Action Pathway; Bevantolol Action…	-	Breast Carcinoma; Congestive heart failure; Depressive disorder; Glomerulosclerosis (disorder); Heart failure; Hypertensive disease; Left Ventricular Hypertrophy; Liver carcinoma; Malignant neoplasm of breast; Mental Depression; Migraine Disorders; Neoplasm Metastasis; Stomach Carcinoma	-	Anti-Arrhythmia Agents; Antihypertensive Agents	-
AGTR1	P30556	Transmembrane protein 80 (TMEM80), transcript variant 2, mRNA	Q96HE8	-	-	-	-	-	yes	yes	yes	-	anatomical structure development; cell-cell signaling; cell differentiation; cell motility; cell proliferation; circulatory system process; growth; homeostatic process; lipid metabolic process; response to stress; signal transduction; transport	-	Acebutolol Action Pathway; Allograft Rejection; Alprenolol Action Pathway; Amiodarone Action Pathway; Amlodipine Action Pathway; Angiotensin II-Stimulated Signaling through G Proteins and beta-Arrestin; Arbutamine Action Pathway; Arf6 signaling events; Arf6 trafficking events; Atenolol Action Pathway; Beta-agonist/Beta-blocker Pathway, Pharmacodynamics; Betaxolol Action Pathway; Bevantolol Action…	-	Breast Carcinoma; Congestive heart failure; Depressive disorder; Glomerulosclerosis (disorder); Heart failure; Hypertensive disease; Left Ventricular Hypertrophy; Liver carcinoma; Malignant neoplasm of breast; Mental Depression; Migraine Disorders; Neoplasm Metastasis; Stomach Carcinoma	-	Anti-Arrhythmia Agents; Antihypertensive Agents	-
AGTR1	P30556	Tyrosine 3-monooxygenase/tryptophan 5-monooxygenase activation protein, theta polypeptide (YWHAQ), mRNA	P27348	-	yes	pred	25402006		yes	yes	yes	-	anatomical structure development; cell-cell signaling; cell differentiation; cell motility; cell proliferation; circulatory system process; growth; homeostatic process; lipid metabolic process; response to stress; signal transduction; transport	anatomical structure development; biosynthetic process; cell death; cellular nitrogen compound metabolic process; membrane organization; mitochondrion organization; protein targeting; signal transduction; transmembrane transport; transport	Acebutolol Action Pathway; Allograft Rejection; Alprenolol Action Pathway; Amiodarone Action Pathway; Amlodipine Action Pathway; Angiotensin II-Stimulated Signaling through G Proteins and beta-Arrestin; Arbutamine Action Pathway; Arf6 signaling events; Arf6 trafficking events; Atenolol Action Pathway; Beta-agonist/Beta-blocker Pathway, Pharmacodynamics; Betaxolol Action Pathway; Bevantolol Action…	a6b1 and a6b4 Integrin signaling; Alpha-synuclein signaling; Alzheimers Disease; Apoptosis; Arrhythmogenic Right Ventricular Cardiomyopathy; Arrhythmogenic right ventricular cardiomyopathy (ARVC); Autophagy; Calcium Regulation in the Cardiac Cell; Calcium_Signaling_Pathway_Humanv3; cGMP-PKG signaling pathway; Corticotropin-releasing hormone; DAP12 signaling; Downstream signal transduction; Downst…	Breast Carcinoma; Congestive heart failure; Depressive disorder; Glomerulosclerosis (disorder); Heart failure; Hypertensive disease; Left Ventricular Hypertrophy; Liver carcinoma; Malignant neoplasm of breast; Mental Depression; Migraine Disorders; Neoplasm Metastasis; Stomach Carcinoma	Malignant neoplasm of breast; Neurodegenerative Disorders	Anti-Arrhythmia Agents; Antihypertensive Agents	-
AGTR1	P30556	Ubiquitin protein ligase E3 component n-recognin 4 (UBR4), mRNA	Q5T4S7	-	-	-	-	-	yes	yes	yes	-	anatomical structure development; cell-cell signaling; cell differentiation; cell motility; cell proliferation; circulatory system process; growth; homeostatic process; lipid metabolic process; response to stress; signal transduction; transport	catabolic process; cellular protein modification process; symbiosis, encompassing mutualism through parasitism	Acebutolol Action Pathway; Allograft Rejection; Alprenolol Action Pathway; Amiodarone Action Pathway; Amlodipine Action Pathway; Angiotensin II-Stimulated Signaling through G Proteins and beta-Arrestin; Arbutamine Action Pathway; Arf6 signaling events; Arf6 trafficking events; Atenolol Action Pathway; Beta-agonist/Beta-blocker Pathway, Pharmacodynamics; Betaxolol Action Pathway; Bevantolol Action…	-	Breast Carcinoma; Congestive heart failure; Depressive disorder; Glomerulosclerosis (disorder); Heart failure; Hypertensive disease; Left Ventricular Hypertrophy; Liver carcinoma; Malignant neoplasm of breast; Mental Depression; Migraine Disorders; Neoplasm Metastasis; Stomach Carcinoma	Stomach Carcinoma	Anti-Arrhythmia Agents; Antihypertensive Agents	-
AGTR1	P30556	UDP glycosyltransferase 8 (UDP-galactose ceramide galactosyltransferase) (UGT8), mRNA	Q16880	-	-	-	-	-	yes	yes	yes	yes	anatomical structure development; cell-cell signaling; cell differentiation; cell motility; cell proliferation; circulatory system process; growth; homeostatic process; lipid metabolic process; response to stress; signal transduction; transport	anatomical structure development; anatomical structure formation involved in morphogenesis; biosynthetic process; cell differentiation; cell junction organization; cell morphogenesis; cellular component assembly; cellular nitrogen compound metabolic process; cytoskeleton organization; lipid metabolic process; small molecule metabolic process	Acebutolol Action Pathway; Allograft Rejection; Alprenolol Action Pathway; Amiodarone Action Pathway; Amlodipine Action Pathway; Angiotensin II-Stimulated Signaling through G Proteins and beta-Arrestin; Arbutamine Action Pathway; Arf6 signaling events; Arf6 trafficking events; Atenolol Action Pathway; Beta-agonist/Beta-blocker Pathway, Pharmacodynamics; Betaxolol Action Pathway; Bevantolol Action…	-	Breast Carcinoma; Congestive heart failure; Depressive disorder; Glomerulosclerosis (disorder); Heart failure; Hypertensive disease; Left Ventricular Hypertrophy; Liver carcinoma; Malignant neoplasm of breast; Mental Depression; Migraine Disorders; Neoplasm Metastasis; Stomach Carcinoma	Alcoholic Intoxication, Chronic; Breast Carcinoma; Epilepsy; Glioma; Liver carcinoma; Malignant neoplasm of breast; Neoplasm Metastasis; Schizophrenia; Seizures	Anti-Arrhythmia Agents; Antihypertensive Agents	-
AGTR1	P30556	Zinc finger, FYVE domain containing 20 (ZFYVE20), mRNA	Q9H1K0	-	-	-	-	-	yes	yes	yes	yes	anatomical structure development; cell-cell signaling; cell differentiation; cell motility; cell proliferation; circulatory system process; growth; homeostatic process; lipid metabolic process; response to stress; signal transduction; transport	membrane organization; response to stress; transport; vacuolar transport; vesicle-mediated transport	Acebutolol Action Pathway; Allograft Rejection; Alprenolol Action Pathway; Amiodarone Action Pathway; Amlodipine Action Pathway; Angiotensin II-Stimulated Signaling through G Proteins and beta-Arrestin; Arbutamine Action Pathway; Arf6 signaling events; Arf6 trafficking events; Atenolol Action Pathway; Beta-agonist/Beta-blocker Pathway, Pharmacodynamics; Betaxolol Action Pathway; Bevantolol Action…	CRH; Endocytosis; Hemostasis	Breast Carcinoma; Congestive heart failure; Depressive disorder; Glomerulosclerosis (disorder); Heart failure; Hypertensive disease; Left Ventricular Hypertrophy; Liver carcinoma; Malignant neoplasm of breast; Mental Depression; Migraine Disorders; Neoplasm Metastasis; Stomach Carcinoma	Seizures	Anti-Arrhythmia Agents; Antihypertensive Agents	-
AGTR1	P30556	PREDICTED: hypothetical protein LOC100128994 (LOC100128994), mRNA	Q13530	-	-	-	-	-	yes	yes	yes	yes	anatomical structure development; cell-cell signaling; cell differentiation; cell motility; cell proliferation; circulatory system process; growth; homeostatic process; lipid metabolic process; response to stress; signal transduction; transport	cell death; immune system process; lipid metabolic process; response to stress; signal transduction; symbiosis, encompassing mutualism through parasitism; transport	Acebutolol Action Pathway; Allograft Rejection; Alprenolol Action Pathway; Amiodarone Action Pathway; Amlodipine Action Pathway; Angiotensin II-Stimulated Signaling through G Proteins and beta-Arrestin; Arbutamine Action Pathway; Arf6 signaling events; Arf6 trafficking events; Atenolol Action Pathway; Beta-agonist/Beta-blocker Pathway, Pharmacodynamics; Betaxolol Action Pathway; Bevantolol Action…	adp-ribosylation factor	Breast Carcinoma; Congestive heart failure; Depressive disorder; Glomerulosclerosis (disorder); Heart failure; Hypertensive disease; Left Ventricular Hypertrophy; Liver carcinoma; Malignant neoplasm of breast; Mental Depression; Migraine Disorders; Neoplasm Metastasis; Stomach Carcinoma	-	Anti-Arrhythmia Agents; Antihypertensive Agents	-
AGTR1	P30556	PREDICTED: NAC alpha domain containing (NACAD), mRNA	O15069	-	-	-	-	-	yes	-	yes	-	anatomical structure development; cell-cell signaling; cell differentiation; cell motility; cell proliferation; circulatory system process; growth; homeostatic process; lipid metabolic process; response to stress; signal transduction; transport	transport	Acebutolol Action Pathway; Allograft Rejection; Alprenolol Action Pathway; Amiodarone Action Pathway; Amlodipine Action Pathway; Angiotensin II-Stimulated Signaling through G Proteins and beta-Arrestin; Arbutamine Action Pathway; Arf6 signaling events; Arf6 trafficking events; Atenolol Action Pathway; Beta-agonist/Beta-blocker Pathway, Pharmacodynamics; Betaxolol Action Pathway; Bevantolol Action…	-	Breast Carcinoma; Congestive heart failure; Depressive disorder; Glomerulosclerosis (disorder); Heart failure; Hypertensive disease; Left Ventricular Hypertrophy; Liver carcinoma; Malignant neoplasm of breast; Mental Depression; Migraine Disorders; Neoplasm Metastasis; Stomach Carcinoma	-	Anti-Arrhythmia Agents; Antihypertensive Agents	-
APJ	P35414	Aldo-keto reductase family 1, member B1 (aldose reductase) (AKR1B1), mRNA	P15121	-	-	-	-	-	yes	-	yes	-	anatomical structure development; anatomical structure formation involved in morphogenesis; embryo development; signal transduction	anatomical structure development; biosynthetic process; carbohydrate metabolic process; cell proliferation; cofactor metabolic process; homeostatic process; lipid metabolic process; reproduction; response to stress; secondary metabolic process; signal transduction; small molecule metabolic process	GPCRs, Class A Rhodopsin-like; Neuroactive ligand-receptor interaction	Galactose metabolism	Congestive heart failure; Glioma; Heart failure; HIV Infections; Hypertensive disease; Left Ventricular Hypertrophy	Breast Carcinoma; Central neuroblastoma; Colonic Neoplasms; Congestive heart failure; Glioma; Heart failure; Hyperalgesia; Hypertensive disease; Liver carcinoma; Malignant neoplasm of breast; Neoplasm Metastasis; Stomach Carcinoma	-	-
APJ	P35414	Lysosomal-associated membrane protein 2 (LAMP2), transcript variant LAMP2B, mRNA	P13473	-	-	-	-	-	yes	yes	yes	yes	anatomical structure development; anatomical structure formation involved in morphogenesis; embryo development; signal transduction	autophagy; homeostatic process; membrane organization; transport; vesicle-mediated transport	GPCRs, Class A Rhodopsin-like; Neuroactive ligand-receptor interaction	Alpha-synuclein signaling; Gene Expression	Congestive heart failure; Glioma; Heart failure; HIV Infections; Hypertensive disease; Left Ventricular Hypertrophy	Breast Carcinoma; Left Ventricular Hypertrophy; Malignant neoplasm of breast; Neoplasm Metastasis	-	-
APJ	P35414	MAP/microtubule affinity-regulating kinase 4 (MARK4), mRNA	Q96L34	-	-	-	-	-	yes	-	yes	-	anatomical structure development; anatomical structure formation involved in morphogenesis; embryo development; signal transduction	anatomical structure development; cell death; cell division; cellular protein modification process; cytoskeleton organization	GPCRs, Class A Rhodopsin-like; Neuroactive ligand-receptor interaction	a6b1 and a6b4 Integrin signaling; Apoptosis; Calcium Regulation in the Cardiac Cell; Endocytosis; Gap junction; Myometrial Relaxation and Contraction Pathways; Programmed Cell Death; Signaling by Insulin receptor; Signaling by VEGF; VEGFA-VEGFR2 Pathway	Congestive heart failure; Glioma; Heart failure; HIV Infections; Hypertensive disease; Left Ventricular Hypertrophy	Glioma	-	-
APJ	P35414	Mitochondrial carrier homolog 1 (C. elegans) (MTCH1), nuclear gene encoding mitochondrial protein, mRNA	Q9NZJ7	-	-	-	-	-	yes	yes	yes	-	anatomical structure development; anatomical structure formation involved in morphogenesis; embryo development; signal transduction	anatomical structure development; cell death; cell differentiation; developmental maturation; membrane organization; signal transduction; transport	GPCRs, Class A Rhodopsin-like; Neuroactive ligand-receptor interaction	-	Congestive heart failure; Glioma; Heart failure; HIV Infections; Hypertensive disease; Left Ventricular Hypertrophy	-	-	-
APJ	P35414	NDRG family member 4 (NDRG4), mRNA	Q9ULP0	-	-	-	-	-	yes	yes	yes	yes	anatomical structure development; anatomical structure formation involved in morphogenesis; embryo development; signal transduction	anatomical structure development; cell differentiation; cell motility; cell proliferation; cellular protein modification process; embryo development; growth; neurological system process; response to stress; signal transduction; vacuolar transport; vesicle-mediated transport	GPCRs, Class A Rhodopsin-like; Neuroactive ligand-receptor interaction	-	Congestive heart failure; Glioma; Heart failure; HIV Infections; Hypertensive disease; Left Ventricular Hypertrophy	-	-	-
APJ	P35414	SET domain containing 3 (SETD3), transcript variant 1, mRNA	Q86TU7	-	-	-	-	-	yes	-	yes	-	anatomical structure development; anatomical structure formation involved in morphogenesis; embryo development; signal transduction	anatomical structure development; biosynthetic process; cell differentiation; cellular nitrogen compound metabolic process; cellular protein modification process; chromosome organization	GPCRs, Class A Rhodopsin-like; Neuroactive ligand-receptor interaction	-	Congestive heart failure; Glioma; Heart failure; HIV Infections; Hypertensive disease; Left Ventricular Hypertrophy	-	-	-
BDKRB1	P46663	Chromosome 1 open reading frame 43 (C1orf43), transcript variant 3, mRNA	Q9BWL3	-	-	-	-	-	yes	yes	yes	-	cell motility; cellular protein modification process; circulatory system process; growth; homeostatic process; immune system process; neurological system process; response to stress; signal transduction; transmembrane transport	-	G alpha (q) signalling events; GPCRs, Class A Rhodopsin-like; Neuroactive ligand-receptor interaction; Regulation of actin cytoskeleton; Regulation of Actin Cytoskeleton	-	Breast Carcinoma; Epilepsy; Epilepsy, Temporal Lobe; Glioma; Hyperalgesia; Hypertensive disease; Left Ventricular Hypertrophy; Malignant neoplasm of breast; Neoplasm Metastasis; Stomach Carcinoma	-	-	-
BDKRB1	P46663	DnaJ (Hsp40) homolog, subfamily B, member 1 (DNAJB1), mRNA	P25685	-	-	-	-	-	yes	-	yes	-	cell motility; cellular protein modification process; circulatory system process; growth; homeostatic process; immune system process; neurological system process; response to stress; signal transduction; transmembrane transport	cell adhesion; cellular component assembly; protein folding; response to stress	G alpha (q) signalling events; GPCRs, Class A Rhodopsin-like; Neuroactive ligand-receptor interaction; Regulation of actin cytoskeleton; Regulation of Actin Cytoskeleton	alpha-synuclein and parkin-mediated proteolysis in parkinson`s disease; Alpha-synuclein signaling; Alzheimers Disease; Estrogen signaling pathway; MAPK Signaling Pathway; Rac1-Pak1-p38-MMP-2 pathway; Signaling by ERBB2	Breast Carcinoma; Epilepsy; Epilepsy, Temporal Lobe; Glioma; Hyperalgesia; Hypertensive disease; Left Ventricular Hypertrophy; Malignant neoplasm of breast; Neoplasm Metastasis; Stomach Carcinoma	Bipolar Disorder; Liver carcinoma; Neoplasm Metastasis; Neurodegenerative Disorders; Neurologic Symptoms; Schizophrenia	-	-
BDKRB1	P46663	Family with sequence similarity 134, member B (FAM134B), transcript variant 1, mRNA	Q9H6L5	-	-	-	-	-	yes	yes	yes	-	cell motility; cellular protein modification process; circulatory system process; growth; homeostatic process; immune system process; neurological system process; response to stress; signal transduction; transmembrane transport	autophagy; cell death; neurological system process	G alpha (q) signalling events; GPCRs, Class A Rhodopsin-like; Neuroactive ligand-receptor interaction; Regulation of actin cytoskeleton; Regulation of Actin Cytoskeleton	-	Breast Carcinoma; Epilepsy; Epilepsy, Temporal Lobe; Glioma; Hyperalgesia; Hypertensive disease; Left Ventricular Hypertrophy; Malignant neoplasm of breast; Neoplasm Metastasis; Stomach Carcinoma	-	-	-
BDKRB1	P46663	PREDICTED: hypothetical LOC647212 (LOC647212), mRNA	Q9UBS5	-	-	-	-	-	yes	yes	yes	yes	cell motility; cellular protein modification process; circulatory system process; growth; homeostatic process; immune system process; neurological system process; response to stress; signal transduction; transmembrane transport	biosynthetic process; cell-cell signaling; cell differentiation; cell proliferation; cellular nitrogen compound metabolic process; signal transduction; small molecule metabolic process; transport	G alpha (q) signalling events; GPCRs, Class A Rhodopsin-like; Neuroactive ligand-receptor interaction; Regulation of actin cytoskeleton; Regulation of Actin Cytoskeleton	a6b1 and a6b4 Integrin signaling; Adenylate cyclase inhibitory pathway; Calcium Regulation in the Cardiac Cell; cGMP-PKG signaling pathway; Chemokine signaling pathway; Cholinergic synapse; CXCR3-mediated signaling events; Downstream signal transduction; Endothelins; Estrogen signaling pathway; G-protein mediated events; G alpha (i) signalling events; G Protein Signaling Pathways; GABAergic synap…	Breast Carcinoma; Epilepsy; Epilepsy, Temporal Lobe; Glioma; Hyperalgesia; Hypertensive disease; Left Ventricular Hypertrophy; Malignant neoplasm of breast; Neoplasm Metastasis; Stomach Carcinoma	Alcoholic Intoxication, Chronic; Autistic Disorder; Cocaine-Related Disorders; Epilepsy; Epilepsy, Temporal Lobe; Hypertensive disease; Idiopathic generalized epilepsy; Major Depressive Disorder; Schizophrenia; Seizures; Unipolar Depression	-	Anticonvulsants; Antiparkinson Agents; Enzyme Inhibitors; GABA Agonists
BDKRB1	P46663	Glutamate receptor, ionotropic, N-methyl D-aspartate 1 (GRIN1), transcript variant NR1-2, mRNA	Q05586	-	-	-	-	-	yes	yes	yes	yes	cell motility; cellular protein modification process; circulatory system process; growth; homeostatic process; immune system process; neurological system process; response to stress; signal transduction; transmembrane transport	anatomical structure development; biosynthetic process; cell-cell signaling; cell death; cell differentiation; cell morphogenesis; cellular component assembly; cellular nitrogen compound metabolic process; cellular protein modification process; developmental maturation; homeostatic process; neurological system process; protein complex assembly; reproduction; signal transduction; transmembrane tra…	G alpha (q) signalling events; GPCRs, Class A Rhodopsin-like; Neuroactive ligand-receptor interaction; Regulation of actin cytoskeleton; Regulation of Actin Cytoskeleton	Alzheimer,s disease; Alzheimers Disease; Apoptosis; Arrhythmogenic Right Ventricular Cardiomyopathy; Arrhythmogenic right ventricular cardiomyopathy (ARVC); Beta-agonist/Beta-blocker Pathway, Pharmacodynamics; Ca-dependent events; Calcium Regulation in the Cardiac Cell; Calcium signaling pathway; Calcium_Signaling_Pathway_Humanv3; Calmodulin induced events; CaM pathway; cGMP-PKG signaling pathway…	Breast Carcinoma; Epilepsy; Epilepsy, Temporal Lobe; Glioma; Hyperalgesia; Hypertensive disease; Left Ventricular Hypertrophy; Malignant neoplasm of breast; Neoplasm Metastasis; Stomach Carcinoma	Alcoholic Intoxication, Chronic; Bipolar Disorder; Breast Carcinoma; Cocaine-Related Disorders; Epilepsy; Epilepsy, Temporal Lobe; Malignant neoplasm of breast; Schizophrenia; Seizures; Weight Gain; Weight Gain Adverse Event	-	Adrenergic Uptake Inhibitors; Antiparkinson Agents; Muscarinic Antagonists; Parasympatholytics; Serotonin Uptake Inhibitors
BDKRB1	P46663	Hedgehog acyltransferase-like (HHATL), mRNA	Q9HCP6	-	-	-	-	-	yes	yes	yes	-	cell motility; cellular protein modification process; circulatory system process; growth; homeostatic process; immune system process; neurological system process; response to stress; signal transduction; transmembrane transport	biosynthetic process; cellular protein modification process	G alpha (q) signalling events; GPCRs, Class A Rhodopsin-like; Neuroactive ligand-receptor interaction; Regulation of actin cytoskeleton; Regulation of Actin Cytoskeleton	-	Breast Carcinoma; Epilepsy; Epilepsy, Temporal Lobe; Glioma; Hyperalgesia; Hypertensive disease; Left Ventricular Hypertrophy; Malignant neoplasm of breast; Neoplasm Metastasis; Stomach Carcinoma	-	-	-
BDKRB1	P46663	Huntingtin (HTT), mRNA	P42858	-	-	-	-	-	yes	yes	yes	-	cell motility; cellular protein modification process; circulatory system process; growth; homeostatic process; immune system process; neurological system process; response to stress; signal transduction; transmembrane transport	anatomical structure development; anatomical structure formation involved in morphogenesis; cell death; cell morphogenesis; cellular component assembly; cellular protein modification process; cytoskeleton-dependent intracellular transport; cytoskeleton organization; homeostatic process; neurological system process; signal transduction; transport; vesicle-mediated transport	G alpha (q) signalling events; GPCRs, Class A Rhodopsin-like; Neuroactive ligand-receptor interaction; Regulation of actin cytoskeleton; Regulation of Actin Cytoskeleton	a6b1 and a6b4 Integrin signaling; Alzheimer,s disease; Apoptosis; Autophagy; Corticotropin-releasing hormone; CRH; CXCR3-mediated signaling events; Endocytosis; Estrogen signaling pathway; Infectious disease; LPA receptor mediated events; MAPK Signaling Pathway; Neurotoxicity of clostridium toxins; PAR1-mediated thrombin signaling events; Pathways glycolysis; Plasma membrane estrogen receptor sig…	Breast Carcinoma; Epilepsy; Epilepsy, Temporal Lobe; Glioma; Hyperalgesia; Hypertensive disease; Left Ventricular Hypertrophy; Malignant neoplasm of breast; Neoplasm Metastasis; Stomach Carcinoma	Alcoholic Intoxication, Chronic; Anxiety Disorders; Autistic Disorder; Breast Carcinoma; Central neuroblastoma; Congestive heart failure; Depressive disorder; Heart failure; Major Depressive Disorder; Malignant neoplasm of breast; Mental Depression; Neoplasm Metastasis; Neurodegenerative Disorders; Neurologic Symptoms; Schizophrenia; Seizures; Unipolar Depression	-	-
BDKRB1	P46663	Hypoxia-inducible protein 2 (HIG2), transcript variant 1, mRNA	Q9Y5L2	-	-	-	-	-	yes	yes	yes	-	cell motility; cellular protein modification process; circulatory system process; growth; homeostatic process; immune system process; neurological system process; response to stress; signal transduction; transmembrane transport	autophagy; cell-cell signaling; cell proliferation; immune system process; response to stress; symbiosis, encompassing mutualism through parasitism	G alpha (q) signalling events; GPCRs, Class A Rhodopsin-like; Neuroactive ligand-receptor interaction; Regulation of actin cytoskeleton; Regulation of Actin Cytoskeleton	-	Breast Carcinoma; Epilepsy; Epilepsy, Temporal Lobe; Glioma; Hyperalgesia; Hypertensive disease; Left Ventricular Hypertrophy; Malignant neoplasm of breast; Neoplasm Metastasis; Stomach Carcinoma	-	-	-
BDKRB1	P46663	Insulin induced gene 1 (INSIG1), transcript variant 2, mRNA	O15503	-	-	-	-	-	yes	yes	yes	-	cell motility; cellular protein modification process; circulatory system process; growth; homeostatic process; immune system process; neurological system process; response to stress; signal transduction; transmembrane transport	anatomical structure development; biosynthetic process; cell differentiation; cell proliferation; cellular nitrogen compound metabolic process; embryo development; lipid metabolic process; macromolecular complex assembly; membrane organization; response to stress; signal transduction; small molecule metabolic process; vesicle-mediated transport	G alpha (q) signalling events; GPCRs, Class A Rhodopsin-like; Neuroactive ligand-receptor interaction; Regulation of actin cytoskeleton; Regulation of Actin Cytoskeleton	Sphingolipid de novo biosynthesis	Breast Carcinoma; Epilepsy; Epilepsy, Temporal Lobe; Glioma; Hyperalgesia; Hypertensive disease; Left Ventricular Hypertrophy; Malignant neoplasm of breast; Neoplasm Metastasis; Stomach Carcinoma	Liver carcinoma; Stomach Carcinoma; Weight Gain; Weight Gain Adverse Event	-	-
BDKRB1	P46663	LAG1 longevity assurance homolog 1 (S. cerevisiae) (LASS1), transcript variant 2, mRNA	P27544	-	-	-	-	-	yes	yes	yes	-	cell motility; cellular protein modification process; circulatory system process; growth; homeostatic process; immune system process; neurological system process; response to stress; signal transduction; transmembrane transport	biosynthetic process; cellular nitrogen compound metabolic process; DNA metabolic process; lipid metabolic process	G alpha (q) signalling events; GPCRs, Class A Rhodopsin-like; Neuroactive ligand-receptor interaction; Regulation of actin cytoskeleton; Regulation of Actin Cytoskeleton	Sphingolipid de novo biosynthesis	Breast Carcinoma; Epilepsy; Epilepsy, Temporal Lobe; Glioma; Hyperalgesia; Hypertensive disease; Left Ventricular Hypertrophy; Malignant neoplasm of breast; Neoplasm Metastasis; Stomach Carcinoma	Central neuroblastoma; HIV Infections; Neoplasm Metastasis	-	-
BDKRB1	P46663	Leucine rich repeat containing 4C (LRRC4C), mRNA	Q9HCJ2	-	-	-	-	-	yes	yes	yes	yes	cell motility; cellular protein modification process; circulatory system process; growth; homeostatic process; immune system process; neurological system process; response to stress; signal transduction; transmembrane transport	cell differentiation; cell morphogenesis; cellular protein modification process; signal transduction	G alpha (q) signalling events; GPCRs, Class A Rhodopsin-like; Neuroactive ligand-receptor interaction; Regulation of actin cytoskeleton; Regulation of Actin Cytoskeleton	Cell adhesion molecules (CAMs)	Breast Carcinoma; Epilepsy; Epilepsy, Temporal Lobe; Glioma; Hyperalgesia; Hypertensive disease; Left Ventricular Hypertrophy; Malignant neoplasm of breast; Neoplasm Metastasis; Stomach Carcinoma	-	-	-
BDKRB1	P46663	Lysosomal associated protein transmembrane 4 beta (LAPTM4B), mRNA	Q86VI4	-	-	-	-	-	yes	yes	yes	-	cell motility; cellular protein modification process; circulatory system process; growth; homeostatic process; immune system process; neurological system process; response to stress; signal transduction; transmembrane transport	transport	G alpha (q) signalling events; GPCRs, Class A Rhodopsin-like; Neuroactive ligand-receptor interaction; Regulation of actin cytoskeleton; Regulation of Actin Cytoskeleton	Lysosome	Breast Carcinoma; Epilepsy; Epilepsy, Temporal Lobe; Glioma; Hyperalgesia; Hypertensive disease; Left Ventricular Hypertrophy; Malignant neoplasm of breast; Neoplasm Metastasis; Stomach Carcinoma	Breast Carcinoma; Colonic Neoplasms; Liver carcinoma; Malignant neoplasm of breast; Neoplasm Metastasis; Stomach Carcinoma	-	-
BDKRB1	P46663	Mediator of DNA damage checkpoint 1 (MDC1), mRNA	Q14676	-	-	-	-	-	yes	-	yes	-	cell motility; cellular protein modification process; circulatory system process; growth; homeostatic process; immune system process; neurological system process; response to stress; signal transduction; transmembrane transport	cellular protein modification process; DNA metabolic process; response to stress	G alpha (q) signalling events; GPCRs, Class A Rhodopsin-like; Neuroactive ligand-receptor interaction; Regulation of actin cytoskeleton; Regulation of Actin Cytoskeleton	Gene Expression	Breast Carcinoma; Epilepsy; Epilepsy, Temporal Lobe; Glioma; Hyperalgesia; Hypertensive disease; Left Ventricular Hypertrophy; Malignant neoplasm of breast; Neoplasm Metastasis; Stomach Carcinoma	Neoplasm Metastasis	-	-
BDKRB1	P46663	Membrane bound O-acyltransferase domain containing 7 (MBOAT7), mRNA	Q96N66	-	-	-	-	-	yes	yes	yes	-	cell motility; cellular protein modification process; circulatory system process; growth; homeostatic process; immune system process; neurological system process; response to stress; signal transduction; transmembrane transport	anatomical structure development; anatomical structure formation involved in morphogenesis; biosynthetic process; cell differentiation; cell motility; lipid metabolic process	G alpha (q) signalling events; GPCRs, Class A Rhodopsin-like; Neuroactive ligand-receptor interaction; Regulation of actin cytoskeleton; Regulation of Actin Cytoskeleton	Glycerophospholipid biosynthesis	Breast Carcinoma; Epilepsy; Epilepsy, Temporal Lobe; Glioma; Hyperalgesia; Hypertensive disease; Left Ventricular Hypertrophy; Malignant neoplasm of breast; Neoplasm Metastasis; Stomach Carcinoma	-	-	-
BDKRB1	P46663	N-acetylglucosamine-1-phosphodiester alpha-N-acetylglucosaminidase (NAGPA), mRNA	Q9UK23	-	-	-	-	-	yes	yes	yes	yes	cell motility; cellular protein modification process; circulatory system process; growth; homeostatic process; immune system process; neurological system process; response to stress; signal transduction; transmembrane transport	biosynthetic process; carbohydrate metabolic process; cellular protein modification process; protein targeting; vacuolar transport	G alpha (q) signalling events; GPCRs, Class A Rhodopsin-like; Neuroactive ligand-receptor interaction; Regulation of actin cytoskeleton; Regulation of Actin Cytoskeleton	Lysosome	Breast Carcinoma; Epilepsy; Epilepsy, Temporal Lobe; Glioma; Hyperalgesia; Hypertensive disease; Left Ventricular Hypertrophy; Malignant neoplasm of breast; Neoplasm Metastasis; Stomach Carcinoma	-	-	-
BDKRB1	P46663	Nedd4 family interacting protein 1 (NDFIP1), mRNA	Q9BT67	-	-	-	-	-	yes	yes	yes	-	cell motility; cellular protein modification process; circulatory system process; growth; homeostatic process; immune system process; neurological system process; response to stress; signal transduction; transmembrane transport	anatomical structure development; catabolic process; cell adhesion; cell differentiation; cell proliferation; cellular protein modification process; DNA metabolic process; homeostatic process; immune system process; response to stress; signal transduction; transport; vacuolar transport; vesicle-mediated transport	G alpha (q) signalling events; GPCRs, Class A Rhodopsin-like; Neuroactive ligand-receptor interaction; Regulation of actin cytoskeleton; Regulation of Actin Cytoskeleton	Endocytosis	Breast Carcinoma; Epilepsy; Epilepsy, Temporal Lobe; Glioma; Hyperalgesia; Hypertensive disease; Left Ventricular Hypertrophy; Malignant neoplasm of breast; Neoplasm Metastasis; Stomach Carcinoma	-	-	-
BDKRB1	P46663	Neurofibromin 2 (bilateral acoustic neuroma) (NF2), transcript variant 9, mRNA	P35240	-	-	-	-	-	yes	yes	yes	yes	cell motility; cellular protein modification process; circulatory system process; growth; homeostatic process; immune system process; neurological system process; response to stress; signal transduction; transmembrane transport	anatomical structure development; anatomical structure formation involved in morphogenesis; biosynthetic process; cell adhesion; cell differentiation; cell division; cell junction organization; cell motility; cell proliferation; cellular component assembly; cellular protein modification process; cytoskeleton organization; DNA metabolic process; embryo development; growth; signal transduction	G alpha (q) signalling events; GPCRs, Class A Rhodopsin-like; Neuroactive ligand-receptor interaction; Regulation of actin cytoskeleton; Regulation of Actin Cytoskeleton	Apoptosis; Integrin-mediated Cell Adhesion; Integrin Signaling Pathway; MAPK Signaling Pathway; Programmed Cell Death; Prolactin Signaling Pathway; Rac1-Pak1-p38-MMP-2 pathway; Regulation of actin cytoskeleton; Regulation of Actin Cytoskeleton; Signaling by VEGF; VEGFA-VEGFR2 Pathway	Breast Carcinoma; Epilepsy; Epilepsy, Temporal Lobe; Glioma; Hyperalgesia; Hypertensive disease; Left Ventricular Hypertrophy; Malignant neoplasm of breast; Neoplasm Metastasis; Stomach Carcinoma	Breast Carcinoma; Central neuroblastoma; Epilepsy; Glioma; HIV Infections; Liver carcinoma; Malignant neoplasm of breast; Stomach Carcinoma	-	-
BDKRB1	P46663	Nucleosome assembly protein 1-like 4 (NAP1L4), mRNA	Q99733	-	-	-	-	-	yes	-	yes	-	cell motility; cellular protein modification process; circulatory system process; growth; homeostatic process; immune system process; neurological system process; response to stress; signal transduction; transmembrane transport	chromosome organization; protein complex assembly	G alpha (q) signalling events; GPCRs, Class A Rhodopsin-like; Neuroactive ligand-receptor interaction; Regulation of actin cytoskeleton; Regulation of Actin Cytoskeleton	Gene Expression	Breast Carcinoma; Epilepsy; Epilepsy, Temporal Lobe; Glioma; Hyperalgesia; Hypertensive disease; Left Ventricular Hypertrophy; Malignant neoplasm of breast; Neoplasm Metastasis; Stomach Carcinoma	Alcoholic Intoxication, Chronic	-	-
BDKRB1	P46663	Ornithine decarboxylase antizyme 2 (OAZ2), mRNA	O95190	-	-	-	-	-	yes	-	yes	-	cell motility; cellular protein modification process; circulatory system process; growth; homeostatic process; immune system process; neurological system process; response to stress; signal transduction; transmembrane transport	biosynthetic process; catabolic process; cellular amino acid metabolic process; cellular nitrogen compound metabolic process; transmembrane transport; transport	G alpha (q) signalling events; GPCRs, Class A Rhodopsin-like; Neuroactive ligand-receptor interaction; Regulation of actin cytoskeleton; Regulation of Actin Cytoskeleton	-	Breast Carcinoma; Epilepsy; Epilepsy, Temporal Lobe; Glioma; Hyperalgesia; Hypertensive disease; Left Ventricular Hypertrophy; Malignant neoplasm of breast; Neoplasm Metastasis; Stomach Carcinoma	Central neuroblastoma	-	-
BDKRB1	P46663	RAE1 RNA export 1 homolog (S. pombe) (RAE1), transcript variant 1, mRNA	P78406	-	-	-	-	-	yes	-	yes	-	cell motility; cellular protein modification process; circulatory system process; growth; homeostatic process; immune system process; neurological system process; response to stress; signal transduction; transmembrane transport	biosynthetic process; cellular nitrogen compound metabolic process; cellular protein modification process; chromosome organization; membrane organization; nucleocytoplasmic transport; protein targeting; response to stress; symbiosis, encompassing mutualism through parasitism; transport	G alpha (q) signalling events; GPCRs, Class A Rhodopsin-like; Neuroactive ligand-receptor interaction; Regulation of actin cytoskeleton; Regulation of Actin Cytoskeleton	Apoptosis; Gene Expression; Glycolysis and Gluconeogenesis; Infectious disease; Methionine and cysteine metabolism; Programmed Cell Death; SLC-mediated transmembrane transport	Breast Carcinoma; Epilepsy; Epilepsy, Temporal Lobe; Glioma; Hyperalgesia; Hypertensive disease; Left Ventricular Hypertrophy; Malignant neoplasm of breast; Neoplasm Metastasis; Stomach Carcinoma	Central neuroblastoma	-	-
BDKRB1	P46663	Reticulon 4 (RTN4), transcript variant 1, mRNA	Q9NQC3	-	-	-	-	-	yes	yes	yes	yes	cell motility; cellular protein modification process; circulatory system process; growth; homeostatic process; immune system process; neurological system process; response to stress; signal transduction; transmembrane transport	anatomical structure development; cell adhesion; cell death; cell differentiation; cell morphogenesis; cell motility; cellular component assembly; growth; protein complex assembly	G alpha (q) signalling events; GPCRs, Class A Rhodopsin-like; Neuroactive ligand-receptor interaction; Regulation of actin cytoskeleton; Regulation of Actin Cytoskeleton	Axonal growth inhibition (RHOA activation); BH3-only proteins associate with and inactivate anti-apoptotic BCL-2 members; p75NTR regulates axonogenesis; The NLRP1 inflammasome	Breast Carcinoma; Epilepsy; Epilepsy, Temporal Lobe; Glioma; Hyperalgesia; Hypertensive disease; Left Ventricular Hypertrophy; Malignant neoplasm of breast; Neoplasm Metastasis; Stomach Carcinoma	Bipolar Disorder; Breast Carcinoma; Epilepsy, Temporal Lobe; Glioma; Liver carcinoma; Malignant neoplasm of breast; Schizophrenia; Seizures	-	-
BDKRB1	P46663	Solute carrier family 25, member 28 (SLC25A28), mRNA	Q96A46	-	-	-	-	-	yes	yes	yes	-	cell motility; cellular protein modification process; circulatory system process; growth; homeostatic process; immune system process; neurological system process; response to stress; signal transduction; transmembrane transport	homeostatic process; transport	G alpha (q) signalling events; GPCRs, Class A Rhodopsin-like; Neuroactive ligand-receptor interaction; Regulation of actin cytoskeleton; Regulation of Actin Cytoskeleton	-	Breast Carcinoma; Epilepsy; Epilepsy, Temporal Lobe; Glioma; Hyperalgesia; Hypertensive disease; Left Ventricular Hypertrophy; Malignant neoplasm of breast; Neoplasm Metastasis; Stomach Carcinoma	-	-	-
BDKRB1	P46663	Solute carrier family 39 (zinc transporter), member 14 (SLC39A14), mRNA	Q15043	-	-	-	-	-	yes	yes	yes	yes	cell motility; cellular protein modification process; circulatory system process; growth; homeostatic process; immune system process; neurological system process; response to stress; signal transduction; transmembrane transport	homeostatic process; transmembrane transport	G alpha (q) signalling events; GPCRs, Class A Rhodopsin-like; Neuroactive ligand-receptor interaction; Regulation of actin cytoskeleton; Regulation of Actin Cytoskeleton	-	Breast Carcinoma; Epilepsy; Epilepsy, Temporal Lobe; Glioma; Hyperalgesia; Hypertensive disease; Left Ventricular Hypertrophy; Malignant neoplasm of breast; Neoplasm Metastasis; Stomach Carcinoma	-	-	-
BDKRB1	P46663	Solute carrier family 44, member 2 (SLC44A2), mRNA	Q8IWA5	-	-	-	-	-	yes	yes	yes	yes	cell motility; cellular protein modification process; circulatory system process; growth; homeostatic process; immune system process; neurological system process; response to stress; signal transduction; transmembrane transport	biosynthetic process; signal transduction; transmembrane transport; transport	G alpha (q) signalling events; GPCRs, Class A Rhodopsin-like; Neuroactive ligand-receptor interaction; Regulation of actin cytoskeleton; Regulation of Actin Cytoskeleton	Glycerophospholipid biosynthesis; SLC-mediated transmembrane transport; Transmembrane transport of small molecules	Breast Carcinoma; Epilepsy; Epilepsy, Temporal Lobe; Glioma; Hyperalgesia; Hypertensive disease; Left Ventricular Hypertrophy; Malignant neoplasm of breast; Neoplasm Metastasis; Stomach Carcinoma	-	-	Nootropic Agents
BDKRB1	P46663	Solute carrier family 6 (neurotransmitter transporter, creatine), member 8 (SLC6A8), mRNA	P48029	-	-	-	-	-	yes	yes	yes	yes	cell motility; cellular protein modification process; circulatory system process; growth; homeostatic process; immune system process; neurological system process; response to stress; signal transduction; transmembrane transport	transmembrane transport; transport	G alpha (q) signalling events; GPCRs, Class A Rhodopsin-like; Neuroactive ligand-receptor interaction; Regulation of actin cytoskeleton; Regulation of Actin Cytoskeleton	-	Breast Carcinoma; Epilepsy; Epilepsy, Temporal Lobe; Glioma; Hyperalgesia; Hypertensive disease; Left Ventricular Hypertrophy; Malignant neoplasm of breast; Neoplasm Metastasis; Stomach Carcinoma	Autistic Disorder; Breast Carcinoma; Central neuroblastoma; Congestive heart failure; Dystonia Disorders; Epilepsy; Heart failure; HIV Infections; Malignant neoplasm of breast; Neoplasm Metastasis; Seizures; Stomach Carcinoma	-	-
BDKRB1	P46663	T cell receptor associated transmembrane adaptor 1 (TRAT1), mRNA	Q6PIZ9	-	-	-	-	-	yes	yes	yes	yes	cell motility; cellular protein modification process; circulatory system process; growth; homeostatic process; immune system process; neurological system process; response to stress; signal transduction; transmembrane transport	immune system process; lipid metabolic process; response to stress; signal transduction; transport	G alpha (q) signalling events; GPCRs, Class A Rhodopsin-like; Neuroactive ligand-receptor interaction; Regulation of actin cytoskeleton; Regulation of Actin Cytoskeleton	a6b1 and a6b4 Integrin signaling; Alpha-synuclein signaling; Chemokine signaling pathway; CXCR3-mediated signaling events; DAP12 signaling; Downstream signal transduction; Downstream signaling of activated FGFR1; Downstream signaling of activated FGFR2; Downstream signaling of activated FGFR3; Downstream signaling of activated FGFR4; Estrogen signaling pathway; Gastrin-CREB signalling pathway via…	Breast Carcinoma; Epilepsy; Epilepsy, Temporal Lobe; Glioma; Hyperalgesia; Hypertensive disease; Left Ventricular Hypertrophy; Malignant neoplasm of breast; Neoplasm Metastasis; Stomach Carcinoma	Breast Carcinoma; Central neuroblastoma; HIV Infections; Malignant neoplasm of breast	-	-
BDKRB1	P46663	Thioredoxin domain containing 14 (TXNDC14), mRNA	Q9Y320	-	-	-	-	-	yes	yes	yes	-	cell motility; cellular protein modification process; circulatory system process; growth; homeostatic process; immune system process; neurological system process; response to stress; signal transduction; transmembrane transport	homeostatic process	G alpha (q) signalling events; GPCRs, Class A Rhodopsin-like; Neuroactive ligand-receptor interaction; Regulation of actin cytoskeleton; Regulation of Actin Cytoskeleton	Assembly of Viral Components at the Budding Site; Virus Assembly and Release	Breast Carcinoma; Epilepsy; Epilepsy, Temporal Lobe; Glioma; Hyperalgesia; Hypertensive disease; Left Ventricular Hypertrophy; Malignant neoplasm of breast; Neoplasm Metastasis; Stomach Carcinoma	Breast Carcinoma; Malignant neoplasm of breast	-	-
BDKRB1	P46663	Translocation associated membrane protein 1-like 1 (TRAM1L1), mRNA	Q8N609	-	-	-	-	-	yes	yes	yes	-	cell motility; cellular protein modification process; circulatory system process; growth; homeostatic process; immune system process; neurological system process; response to stress; signal transduction; transmembrane transport	membrane organization; protein targeting	G alpha (q) signalling events; GPCRs, Class A Rhodopsin-like; Neuroactive ligand-receptor interaction; Regulation of actin cytoskeleton; Regulation of Actin Cytoskeleton	-	Breast Carcinoma; Epilepsy; Epilepsy, Temporal Lobe; Glioma; Hyperalgesia; Hypertensive disease; Left Ventricular Hypertrophy; Malignant neoplasm of breast; Neoplasm Metastasis; Stomach Carcinoma	Alcoholic Intoxication, Chronic	-	-
BDKRB1	P46663	Transmembrane protein 42 (TMEM42), mRNA	Q69YG0	-	-	-	-	-	yes	yes	yes	-	cell motility; cellular protein modification process; circulatory system process; growth; homeostatic process; immune system process; neurological system process; response to stress; signal transduction; transmembrane transport	-	G alpha (q) signalling events; GPCRs, Class A Rhodopsin-like; Neuroactive ligand-receptor interaction; Regulation of actin cytoskeleton; Regulation of Actin Cytoskeleton	-	Breast Carcinoma; Epilepsy; Epilepsy, Temporal Lobe; Glioma; Hyperalgesia; Hypertensive disease; Left Ventricular Hypertrophy; Malignant neoplasm of breast; Neoplasm Metastasis; Stomach Carcinoma	-	-	-
BDKRB1	P46663	Ubiquinol-cytochrome c reductase core protein I (UQCRC1), mRNA	P31930	-	-	-	-	-	yes	yes	yes	-	cell motility; cellular protein modification process; circulatory system process; growth; homeostatic process; immune system process; neurological system process; response to stress; signal transduction; transmembrane transport	biosynthetic process; cellular nitrogen compound metabolic process; generation of precursor metabolites and energy; protein maturation; small molecule metabolic process; transmembrane transport	G alpha (q) signalling events; GPCRs, Class A Rhodopsin-like; Neuroactive ligand-receptor interaction; Regulation of actin cytoskeleton; Regulation of Actin Cytoskeleton	Alzheimer,s disease; Mitochondrial Electron Transport Chain	Breast Carcinoma; Epilepsy; Epilepsy, Temporal Lobe; Glioma; Hyperalgesia; Hypertensive disease; Left Ventricular Hypertrophy; Malignant neoplasm of breast; Neoplasm Metastasis; Stomach Carcinoma	Schizophrenia	-	-
BDKRB1	P46663	Zinc finger protein 22 (KOX 15) (ZNF22), mRNA	P17026	-	-	-	-	-	yes	-	yes	-	cell motility; cellular protein modification process; circulatory system process; growth; homeostatic process; immune system process; neurological system process; response to stress; signal transduction; transmembrane transport	anatomical structure development; biosynthetic process; cellular nitrogen compound metabolic process	G alpha (q) signalling events; GPCRs, Class A Rhodopsin-like; Neuroactive ligand-receptor interaction; Regulation of actin cytoskeleton; Regulation of Actin Cytoskeleton	-	Breast Carcinoma; Epilepsy; Epilepsy, Temporal Lobe; Glioma; Hyperalgesia; Hypertensive disease; Left Ventricular Hypertrophy; Malignant neoplasm of breast; Neoplasm Metastasis; Stomach Carcinoma	-	-	-
BDKRB2	P30411	CD81 molecule (CD81), mRNA	P60033	-	-	-	-	-	yes	yes	yes	yes	cell death; cell proliferation; cellular protein modification process; circulatory system process; homeostatic process; immune system process; response to stress; signal transduction; transport	biosynthetic process; catabolic process; cell motility; cell proliferation; cellular nitrogen compound metabolic process; cellular protein modification process; growth; immune system process; lipid metabolic process; membrane organization; response to stress; signal transduction; symbiosis, encompassing mutualism through parasitism; vesicle-mediated transport	Acetylcholine regulates insulin secretion; Alpha-synuclein signaling; Angiotensin II-Stimulated Signaling through G Proteins and beta-Arrestin; Arf6 signaling events; Beta-agonist/Beta-blocker Pathway, Pharmacodynamics; Calcium Regulation in the Cardiac Cell; Calcium signaling pathway; Calcium_Signaling_Pathway_Humanv3; Chemokine signaling pathway; Corticotropin-releasing hormone; CRH; Doxorubici…	Gap junction; Gene Expression; Hematopoietic cell lineage; Phagosome	Alcoholic Intoxication, Chronic; Bipolar Disorder; Epilepsy; Epilepsy, Temporal Lobe; Glioma; Hyperalgesia; Hypertensive disease; Hypotension; Left Ventricular Hypertrophy; Major Depressive Disorder; Neoplasm Metastasis; Stomach Carcinoma; Unipolar Depression	Central neuroblastoma; Glioma; HIV Infections; Liver carcinoma; Neoplasm Metastasis	-	-
BDKRB2	P30411	CD82 molecule (CD82), transcript variant 2, mRNA	P27701	-	-	-	-	-	yes	yes	yes	yes	cell death; cell proliferation; cellular protein modification process; circulatory system process; homeostatic process; immune system process; response to stress; signal transduction; transport	signal transduction	Acetylcholine regulates insulin secretion; Alpha-synuclein signaling; Angiotensin II-Stimulated Signaling through G Proteins and beta-Arrestin; Arf6 signaling events; Beta-agonist/Beta-blocker Pathway, Pharmacodynamics; Calcium Regulation in the Cardiac Cell; Calcium signaling pathway; Calcium_Signaling_Pathway_Humanv3; Chemokine signaling pathway; Corticotropin-releasing hormone; CRH; Doxorubici…	a6b1 and a6b4 Integrin signaling; Allograft rejection; Arf6 trafficking events; Arrhythmogenic Right Ventricular Cardiomyopathy; Arrhythmogenic right ventricular cardiomyopathy (ARVC); Autoimmune thyroid disease; Basigin interactions; Cell adhesion molecules (CAMs); DAP12 signaling; Downstream signal transduction; Downstream signaling of activated FGFR1; Downstream signaling of activated FGFR2; D…	Alcoholic Intoxication, Chronic; Bipolar Disorder; Epilepsy; Epilepsy, Temporal Lobe; Glioma; Hyperalgesia; Hypertensive disease; Hypotension; Left Ventricular Hypertrophy; Major Depressive Disorder; Neoplasm Metastasis; Stomach Carcinoma; Unipolar Depression	Breast Carcinoma; Central neuroblastoma; HIV Infections; Hypertensive disease; Liver carcinoma; Malignant neoplasm of breast; Neoplasm Metastasis; Stomach Carcinoma	-	-
BDKRB2	P30411	Chloride channel accessory 4 (CLCA4), transcript variant 1, mRNA	Q14CN2	-	-	-	-	-	yes	yes	yes	yes	cell death; cell proliferation; cellular protein modification process; circulatory system process; homeostatic process; immune system process; response to stress; signal transduction; transport	transmembrane transport; transport	Acetylcholine regulates insulin secretion; Alpha-synuclein signaling; Angiotensin II-Stimulated Signaling through G Proteins and beta-Arrestin; Arf6 signaling events; Beta-agonist/Beta-blocker Pathway, Pharmacodynamics; Calcium Regulation in the Cardiac Cell; Calcium signaling pathway; Calcium_Signaling_Pathway_Humanv3; Chemokine signaling pathway; Corticotropin-releasing hormone; CRH; Doxorubici…	Ion channel transport; Olfactory transduction; Renin secretion; Transmembrane transport of small molecules	Alcoholic Intoxication, Chronic; Bipolar Disorder; Epilepsy; Epilepsy, Temporal Lobe; Glioma; Hyperalgesia; Hypertensive disease; Hypotension; Left Ventricular Hypertrophy; Major Depressive Disorder; Neoplasm Metastasis; Stomach Carcinoma; Unipolar Depression	Breast Carcinoma; Malignant neoplasm of breast	-	-
BDKRB2	P30411	Embryonal Fyn-associated substrate (EFS), transcript variant 1, mRNA	O43281	-	-	-	-	-	yes	-	yes	-	cell death; cell proliferation; cellular protein modification process; circulatory system process; homeostatic process; immune system process; response to stress; signal transduction; transport	cell adhesion; signal transduction	Acetylcholine regulates insulin secretion; Alpha-synuclein signaling; Angiotensin II-Stimulated Signaling through G Proteins and beta-Arrestin; Arf6 signaling events; Beta-agonist/Beta-blocker Pathway, Pharmacodynamics; Calcium Regulation in the Cardiac Cell; Calcium signaling pathway; Calcium_Signaling_Pathway_Humanv3; Chemokine signaling pathway; Corticotropin-releasing hormone; CRH; Doxorubici…	Alpha-synuclein signaling; Chemokine signaling pathway; DAP12 signaling; Downstream signal transduction; Downstream signaling of activated FGFR1; Downstream signaling of activated FGFR2; Downstream signaling of activated FGFR3; Downstream signaling of activated FGFR4; Endothelins; Estrogen signaling pathway; Gastrin-CREB signalling pathway via PKC and MAPK; Ghrelin; Hemostasis; Integrin-mediated …	Alcoholic Intoxication, Chronic; Bipolar Disorder; Epilepsy; Epilepsy, Temporal Lobe; Glioma; Hyperalgesia; Hypertensive disease; Hypotension; Left Ventricular Hypertrophy; Major Depressive Disorder; Neoplasm Metastasis; Stomach Carcinoma; Unipolar Depression	Central neuroblastoma; HIV Infections; Neoplasm Metastasis	-	-
BDKRB2	P30411	Inverted formin, FH2 and WH2 domain containing (INF2), transcript variant 2, mRNA	Q27J81	-	-	-	-	-	yes	-	yes	-	cell death; cell proliferation; cellular protein modification process; circulatory system process; homeostatic process; immune system process; response to stress; signal transduction; transport	anatomical structure development; cytoskeleton organization; mitochondrion organization	Acetylcholine regulates insulin secretion; Alpha-synuclein signaling; Angiotensin II-Stimulated Signaling through G Proteins and beta-Arrestin; Arf6 signaling events; Beta-agonist/Beta-blocker Pathway, Pharmacodynamics; Calcium Regulation in the Cardiac Cell; Calcium signaling pathway; Calcium_Signaling_Pathway_Humanv3; Chemokine signaling pathway; Corticotropin-releasing hormone; CRH; Doxorubici…	-	Alcoholic Intoxication, Chronic; Bipolar Disorder; Epilepsy; Epilepsy, Temporal Lobe; Glioma; Hyperalgesia; Hypertensive disease; Hypotension; Left Ventricular Hypertrophy; Major Depressive Disorder; Neoplasm Metastasis; Stomach Carcinoma; Unipolar Depression	-	-	-
BDKRB2	P30411	Apoptosis-associated tyrosine kinase (AATK), transcript variant 1, mRNA	Q6ZMQ8	-	-	-	-	-	yes	yes	yes	-	cell death; cell proliferation; cellular protein modification process; circulatory system process; homeostatic process; immune system process; response to stress; signal transduction; transport	cellular protein modification process	Acetylcholine regulates insulin secretion; Alpha-synuclein signaling; Angiotensin II-Stimulated Signaling through G Proteins and beta-Arrestin; Arf6 signaling events; Beta-agonist/Beta-blocker Pathway, Pharmacodynamics; Calcium Regulation in the Cardiac Cell; Calcium signaling pathway; Calcium_Signaling_Pathway_Humanv3; Chemokine signaling pathway; Corticotropin-releasing hormone; CRH; Doxorubici…	Lissencephaly gene (LIS1) in neuronal migration and development	Alcoholic Intoxication, Chronic; Bipolar Disorder; Epilepsy; Epilepsy, Temporal Lobe; Glioma; Hyperalgesia; Hypertensive disease; Hypotension; Left Ventricular Hypertrophy; Major Depressive Disorder; Neoplasm Metastasis; Stomach Carcinoma; Unipolar Depression	-	-	-
BDKRB2	P30411	Spectrin repeat containing, nuclear envelope 1 (SYNE1), transcript variant 1, mRNA	Q8NF91	-	-	-	-	-	yes	yes	yes	yes	cell death; cell proliferation; cellular protein modification process; circulatory system process; homeostatic process; immune system process; response to stress; signal transduction; transport	anatomical structure development; cell differentiation; cytoskeleton organization	Acetylcholine regulates insulin secretion; Alpha-synuclein signaling; Angiotensin II-Stimulated Signaling through G Proteins and beta-Arrestin; Arf6 signaling events; Beta-agonist/Beta-blocker Pathway, Pharmacodynamics; Calcium Regulation in the Cardiac Cell; Calcium signaling pathway; Calcium_Signaling_Pathway_Humanv3; Chemokine signaling pathway; Corticotropin-releasing hormone; CRH; Doxorubici…	Integrin-mediated Cell Adhesion; MAPK Signaling Pathway; Regulation of Actin Cytoskeleton	Alcoholic Intoxication, Chronic; Bipolar Disorder; Epilepsy; Epilepsy, Temporal Lobe; Glioma; Hyperalgesia; Hypertensive disease; Hypotension; Left Ventricular Hypertrophy; Major Depressive Disorder; Neoplasm Metastasis; Stomach Carcinoma; Unipolar Depression	Alcoholic Intoxication, Chronic; Bipolar Disorder; Breast Carcinoma; Liver carcinoma; Malignant neoplasm of breast; Migraine Disorders	-	-
BDKRB2	P30411	Mannose phosphate isomerase (MPI), mRNA	P34949	-	-	-	-	-	yes	-	yes	-	cell death; cell proliferation; cellular protein modification process; circulatory system process; homeostatic process; immune system process; response to stress; signal transduction; transport	biosynthetic process; carbohydrate metabolic process; cellular nitrogen compound metabolic process; small molecule metabolic process	Acetylcholine regulates insulin secretion; Alpha-synuclein signaling; Angiotensin II-Stimulated Signaling through G Proteins and beta-Arrestin; Arf6 signaling events; Beta-agonist/Beta-blocker Pathway, Pharmacodynamics; Calcium Regulation in the Cardiac Cell; Calcium signaling pathway; Calcium_Signaling_Pathway_Humanv3; Chemokine signaling pathway; Corticotropin-releasing hormone; CRH; Doxorubici…	-	Alcoholic Intoxication, Chronic; Bipolar Disorder; Epilepsy; Epilepsy, Temporal Lobe; Glioma; Hyperalgesia; Hypertensive disease; Hypotension; Left Ventricular Hypertrophy; Major Depressive Disorder; Neoplasm Metastasis; Stomach Carcinoma; Unipolar Depression	Glioma; Seizures	-	-
BDKRB2	P30411	Peroxisomal biogenesis factor 16 (PEX16), transcript variant 1, mRNA	Q9Y5Y5	-	-	-	-	-	yes	yes	yes	-	cell death; cell proliferation; cellular protein modification process; circulatory system process; homeostatic process; immune system process; response to stress; signal transduction; transport	membrane organization; protein targeting; transmembrane transport	Acetylcholine regulates insulin secretion; Alpha-synuclein signaling; Angiotensin II-Stimulated Signaling through G Proteins and beta-Arrestin; Arf6 signaling events; Beta-agonist/Beta-blocker Pathway, Pharmacodynamics; Calcium Regulation in the Cardiac Cell; Calcium signaling pathway; Calcium_Signaling_Pathway_Humanv3; Chemokine signaling pathway; Corticotropin-releasing hormone; CRH; Doxorubici…	-	Alcoholic Intoxication, Chronic; Bipolar Disorder; Epilepsy; Epilepsy, Temporal Lobe; Glioma; Hyperalgesia; Hypertensive disease; Hypotension; Left Ventricular Hypertrophy; Major Depressive Disorder; Neoplasm Metastasis; Stomach Carcinoma; Unipolar Depression	-	-	-
BDKRB2	P30411	Solute carrier family 2 (facilitated glucose transporter), member 8 (SLC2A8), mRNA	Q9NY64	-	-	-	-	-	yes	yes	yes	yes	cell death; cell proliferation; cellular protein modification process; circulatory system process; homeostatic process; immune system process; response to stress; signal transduction; transport	carbohydrate metabolic process; cell cycle; reproduction; response to stress; signal transduction; transmembrane transport; transport	Acetylcholine regulates insulin secretion; Alpha-synuclein signaling; Angiotensin II-Stimulated Signaling through G Proteins and beta-Arrestin; Arf6 signaling events; Beta-agonist/Beta-blocker Pathway, Pharmacodynamics; Calcium Regulation in the Cardiac Cell; Calcium signaling pathway; Calcium_Signaling_Pathway_Humanv3; Chemokine signaling pathway; Corticotropin-releasing hormone; CRH; Doxorubici…	Galactose metabolism; SLC-mediated transmembrane transport; Transmembrane transport of small molecules	Alcoholic Intoxication, Chronic; Bipolar Disorder; Epilepsy; Epilepsy, Temporal Lobe; Glioma; Hyperalgesia; Hypertensive disease; Hypotension; Left Ventricular Hypertrophy; Major Depressive Disorder; Neoplasm Metastasis; Stomach Carcinoma; Unipolar Depression	-	-	-
BDKRB2	P30411	Homo sapiens solute carrier family 35, member A4 (SLC35A4), mRNA	Q96G79	-	-	-	-	-	yes	yes	yes	-	cell death; cell proliferation; cellular protein modification process; circulatory system process; homeostatic process; immune system process; response to stress; signal transduction; transport	transport	Acetylcholine regulates insulin secretion; Alpha-synuclein signaling; Angiotensin II-Stimulated Signaling through G Proteins and beta-Arrestin; Arf6 signaling events; Beta-agonist/Beta-blocker Pathway, Pharmacodynamics; Calcium Regulation in the Cardiac Cell; Calcium signaling pathway; Calcium_Signaling_Pathway_Humanv3; Chemokine signaling pathway; Corticotropin-releasing hormone; CRH; Doxorubici…	-	Alcoholic Intoxication, Chronic; Bipolar Disorder; Epilepsy; Epilepsy, Temporal Lobe; Glioma; Hyperalgesia; Hypertensive disease; Hypotension; Left Ventricular Hypertrophy; Major Depressive Disorder; Neoplasm Metastasis; Stomach Carcinoma; Unipolar Depression	Breast Carcinoma; Liver carcinoma; Malignant neoplasm of breast; Stomach Carcinoma	-	-
BDKRB2	P30411	Spastic paraplegia 7 (pure and complicated autosomal recessive) (SPG7), nuclear gene encoding mitochondrial protein, transcript variant 1, mRNA	Q9UQ90	-	-	-	-	-	yes	yes	yes	-	cell death; cell proliferation; cellular protein modification process; circulatory system process; homeostatic process; immune system process; response to stress; signal transduction; transport	anatomical structure development; cell adhesion; cytoskeleton-dependent intracellular transport; mitochondrion organization	Acetylcholine regulates insulin secretion; Alpha-synuclein signaling; Angiotensin II-Stimulated Signaling through G Proteins and beta-Arrestin; Arf6 signaling events; Beta-agonist/Beta-blocker Pathway, Pharmacodynamics; Calcium Regulation in the Cardiac Cell; Calcium signaling pathway; Calcium_Signaling_Pathway_Humanv3; Chemokine signaling pathway; Corticotropin-releasing hormone; CRH; Doxorubici…	-	Alcoholic Intoxication, Chronic; Bipolar Disorder; Epilepsy; Epilepsy, Temporal Lobe; Glioma; Hyperalgesia; Hypertensive disease; Hypotension; Left Ventricular Hypertrophy; Major Depressive Disorder; Neoplasm Metastasis; Stomach Carcinoma; Unipolar Depression	Breast Carcinoma; Central neuroblastoma; Glioma; HIV Infections; Liver carcinoma; Malignant neoplasm of breast; Neurodegenerative Disorders; Paraparesis, Spastic; Spastic Paraplegia, Hereditary	-	-
BDKRB2	P30411	Spinster homolog 1 (Drosophila) (SPNS1), transcript variant 1, mRNA	Q9H2V7	-	-	-	-	-	yes	yes	yes	-	cell death; cell proliferation; cellular protein modification process; circulatory system process; homeostatic process; immune system process; response to stress; signal transduction; transport	locomotion; signal transduction; transmembrane transport; transport	Acetylcholine regulates insulin secretion; Alpha-synuclein signaling; Angiotensin II-Stimulated Signaling through G Proteins and beta-Arrestin; Arf6 signaling events; Beta-agonist/Beta-blocker Pathway, Pharmacodynamics; Calcium Regulation in the Cardiac Cell; Calcium signaling pathway; Calcium_Signaling_Pathway_Humanv3; Chemokine signaling pathway; Corticotropin-releasing hormone; CRH; Doxorubici…	Apoptosis; Autophagy; BH3-only proteins associate with and inactivate anti-apoptotic BCL-2 members; Mitochondrial Electron Transport Chain; Programmed Cell Death; The NLRP1 inflammasome	Alcoholic Intoxication, Chronic; Bipolar Disorder; Epilepsy; Epilepsy, Temporal Lobe; Glioma; Hyperalgesia; Hypertensive disease; Hypotension; Left Ventricular Hypertrophy; Major Depressive Disorder; Neoplasm Metastasis; Stomach Carcinoma; Unipolar Depression	HIV Infections	-	-
BDKRB2	P30411	Synaptogyrin 2 (SYNGR2), mRNA	O43760	-	-	-	-	-	yes	yes	yes	-	cell death; cell proliferation; cellular protein modification process; circulatory system process; homeostatic process; immune system process; response to stress; signal transduction; transport	-	Acetylcholine regulates insulin secretion; Alpha-synuclein signaling; Angiotensin II-Stimulated Signaling through G Proteins and beta-Arrestin; Arf6 signaling events; Beta-agonist/Beta-blocker Pathway, Pharmacodynamics; Calcium Regulation in the Cardiac Cell; Calcium signaling pathway; Calcium_Signaling_Pathway_Humanv3; Chemokine signaling pathway; Corticotropin-releasing hormone; CRH; Doxorubici…	-	Alcoholic Intoxication, Chronic; Bipolar Disorder; Epilepsy; Epilepsy, Temporal Lobe; Glioma; Hyperalgesia; Hypertensive disease; Hypotension; Left Ventricular Hypertrophy; Major Depressive Disorder; Neoplasm Metastasis; Stomach Carcinoma; Unipolar Depression	-	-	-
BDKRB2	P30411	Transmembrane protein 11 (TMEM11), transcript variant 1, mRNA	P17152	-	-	-	-	-	yes	yes	yes	yes	cell death; cell proliferation; cellular protein modification process; circulatory system process; homeostatic process; immune system process; response to stress; signal transduction; transport	mitochondrion organization	Acetylcholine regulates insulin secretion; Alpha-synuclein signaling; Angiotensin II-Stimulated Signaling through G Proteins and beta-Arrestin; Arf6 signaling events; Beta-agonist/Beta-blocker Pathway, Pharmacodynamics; Calcium Regulation in the Cardiac Cell; Calcium signaling pathway; Calcium_Signaling_Pathway_Humanv3; Chemokine signaling pathway; Corticotropin-releasing hormone; CRH; Doxorubici…	-	Alcoholic Intoxication, Chronic; Bipolar Disorder; Epilepsy; Epilepsy, Temporal Lobe; Glioma; Hyperalgesia; Hypertensive disease; Hypotension; Left Ventricular Hypertrophy; Major Depressive Disorder; Neoplasm Metastasis; Stomach Carcinoma; Unipolar Depression	-	-	-
BDKRB2	P30411	Transmembrane protein 70 (TMEM70), nuclear gene encoding mitochondrial protein, transcript variant 1, mRNA	Q9BUB7	-	-	-	-	-	yes	yes	yes	-	cell death; cell proliferation; cellular protein modification process; circulatory system process; homeostatic process; immune system process; response to stress; signal transduction; transport	mitochondrion organization; protein complex assembly	Acetylcholine regulates insulin secretion; Alpha-synuclein signaling; Angiotensin II-Stimulated Signaling through G Proteins and beta-Arrestin; Arf6 signaling events; Beta-agonist/Beta-blocker Pathway, Pharmacodynamics; Calcium Regulation in the Cardiac Cell; Calcium signaling pathway; Calcium_Signaling_Pathway_Humanv3; Chemokine signaling pathway; Corticotropin-releasing hormone; CRH; Doxorubici…	-	Alcoholic Intoxication, Chronic; Bipolar Disorder; Epilepsy; Epilepsy, Temporal Lobe; Glioma; Hyperalgesia; Hypertensive disease; Hypotension; Left Ventricular Hypertrophy; Major Depressive Disorder; Neoplasm Metastasis; Stomach Carcinoma; Unipolar Depression	Breast Carcinoma; Malignant neoplasm of breast	-	-
BDKRB2	P30411	Triosephosphate isomerase 1 (TPI1), transcript variant 1, mRNA	P60174	-	-	-	-	-	yes	-	yes	-	cell death; cell proliferation; cellular protein modification process; circulatory system process; homeostatic process; immune system process; response to stress; signal transduction; transport	anatomical structure development; biosynthetic process; carbohydrate metabolic process; catabolic process; cellular nitrogen compound metabolic process; cofactor metabolic process; generation of precursor metabolites and energy; small molecule metabolic process	Acetylcholine regulates insulin secretion; Alpha-synuclein signaling; Angiotensin II-Stimulated Signaling through G Proteins and beta-Arrestin; Arf6 signaling events; Beta-agonist/Beta-blocker Pathway, Pharmacodynamics; Calcium Regulation in the Cardiac Cell; Calcium signaling pathway; Calcium_Signaling_Pathway_Humanv3; Chemokine signaling pathway; Corticotropin-releasing hormone; CRH; Doxorubici…	Autophagy; gluconeogenesis; Glycolysis and Gluconeogenesis; Pathways glycolysis	Alcoholic Intoxication, Chronic; Bipolar Disorder; Epilepsy; Epilepsy, Temporal Lobe; Glioma; Hyperalgesia; Hypertensive disease; Hypotension; Left Ventricular Hypertrophy; Major Depressive Disorder; Neoplasm Metastasis; Stomach Carcinoma; Unipolar Depression	Glioma; Liver carcinoma; Neoplasm Metastasis; Neurologic Symptoms; Schizophrenia; Stomach Carcinoma	-	-
BDKRB2	P30411	Ubiquitin specific peptidase 4 (proto-oncogene) (USP4), transcript variant 1, mRNA	Q13107	-	-	-	-	-	yes	yes	yes	yes	cell death; cell proliferation; cellular protein modification process; circulatory system process; homeostatic process; immune system process; response to stress; signal transduction; transport	catabolic process; cellular protein modification process; mRNA processing; ribonucleoprotein complex assembly	Acetylcholine regulates insulin secretion; Alpha-synuclein signaling; Angiotensin II-Stimulated Signaling through G Proteins and beta-Arrestin; Arf6 signaling events; Beta-agonist/Beta-blocker Pathway, Pharmacodynamics; Calcium Regulation in the Cardiac Cell; Calcium signaling pathway; Calcium_Signaling_Pathway_Humanv3; Chemokine signaling pathway; Corticotropin-releasing hormone; CRH; Doxorubici…	a6b1 and a6b4 Integrin signaling; Apoptosis; Basigin interactions; MAPK Signaling Pathway	Alcoholic Intoxication, Chronic; Bipolar Disorder; Epilepsy; Epilepsy, Temporal Lobe; Glioma; Hyperalgesia; Hypertensive disease; Hypotension; Left Ventricular Hypertrophy; Major Depressive Disorder; Neoplasm Metastasis; Stomach Carcinoma; Unipolar Depression	Breast Carcinoma; Liver carcinoma; Malignant neoplasm of breast; Neoplasm Metastasis; Schizophrenia	-	-
BDKRB2	P30411	HECT and RLD domain containing E3 ubiquitin protein ligase 2 (HERC2), mRNA	O95714	-	-	-	-	-	yes	yes	yes	-	cell death; cell proliferation; cellular protein modification process; circulatory system process; homeostatic process; immune system process; response to stress; signal transduction; transport	catabolic process; cellular protein modification process; DNA metabolic process; reproduction; response to stress; transport	Acetylcholine regulates insulin secretion; Alpha-synuclein signaling; Angiotensin II-Stimulated Signaling through G Proteins and beta-Arrestin; Arf6 signaling events; Beta-agonist/Beta-blocker Pathway, Pharmacodynamics; Calcium Regulation in the Cardiac Cell; Calcium signaling pathway; Calcium_Signaling_Pathway_Humanv3; Chemokine signaling pathway; Corticotropin-releasing hormone; CRH; Doxorubici…	-	Alcoholic Intoxication, Chronic; Bipolar Disorder; Epilepsy; Epilepsy, Temporal Lobe; Glioma; Hyperalgesia; Hypertensive disease; Hypotension; Left Ventricular Hypertrophy; Major Depressive Disorder; Neoplasm Metastasis; Stomach Carcinoma; Unipolar Depression	Central neuroblastoma	-	-
BDKRB2	P30411	Adaptor-related protein complex 2, mu 1 subunit (AP2M1), transcript variant 1, mRNA	Q96CW1	-	-	-	-	-	yes	yes	yes	yes	cell death; cell proliferation; cellular protein modification process; circulatory system process; homeostatic process; immune system process; response to stress; signal transduction; transport	anatomical structure development; cell-cell signaling; immune system process; membrane organization; plasma membrane organization; response to stress; signal transduction; symbiosis, encompassing mutualism through parasitism; transport; vesicle-mediated transport	Acetylcholine regulates insulin secretion; Alpha-synuclein signaling; Angiotensin II-Stimulated Signaling through G Proteins and beta-Arrestin; Arf6 signaling events; Beta-agonist/Beta-blocker Pathway, Pharmacodynamics; Calcium Regulation in the Cardiac Cell; Calcium signaling pathway; Calcium_Signaling_Pathway_Humanv3; Chemokine signaling pathway; Corticotropin-releasing hormone; CRH; Doxorubici…	Arf6 trafficking events; Cell adhesion molecules (CAMs); DAP12 signaling; Downstream signal transduction; Downstream signaling of activated FGFR1; Downstream signaling of activated FGFR2; Downstream signaling of activated FGFR3; Downstream signaling of activated FGFR4; Endocytosis; Estrogen signaling pathway; Gap junction; Gastrin-CREB signalling pathway via PKC and MAPK; Glutamate Binding, Activ…	Alcoholic Intoxication, Chronic; Bipolar Disorder; Epilepsy; Epilepsy, Temporal Lobe; Glioma; Hyperalgesia; Hypertensive disease; Hypotension; Left Ventricular Hypertrophy; Major Depressive Disorder; Neoplasm Metastasis; Stomach Carcinoma; Unipolar Depression	-	-	-
BDKRB2	P30411	NIF3 NGG1 interacting factor 3-like 1 (S. cerevisiae) (NIF3L1), transcript variant 3, mRNA	Q9GZT8	-	-	-	-	-	yes	-	yes	-	cell death; cell proliferation; cellular protein modification process; circulatory system process; homeostatic process; immune system process; response to stress; signal transduction; transport	anatomical structure development; biosynthetic process; cell differentiation; cellular nitrogen compound metabolic process	Acetylcholine regulates insulin secretion; Alpha-synuclein signaling; Angiotensin II-Stimulated Signaling through G Proteins and beta-Arrestin; Arf6 signaling events; Beta-agonist/Beta-blocker Pathway, Pharmacodynamics; Calcium Regulation in the Cardiac Cell; Calcium signaling pathway; Calcium_Signaling_Pathway_Humanv3; Chemokine signaling pathway; Corticotropin-releasing hormone; CRH; Doxorubici…	Signaling by Leptin; Signaling by SCF-KIT	Alcoholic Intoxication, Chronic; Bipolar Disorder; Epilepsy; Epilepsy, Temporal Lobe; Glioma; Hyperalgesia; Hypertensive disease; Hypotension; Left Ventricular Hypertrophy; Major Depressive Disorder; Neoplasm Metastasis; Stomach Carcinoma; Unipolar Depression	Central neuroblastoma; Dystonia Disorders; Neurologic Symptoms	-	-
C5L2	Q9P296	Aconitase 2, mitochondrial (ACO2), nuclear gene encoding mitochondrial protein, mRNA	Q99798	-	-	-	-	-	yes	-	yes	-	cell motility; cell proliferation; cellular protein modification process; immune system process; locomotion; protein maturation; response to stress; signal transduction; transport	generation of precursor metabolites and energy; small molecule metabolic process	Allograft Rejection; G alpha (i) signalling events; GPCRs, Class A Rhodopsin-like; GPCRs, Other	Hemostasis	-	Liver carcinoma; Schizophrenia	-	-
C5L2	Q9P296	ATP-binding cassette, sub-family A (ABC1), member 7 (ABCA7), mRNA	Q8IZY2	-	-	-	-	-	yes	yes	yes	yes	cell motility; cell proliferation; cellular protein modification process; immune system process; locomotion; protein maturation; response to stress; signal transduction; transport	biosynthetic process; cellular nitrogen compound metabolic process; cellular protein modification process; macromolecular complex assembly; membrane organization; neurological system process; plasma membrane organization; signal transduction; transmembrane transport; transport; vesicle-mediated transport	Allograft Rejection; G alpha (i) signalling events; GPCRs, Class A Rhodopsin-like; GPCRs, Other	Transmembrane transport of small molecules	-	Schizophrenia	-	-
C5L2	Q9P296	Calmodulin 3 (phosphorylase kinase, delta) (CALM3), mRNA	P62158	-	-	-	-	-	yes	yes	yes	yes	cell motility; cell proliferation; cellular protein modification process; immune system process; locomotion; protein maturation; response to stress; signal transduction; transport	anatomical structure development; biosynthetic process; carbohydrate metabolic process; catabolic process; cell-cell signaling; cell cycle; cell division; cellular nitrogen compound metabolic process; cellular protein modification process; circulatory system process; generation of precursor metabolites and energy; homeostatic process; immune system process; membrane organization; signal transduct…	Allograft Rejection; G alpha (i) signalling events; GPCRs, Class A Rhodopsin-like; GPCRs, Other	a6b1 and a6b4 Integrin signaling; Acebutolol Action Pathway; Alpha-synuclein signaling; Alprenolol Action Pathway; Alzheimer,s disease; Alzheimers Disease; Amiodarone Action Pathway; Amlodipine Action Pathway; Apoptosis; Arbutamine Action Pathway; Atenolol Action Pathway; Autophagy; beta_AR_stimulation_of_CICR_in_the_heart_involves_cAMP_activation; Betaxolol Action Pathway; Bevantolol Action Path…	-	Anxiety Disorders; Breast Carcinoma; Central neuroblastoma; Cocaine-Related Disorders; Congestive heart failure; Depressive disorder; Epilepsy, Temporal Lobe; Glioma; Heart failure; HIV Infections; Hypertensive disease; Liver carcinoma; Malignant neoplasm of breast; Marijuana Abuse; Mental Depression; Neoplasm Metastasis; Neurodegenerative Disorders; Schizophrenia; Stomach Carcinoma; Weight Gain	-	Adrenergic alpha-Antagonists; Anti-Allergic Agents; Anti-Arrhythmia Agents; Anticonvulsants; Antidiarrheals; Antiemetics; Antihypertensive Agents; Antipruritics; Antipsychotic Agents; Calcium Channel Blockers; Dopamine Antagonists; Histamine H1 Antagonists; Vasodilator Agents
C5L2	Q9P296	Chromosome 1 open reading frame 91 (C1orf91), mRNA	Q8WY98	-	-	-	-	-	yes	yes	yes	-	cell motility; cell proliferation; cellular protein modification process; immune system process; locomotion; protein maturation; response to stress; signal transduction; transport	-	Allograft Rejection; G alpha (i) signalling events; GPCRs, Class A Rhodopsin-like; GPCRs, Other	cGMP-PKG signaling pathway; Cholinergic synapse; Estrogen signaling pathway	-	-	-	-
C5L2	Q9P296	HCV F-transactivated protein 1 (LOC401152), mRNA	Q8WVX3	-	-	-	-	-	yes	yes	yes	-	cell motility; cell proliferation; cellular protein modification process; immune system process; locomotion; protein maturation; response to stress; signal transduction; transport	-	Allograft Rejection; G alpha (i) signalling events; GPCRs, Class A Rhodopsin-like; GPCRs, Other	-	-	-	-	-
C5L2	Q9P296	Hect domain and RLD 2 (HERC2), mRNA	O95714	-	-	-	-	-	yes	yes	yes	-	cell motility; cell proliferation; cellular protein modification process; immune system process; locomotion; protein maturation; response to stress; signal transduction; transport	catabolic process; cellular protein modification process; DNA metabolic process; reproduction; response to stress; transport	Allograft Rejection; G alpha (i) signalling events; GPCRs, Class A Rhodopsin-like; GPCRs, Other	-	-	Central neuroblastoma	-	-
C5L2	Q9P296	Homocysteine-inducible, endoplasmic reticulum stress-inducible, ubiquitin-like domain member 1 (HERPUD1), transcript variant 2, mRNA	Q15011	-	-	-	-	-	yes	yes	yes	-	cell motility; cell proliferation; cellular protein modification process; immune system process; locomotion; protein maturation; response to stress; signal transduction; transport	catabolic process; cell death; cellular protein modification process; homeostatic process; response to stress; signal transduction; transport	Allograft Rejection; G alpha (i) signalling events; GPCRs, Class A Rhodopsin-like; GPCRs, Other	Alzheimers Disease	-	Alcoholic Intoxication, Chronic; HIV Infections; Neoplasm Metastasis	-	-
C5L2	Q9P296	Hydroxyacylglutathione hydrolase-like (HAGHL), transcript variant 2, mRNA	Q6PII5	-	-	-	-	-	yes	-	yes	-	cell motility; cell proliferation; cellular protein modification process; immune system process; locomotion; protein maturation; response to stress; signal transduction; transport	-	Allograft Rejection; G alpha (i) signalling events; GPCRs, Class A Rhodopsin-like; GPCRs, Other	-	-	-	-	-
C5L2	Q9P296	Plexin domain containing 1 (PLXDC1), mRNA	Q8IUK5	-	-	-	-	-	yes	yes	yes	yes	cell motility; cell proliferation; cellular protein modification process; immune system process; locomotion; protein maturation; response to stress; signal transduction; transport	anatomical structure development; anatomical structure formation involved in morphogenesis	Allograft Rejection; G alpha (i) signalling events; GPCRs, Class A Rhodopsin-like; GPCRs, Other	-	-	Neoplasm Metastasis	-	-
C5L2	Q9P296	Scribbled homolog (Drosophila) (SCRIB), transcript variant 1, mRNA	Q14160	-	-	-	-	-	yes	yes	yes	yes	cell motility; cell proliferation; cellular protein modification process; immune system process; locomotion; protein maturation; response to stress; signal transduction; transport	anatomical structure development; anatomical structure formation involved in morphogenesis; cell-cell signaling; cell adhesion; cell death; cell differentiation; cell morphogenesis; cell motility; cell proliferation; embryo development; locomotion; membrane organization; response to stress; symbiosis, encompassing mutualism through parasitism; vesicle-mediated transport	Allograft Rejection; G alpha (i) signalling events; GPCRs, Class A Rhodopsin-like; GPCRs, Other	Corticotropin-releasing hormone; CRH; DAP12 signaling; Downstream signal transduction; Downstream signaling of activated FGFR1; Downstream signaling of activated FGFR2; Downstream signaling of activated FGFR3; Downstream signaling of activated FGFR4; Estrogen signaling pathway; Gap junction; Integrin-mediated Cell Adhesion; Integrin Signaling Pathway; Rac1-Pak1-p38-MMP-2 pathway; Regulation of ac…	-	Breast Carcinoma; Colonic Neoplasms; Malignant neoplasm of breast; Neoplasm Metastasis	-	-
C5L2	Q9P296	Sodium channel, voltage-gated, type I, beta (SCN1B), transcript variant a, mRNA	Q07699	-	-	-	-	-	yes	yes	yes	yes	cell motility; cell proliferation; cellular protein modification process; immune system process; locomotion; protein maturation; response to stress; signal transduction; transport	anatomical structure development; cell-cell signaling; cell adhesion; cell differentiation; cell morphogenesis; circulatory system process; homeostatic process; locomotion; neurological system process; transmembrane transport; transport	Allograft Rejection; G alpha (i) signalling events; GPCRs, Class A Rhodopsin-like; GPCRs, Other	Cell adhesion molecules (CAMs); Nalbuphine Action Pathway	-	Breast Carcinoma; Epilepsy; Epilepsy, Temporal Lobe; Malignant neoplasm of breast; Neoplasm Metastasis; Seizures	-	Anticonvulsants
C5L2	Q9P296	Solute carrier family 25 (mitochondrial carrier; oxoglutarate carrier), member 11 (SLC25A11), nuclear gene encoding mitochondrial protein, mRNA	Q02978	-	-	-	-	-	yes	yes	yes	yes	cell motility; cell proliferation; cellular protein modification process; immune system process; locomotion; protein maturation; response to stress; signal transduction; transport	biosynthetic process; carbohydrate metabolic process; small molecule metabolic process; transport	Allograft Rejection; G alpha (i) signalling events; GPCRs, Class A Rhodopsin-like; GPCRs, Other	-	-	-	-	-
C5L2	Q9P296	Solute carrier family 26, member 11 (SLC26A11), mRNA	Q86WA9	-	-	-	-	-	yes	yes	yes	yes	cell motility; cell proliferation; cellular protein modification process; immune system process; locomotion; protein maturation; response to stress; signal transduction; transport	homeostatic process; transmembrane transport; transport	Allograft Rejection; G alpha (i) signalling events; GPCRs, Class A Rhodopsin-like; GPCRs, Other	Methionine and cysteine metabolism	-	-	-	-
C5L2	Q9P296	Synaptogyrin 2 (SYNGR2), mRNA	O43760	-	-	-	-	-	yes	yes	yes	-	cell motility; cell proliferation; cellular protein modification process; immune system process; locomotion; protein maturation; response to stress; signal transduction; transport	-	Allograft Rejection; G alpha (i) signalling events; GPCRs, Class A Rhodopsin-like; GPCRs, Other	-	-	-	-	-
CCR1	P32246	Myelin basic protein (MBP), transcript variant 4, mRNA	P02686	Yes/BRET	-	-	-	-	yes	yes	yes	yes	anatomical structure development; cell-cell signaling; cell adhesion; cell differentiation; cell motility; cellular protein modification process; homeostatic process; immune system process; locomotion; membrane organization; response to stress; signal transduction; transport; vesicle-mediated transport	aging; anatomical structure development; cell-cell signaling; cell differentiation; cell morphogenesis; immune system process; membrane organization	Acetylcholine regulates insulin secretion; Allograft Rejection; Chemokine signaling pathway; Class A/1 (Rhodopsin-like receptors); CXCR3-mediated signaling events; Fatty Acids bound to GPR40 (FFAR1) regulate insulin secretion; Free fatty acids regulate insulin secretion; G alpha (i) signalling events; GPCR ligand binding; GPCRs, Class A Rhodopsin-like; LPA receptor mediated events; PAR4-mediated …	Alzheimers Disease; Autophagy; Beta-agonist/Beta-blocker Pathway, Pharmacodynamics; Ca-dependent events; Calcium Regulation in the Cardiac Cell; Calcium_Signaling_Pathway_Humanv3; Calmodulin induced events; CaM pathway; Chemokine signaling pathway; Cholinergic synapse; Corticotropin-releasing hormone; CRH; CXCR3-mediated signaling events; Endothelins; Estrogen signaling pathway; G-protein mediate…	HIV Infections; Liver carcinoma; Neoplasm Metastasis	Alcoholic Intoxication, Chronic; Autistic Disorder; Epilepsy, Temporal Lobe; Glioma; HIV Infections; Liver carcinoma; Malignant neoplasm of breast; Neurodegenerative Disorders; Schizophrenia; Stomach Carcinoma	-	-
CCR1	P32246	Prion protein (PRNP), transcript variant 1, mRNA	P04156	Yes/BRET	-	-	-	-	yes	yes	yes	yes	anatomical structure development; cell-cell signaling; cell adhesion; cell differentiation; cell motility; cellular protein modification process; homeostatic process; immune system process; locomotion; membrane organization; response to stress; signal transduction; transport; vesicle-mediated transport	cell adhesion; cell cycle; cell death; cell proliferation; cellular protein modification process; homeostatic process; immune system process; neurological system process; protein complex assembly; response to stress; signal transduction; transmembrane transport	Acetylcholine regulates insulin secretion; Allograft Rejection; Chemokine signaling pathway; Class A/1 (Rhodopsin-like receptors); CXCR3-mediated signaling events; Fatty Acids bound to GPR40 (FFAR1) regulate insulin secretion; Free fatty acids regulate insulin secretion; G alpha (i) signalling events; GPCR ligand binding; GPCRs, Class A Rhodopsin-like; LPA receptor mediated events; PAR4-mediated …	Platelet activation, signaling and aggregation	HIV Infections; Liver carcinoma; Neoplasm Metastasis	Bipolar Disorder; Breast Carcinoma; Central neuroblastoma; Epilepsy; Epilepsy, Temporal Lobe; Glioma; HIV Infections; Malignant neoplasm of breast; Migraine Disorders; Neoplasm Metastasis; Neurodegenerative Disorders; Neurologic Symptoms; Paraparesis, Spastic; Schizophrenia; Seizures; Stomach Carcinoma; Weight Gain; Weight Gain Adverse Event	-	-
CCR1	P32246	CD74 molecule, major histocompatibility complex, class II invariant chain (CD74), transcript variant 3, mRNA	P04233	-	-	-	-	-	yes	yes	yes	yes	anatomical structure development; cell-cell signaling; cell adhesion; cell differentiation; cell motility; cellular protein modification process; homeostatic process; immune system process; locomotion; membrane organization; response to stress; signal transduction; transport; vesicle-mediated transport	anatomical structure development; biosynthetic process; cell adhesion; cell death; cell differentiation; cell motility; cell proliferation; cellular protein modification process; homeostatic process; immune system process; lipid metabolic process; protein complex assembly; protein folding; response to stress; signal transduction; small molecule metabolic process; transport	Acetylcholine regulates insulin secretion; Allograft Rejection; Chemokine signaling pathway; Class A/1 (Rhodopsin-like receptors); CXCR3-mediated signaling events; Fatty Acids bound to GPR40 (FFAR1) regulate insulin secretion; Free fatty acids regulate insulin secretion; G alpha (i) signalling events; GPCR ligand binding; GPCRs, Class A Rhodopsin-like; LPA receptor mediated events; PAR4-mediated …	Allograft rejection; Allograft Rejection; Antigen Presentation: Folding, assembly and peptide loading of class I MHC; antigen processing and presentation; Autoimmune thyroid disease; Cell adhesion molecules (CAMs); Endosomal/Vacuolar pathway; Graft-versus-host disease; Hematopoietic cell lineage; Phagosome; Rheumatoid arthritis; Type I diabetes mellitus; Viral myocarditis	HIV Infections; Liver carcinoma; Neoplasm Metastasis	Glioma; HIV Infections; Liver carcinoma; Neoplasm Metastasis	-	-
CCR1	P32246	GRAM domain containing 1A (GRAMD1A), mRNA	Q96CP6	-	-	-	-	-	yes	yes	yes	-	anatomical structure development; cell-cell signaling; cell adhesion; cell differentiation; cell motility; cellular protein modification process; homeostatic process; immune system process; locomotion; membrane organization; response to stress; signal transduction; transport; vesicle-mediated transport	-	Acetylcholine regulates insulin secretion; Allograft Rejection; Chemokine signaling pathway; Class A/1 (Rhodopsin-like receptors); CXCR3-mediated signaling events; Fatty Acids bound to GPR40 (FFAR1) regulate insulin secretion; Free fatty acids regulate insulin secretion; G alpha (i) signalling events; GPCR ligand binding; GPCRs, Class A Rhodopsin-like; LPA receptor mediated events; PAR4-mediated …	-	HIV Infections; Liver carcinoma; Neoplasm Metastasis	-	-	-
CCR1	P32246	LETM1 domain containing 1 (LETMD1), transcript variant 2, mRNA	Q6P1Q0	-	-	-	-	-	yes	yes	yes	-	anatomical structure development; cell-cell signaling; cell adhesion; cell differentiation; cell motility; cellular protein modification process; homeostatic process; immune system process; locomotion; membrane organization; response to stress; signal transduction; transport; vesicle-mediated transport	-	Acetylcholine regulates insulin secretion; Allograft Rejection; Chemokine signaling pathway; Class A/1 (Rhodopsin-like receptors); CXCR3-mediated signaling events; Fatty Acids bound to GPR40 (FFAR1) regulate insulin secretion; Free fatty acids regulate insulin secretion; G alpha (i) signalling events; GPCR ligand binding; GPCRs, Class A Rhodopsin-like; LPA receptor mediated events; PAR4-mediated …	-	HIV Infections; Liver carcinoma; Neoplasm Metastasis	Breast Carcinoma; Glioma; Malignant neoplasm of breast; Neoplasm Metastasis	-	-
CCR1	P32246	Myotubularin related protein 15 (MTMR15), mRNA	Q9Y2M0	-	-	-	-	-	yes	-	yes	-	anatomical structure development; cell-cell signaling; cell adhesion; cell differentiation; cell motility; cellular protein modification process; homeostatic process; immune system process; locomotion; membrane organization; response to stress; signal transduction; transport; vesicle-mediated transport	DNA metabolic process; response to stress	Acetylcholine regulates insulin secretion; Allograft Rejection; Chemokine signaling pathway; Class A/1 (Rhodopsin-like receptors); CXCR3-mediated signaling events; Fatty Acids bound to GPR40 (FFAR1) regulate insulin secretion; Free fatty acids regulate insulin secretion; G alpha (i) signalling events; GPCR ligand binding; GPCRs, Class A Rhodopsin-like; LPA receptor mediated events; PAR4-mediated …	Apoptosis; Programmed Cell Death	HIV Infections; Liver carcinoma; Neoplasm Metastasis	Breast Carcinoma; Malignant neoplasm of breast	-	-
CCR1	P32246	Quiescin Q6 sulfhydryl oxidase 1 (QSOX1), transcript variant 1, mRNA	O00391	-	-	-	-	-	yes	yes	yes	-	anatomical structure development; cell-cell signaling; cell adhesion; cell differentiation; cell motility; cellular protein modification process; homeostatic process; immune system process; locomotion; membrane organization; response to stress; signal transduction; transport; vesicle-mediated transport	autophagy; homeostatic process; membrane organization; vesicle-mediated transport	Acetylcholine regulates insulin secretion; Allograft Rejection; Chemokine signaling pathway; Class A/1 (Rhodopsin-like receptors); CXCR3-mediated signaling events; Fatty Acids bound to GPR40 (FFAR1) regulate insulin secretion; Free fatty acids regulate insulin secretion; G alpha (i) signalling events; GPCR ligand binding; GPCRs, Class A Rhodopsin-like; LPA receptor mediated events; PAR4-mediated …	-	HIV Infections; Liver carcinoma; Neoplasm Metastasis	Breast Carcinoma; Malignant neoplasm of breast	-	-
CCR1	P32246	Transmembrane protein with EGF-like and two follistatin-like domains 1 (TMEFF1), mRNA	Q8IYR6	-	-	-	-	-	yes	yes	yes	yes	anatomical structure development; cell-cell signaling; cell adhesion; cell differentiation; cell motility; cellular protein modification process; homeostatic process; immune system process; locomotion; membrane organization; response to stress; signal transduction; transport; vesicle-mediated transport	anatomical structure development	Acetylcholine regulates insulin secretion; Allograft Rejection; Chemokine signaling pathway; Class A/1 (Rhodopsin-like receptors); CXCR3-mediated signaling events; Fatty Acids bound to GPR40 (FFAR1) regulate insulin secretion; Free fatty acids regulate insulin secretion; G alpha (i) signalling events; GPCR ligand binding; GPCRs, Class A Rhodopsin-like; LPA receptor mediated events; PAR4-mediated …	-	HIV Infections; Liver carcinoma; Neoplasm Metastasis	-	-	-
CCR2	P41597	ADP-ribosylation-like factor 6 interacting protein 5 (ARL6IP5), mRNA	O75915	-	-	-	-	-	yes	yes	yes	yes	aging; anatomical structure development; anatomical structure formation involved in morphogenesis; biosynthetic process; cell adhesion; cell death; cell differentiation; cell morphogenesis; cell motility; cell proliferation; cellular nitrogen compound metabolic process; growth; homeostatic process; immune system process; locomotion; membrane organization; response to stress; signal transduction; …	cell death; cellular protein modification process; response to stress; signal transduction; transport	Chemokine signaling pathway; Class A/1 (Rhodopsin-like receptors); GPCR ligand binding; Prolactin Signaling Pathway; S1P3 pathway	-	Breast Carcinoma; Congestive heart failure; Depressive disorder; Glioma; Glomerulosclerosis (disorder); HIV Infections; Hyperalgesia; Hypertensive disease; Liver carcinoma; Malignant neoplasm of breast; Mental Depression; Migraine Disorders; Neoplasm Metastasis; Neurodegenerative Disorders; Stomach Carcinoma	Alcoholic Intoxication, Chronic; Neoplasm Metastasis; Schizophrenia; Stomach Carcinoma; Substance Withdrawal Syndrome	-	-
CCR2	P41597	Amyloid beta (A4) precursor protein (peptidase nexin-II, Alzheimer disease) (APP), transcript variant 3, mRNA	P05067	-	-	-	-	-	yes	yes	yes	yes	aging; anatomical structure development; anatomical structure formation involved in morphogenesis; biosynthetic process; cell adhesion; cell death; cell differentiation; cell morphogenesis; cell motility; cell proliferation; cellular nitrogen compound metabolic process; growth; homeostatic process; immune system process; locomotion; membrane organization; response to stress; signal transduction; …	anatomical structure development; biosynthetic process; cell adhesion; cell death; cell differentiation; cell morphogenesis; cellular component assembly; cellular nitrogen compound metabolic process; cellular protein modification process; cytoskeleton-dependent intracellular transport; developmental maturation; extracellular matrix organization; growth; homeostatic process; immune system process;…	Chemokine signaling pathway; Class A/1 (Rhodopsin-like receptors); GPCR ligand binding; Prolactin Signaling Pathway; S1P3 pathway	Alzheimer,s disease; Alzheimers Disease; Apoptosis; Endocytosis; MAPK Signaling Pathway; Programmed Cell Death; Prolactin Signaling Pathway; S1P2 pathway	Breast Carcinoma; Congestive heart failure; Depressive disorder; Glioma; Glomerulosclerosis (disorder); HIV Infections; Hyperalgesia; Hypertensive disease; Liver carcinoma; Malignant neoplasm of breast; Mental Depression; Migraine Disorders; Neoplasm Metastasis; Neurodegenerative Disorders; Stomach Carcinoma	Anxiety Disorders; Attention deficit hyperactivity disorder; Autistic Disorder; Bipolar Disorder; Breast Carcinoma; Central neuroblastoma; Colonic Neoplasms; Dystonia Disorders; HIV Infections; Hypertensive disease; Liver carcinoma; Major Depressive Disorder; Malignant neoplasm of breast; Neoplasm Metastasis; Neurodegenerative Disorders; Schizophrenia; Seizures; Spastic Paraplegia, Hereditary; St…	-	-
CCR2	P41597	ATPase, Ca++ transporting, plasma membrane 1 (ATP2B1), transcript variant 2, mRNA	P20020	-	-	-	-	-	yes	yes	yes	yes	aging; anatomical structure development; anatomical structure formation involved in morphogenesis; biosynthetic process; cell adhesion; cell death; cell differentiation; cell morphogenesis; cell motility; cell proliferation; cellular nitrogen compound metabolic process; growth; homeostatic process; immune system process; locomotion; membrane organization; response to stress; signal transduction; …	aging; anatomical structure development; circulatory system process; homeostatic process; response to stress; transmembrane transport; transport	Chemokine signaling pathway; Class A/1 (Rhodopsin-like receptors); GPCR ligand binding; Prolactin Signaling Pathway; S1P3 pathway	a6b1 and a6b4 Integrin signaling; Alpha-synuclein signaling; Ca-dependent events; Calcium Regulation in the Cardiac Cell; Calcium signaling pathway; Calcium_Signaling_Pathway_Humanv3; Calmodulin induced events; CaM pathway; DAP12 signaling; Downstream signal transduction; Downstream signaling of activated FGFR1; Downstream signaling of activated FGFR2; Downstream signaling of activated FGFR3; Dow…	Breast Carcinoma; Congestive heart failure; Depressive disorder; Glioma; Glomerulosclerosis (disorder); HIV Infections; Hyperalgesia; Hypertensive disease; Liver carcinoma; Malignant neoplasm of breast; Mental Depression; Migraine Disorders; Neoplasm Metastasis; Neurodegenerative Disorders; Stomach Carcinoma	Breast Carcinoma; Hypertensive disease; Malignant neoplasm of breast	-	-
CCR2	P41597	Beta-1,3-glucuronyltransferase 3 (glucuronosyltransferase I) (B3GAT3), mRNA	O94766	-	-	-	-	-	yes	yes	yes	-	aging; anatomical structure development; anatomical structure formation involved in morphogenesis; biosynthetic process; cell adhesion; cell death; cell differentiation; cell morphogenesis; cell motility; cell proliferation; cellular nitrogen compound metabolic process; growth; homeostatic process; immune system process; locomotion; membrane organization; response to stress; signal transduction; …	biosynthetic process; carbohydrate metabolic process; cellular protein modification process; sulfur compound metabolic process; transport	Chemokine signaling pathway; Class A/1 (Rhodopsin-like receptors); GPCR ligand binding; Prolactin Signaling Pathway; S1P3 pathway	-	Breast Carcinoma; Congestive heart failure; Depressive disorder; Glioma; Glomerulosclerosis (disorder); HIV Infections; Hyperalgesia; Hypertensive disease; Liver carcinoma; Malignant neoplasm of breast; Mental Depression; Migraine Disorders; Neoplasm Metastasis; Neurodegenerative Disorders; Stomach Carcinoma	-	-	-
CCR2	P41597	Calcyclin binding protein (CACYBP), transcript variant 1, mRNA	Q9HB71	-	-	-	-	-	yes	-	yes	-	aging; anatomical structure development; anatomical structure formation involved in morphogenesis; biosynthetic process; cell adhesion; cell death; cell differentiation; cell morphogenesis; cell motility; cell proliferation; cellular nitrogen compound metabolic process; growth; homeostatic process; immune system process; locomotion; membrane organization; response to stress; signal transduction; …	-	Chemokine signaling pathway; Class A/1 (Rhodopsin-like receptors); GPCR ligand binding; Prolactin Signaling Pathway; S1P3 pathway	Corticotropin-releasing hormone; Endothelins; Estrogen signaling pathway; MAPK Signaling Pathway; Rac1-Pak1-p38-MMP-2 pathway; S1P2 pathway; S1P3 pathway; S1P4 pathway; Sphingosine 1-phosphate (S1P) pathway	Breast Carcinoma; Congestive heart failure; Depressive disorder; Glioma; Glomerulosclerosis (disorder); HIV Infections; Hyperalgesia; Hypertensive disease; Liver carcinoma; Malignant neoplasm of breast; Mental Depression; Migraine Disorders; Neoplasm Metastasis; Neurodegenerative Disorders; Stomach Carcinoma	Breast Carcinoma; Glioma; HIV Infections; Malignant neoplasm of breast; Stomach Carcinoma	-	-
CCR2	P41597	CD59 molecule, complement regulatory protein (CD59), transcript variant 4, mRNA	P13987	-	-	-	-	-	yes	yes	yes	yes	aging; anatomical structure development; anatomical structure formation involved in morphogenesis; biosynthetic process; cell adhesion; cell death; cell differentiation; cell morphogenesis; cell motility; cell proliferation; cellular nitrogen compound metabolic process; growth; homeostatic process; immune system process; locomotion; membrane organization; response to stress; signal transduction; …	cell adhesion; cell death; cell proliferation; immune system process; membrane organization; protein complex assembly; protein maturation; response to stress; signal transduction; vesicle-mediated transport	Chemokine signaling pathway; Class A/1 (Rhodopsin-like receptors); GPCR ligand binding; Prolactin Signaling Pathway; S1P3 pathway	a6b1 and a6b4 Integrin signaling; Estrogen signaling pathway; Gap junction; Hematopoietic cell lineage; Hemostasis; Integrin-mediated Cell Adhesion; Integrin Signaling Pathway; LPA receptor mediated events; Plasma membrane estrogen receptor signaling; Platelet activation, signaling and aggregation; Rac1-Pak1-p38-MMP-2 pathway; S1P3 pathway; Signaling by VEGF; VEGFA-VEGFR2 Pathway	Breast Carcinoma; Congestive heart failure; Depressive disorder; Glioma; Glomerulosclerosis (disorder); HIV Infections; Hyperalgesia; Hypertensive disease; Liver carcinoma; Malignant neoplasm of breast; Mental Depression; Migraine Disorders; Neoplasm Metastasis; Neurodegenerative Disorders; Stomach Carcinoma	Breast Carcinoma; Central neuroblastoma; Colonic Neoplasms; Congestive heart failure; Depressive disorder; Hypertensive disease; Liver carcinoma; Malignant neoplasm of breast; Mental Depression; Neoplasm Metastasis; Stomach Carcinoma	-	-
CCR2	P41597	CD81 molecule (CD81), mRNA	P60033	-	-	-	-	-	yes	yes	yes	yes	aging; anatomical structure development; anatomical structure formation involved in morphogenesis; biosynthetic process; cell adhesion; cell death; cell differentiation; cell morphogenesis; cell motility; cell proliferation; cellular nitrogen compound metabolic process; growth; homeostatic process; immune system process; locomotion; membrane organization; response to stress; signal transduction; …	biosynthetic process; catabolic process; cell motility; cell proliferation; cellular nitrogen compound metabolic process; cellular protein modification process; growth; immune system process; lipid metabolic process; membrane organization; response to stress; signal transduction; symbiosis, encompassing mutualism through parasitism; vesicle-mediated transport	Chemokine signaling pathway; Class A/1 (Rhodopsin-like receptors); GPCR ligand binding; Prolactin Signaling Pathway; S1P3 pathway	Gap junction; Gene Expression; Hematopoietic cell lineage; Phagosome	Breast Carcinoma; Congestive heart failure; Depressive disorder; Glioma; Glomerulosclerosis (disorder); HIV Infections; Hyperalgesia; Hypertensive disease; Liver carcinoma; Malignant neoplasm of breast; Mental Depression; Migraine Disorders; Neoplasm Metastasis; Neurodegenerative Disorders; Stomach Carcinoma	Central neuroblastoma; Glioma; HIV Infections; Liver carcinoma; Neoplasm Metastasis	-	-
CCR2	P41597	Chromosome 16 open reading frame 5 (C16orf5), mRNA	Q9H305	-	-	-	-	-	yes	-	yes	-	aging; anatomical structure development; anatomical structure formation involved in morphogenesis; biosynthetic process; cell adhesion; cell death; cell differentiation; cell morphogenesis; cell motility; cell proliferation; cellular nitrogen compound metabolic process; growth; homeostatic process; immune system process; locomotion; membrane organization; response to stress; signal transduction; …	cell death; response to stress; signal transduction	Chemokine signaling pathway; Class A/1 (Rhodopsin-like receptors); GPCR ligand binding; Prolactin Signaling Pathway; S1P3 pathway	-	Breast Carcinoma; Congestive heart failure; Depressive disorder; Glioma; Glomerulosclerosis (disorder); HIV Infections; Hyperalgesia; Hypertensive disease; Liver carcinoma; Malignant neoplasm of breast; Mental Depression; Migraine Disorders; Neoplasm Metastasis; Neurodegenerative Disorders; Stomach Carcinoma	-	-	-
CCR2	P41597	Chromosome 19 open reading frame 63 (C19orf63), transcript variant HSM1, mRNA	Q5UCC4	-	-	-	-	-	yes	yes	yes	-	aging; anatomical structure development; anatomical structure formation involved in morphogenesis; biosynthetic process; cell adhesion; cell death; cell differentiation; cell morphogenesis; cell motility; cell proliferation; cellular nitrogen compound metabolic process; growth; homeostatic process; immune system process; locomotion; membrane organization; response to stress; signal transduction; …	-	Chemokine signaling pathway; Class A/1 (Rhodopsin-like receptors); GPCR ligand binding; Prolactin Signaling Pathway; S1P3 pathway	-	Breast Carcinoma; Congestive heart failure; Depressive disorder; Glioma; Glomerulosclerosis (disorder); HIV Infections; Hyperalgesia; Hypertensive disease; Liver carcinoma; Malignant neoplasm of breast; Mental Depression; Migraine Disorders; Neoplasm Metastasis; Neurodegenerative Disorders; Stomach Carcinoma	Glioma	-	-
CCR2	P41597	Cleft lip and palate associated transmembrane protein 1 (CLPTM1), mRNA	O96005	-	-	-	-	-	yes	yes	yes	yes	aging; anatomical structure development; anatomical structure formation involved in morphogenesis; biosynthetic process; cell adhesion; cell death; cell differentiation; cell morphogenesis; cell motility; cell proliferation; cellular nitrogen compound metabolic process; growth; homeostatic process; immune system process; locomotion; membrane organization; response to stress; signal transduction; …	anatomical structure development; cell adhesion; cell differentiation; immune system process	Chemokine signaling pathway; Class A/1 (Rhodopsin-like receptors); GPCR ligand binding; Prolactin Signaling Pathway; S1P3 pathway	-	Breast Carcinoma; Congestive heart failure; Depressive disorder; Glioma; Glomerulosclerosis (disorder); HIV Infections; Hyperalgesia; Hypertensive disease; Liver carcinoma; Malignant neoplasm of breast; Mental Depression; Migraine Disorders; Neoplasm Metastasis; Neurodegenerative Disorders; Stomach Carcinoma	-	-	-
CCR2	P41597	Dystrophia myotonica, WD repeat containing (DMWD), mRNA	Q09019	-	-	-	-	-	yes	-	yes	-	aging; anatomical structure development; anatomical structure formation involved in morphogenesis; biosynthetic process; cell adhesion; cell death; cell differentiation; cell morphogenesis; cell motility; cell proliferation; cellular nitrogen compound metabolic process; growth; homeostatic process; immune system process; locomotion; membrane organization; response to stress; signal transduction; …	-	Chemokine signaling pathway; Class A/1 (Rhodopsin-like receptors); GPCR ligand binding; Prolactin Signaling Pathway; S1P3 pathway	Galactose metabolism; Glycolysis and Gluconeogenesis; Pathways glycolysis	Breast Carcinoma; Congestive heart failure; Depressive disorder; Glioma; Glomerulosclerosis (disorder); HIV Infections; Hyperalgesia; Hypertensive disease; Liver carcinoma; Malignant neoplasm of breast; Mental Depression; Migraine Disorders; Neoplasm Metastasis; Neurodegenerative Disorders; Stomach Carcinoma	-	-	-
[truncated: 710 more rows]
