# Supplementary material for: Systematic protein–protein interaction mapping for clinically relevant human GPCRs
Source: Mol Syst Biol. 2017 Mar 15;13(3):918. doi: 10.15252/msb.20167430 (PMC5371730; doi:10.15252/msb.20167430)
Supplement: Supplementary file 6 — Table EV5 [file MSB-13-918-s006.xlsx]

## Sheet: pathway enrichment
Pathway source	Pathway name	Number of baits and preys in pathway	Enrichment p-value	Enrichment q-value (BH method)
reactome	Transmembrane transport of small molecules	48	2.65856e-11	8.69881e-08
kegg	Neuroactive ligand-receptor interaction	34	1.38628e-09	2.26795e-06
wikipathways	Calcium Regulation in the Cardiac Cell	53	6.36015e-09	6.9368e-06
reactome	Class A/1 (Rhodopsin-like receptors)	30	1.39515e-08	1.14123e-05
kegg	Phagosome	28	1.35226e-07	8.84919e-05
kegg	Calcium signaling pathway	29	2.52765e-07	0.00011815
reactome	SLC-mediated transmembrane transport	28	2.26409e-07	0.000123468
wikipathways	Monoamine GPCRs	12	6.87422e-07	0.000281156
reactome	Calnexin/calreticulin cycle	12	1.55395e-06	0.000564947
kegg	GABAergic synapse	26	1.86665e-06	0.000610768
reactome	Amine ligand-binding receptors	12	2.72828e-06	0.000637638
kegg	Morphine addiction	24	2.16971e-06	0.00064539
wikipathways	GPCRs, Class A Rhodopsin-like	29	2.66732e-06	0.000671344
reactome	Antigen Presentation: Folding, assembly and peptide loading of class I MHC	14	2.52307e-06	0.000687957
pid	Sphingosine 1-phosphate (S1P) pathway	15	6.6667e-06	0.00145423
ipavs	Regulation of BetaAR turnover via desensitization and sequestration mechanism	19	8.6944e-06	0.00167342
kegg	Cell adhesion molecules (CAMs)	19	9.29518e-06	0.00168966
kegg	cGMP-PKG signaling pathway	31	8.3144e-06	0.00170029
reactome	G-protein mediated events	22	1.21893e-05	0.00189921
reactome	PLC beta mediated events	22	1.12623e-05	0.00193949
pid	LPA receptor mediated events	47	1.32778e-05	0.00197477
reactome	GPCR ligand binding	28	1.21184e-05	0.00198257
pid	Thromboxane A2 receptor signaling	49	1.6229e-05	0.00230875
pid	S1P3 pathway	29	2.08047e-05	0.00283637
reactome	Basigin interactions	8	2.31429e-05	0.00302894
reactome	Iron uptake and transport	11	2.62934e-05	0.00330892
kegg	Endocytosis	47	3.62197e-05	0.00423253
pid	PAR1-mediated thrombin signaling events	23	3.59905e-05	0.00436152
smpdb	Mitochondrial Electron Transport Chain	10	4.23379e-05	0.00477688
reactome	Thrombin signalling through proteinase activated receptors (PARs)	19	4.4369e-05	0.00483918
kegg	Synaptic vesicle cycle	16	5.62307e-05	0.00574959
pharmgkb	Beta-agonist/Beta-blocker Pathway, Pharmacodynamics	26	5.60587e-05	0.00591691
reactome	Ion channel transport	19	7.38361e-05	0.00710564
reactome	G alpha (q) signalling events	19	7.38361e-05	0.00732096
reactome	Virus Assembly and Release	8	8.45181e-05	0.00768176
reactome	Assembly of Viral Components at the Budding Site	8	8.45181e-05	0.00790124
reactome	Generic Transcription Pathway	13	9.38831e-05	0.00830231
reactome	Gastrin-CREB signalling pathway via PKC and MAPK	50	0.000100123	0.00862112
kegg	Olfactory transduction	6	0.000107163	0.0089907
pid	Endothelins	37	0.000126985	0.0103874
reactome	N-glycan trimming in the ER and Calnexin/Calreticulin cycle	9	0.000147706	0.0117877
pid	Arf6 signaling events	26	0.000168949	0.0131619
pid	PAR4-mediated thrombin signaling events	10	0.000173859	0.0132295
biocarta	alpha-synuclein and parkin-mediated proteolysis in parkinson`s disease	10	0.000197096	0.0146568
reactome	Gene Expression	42	0.000223267	0.016234
smpdb	Labetalol Action Pathway	16	0.000263307	0.0162555
ipavs	beta_AR_stimulation_of_CICR_in_the_heart_involves_cAMP_activation	8	0.000281327	0.0164375
kegg	Gap junction	35	0.000271999	0.0164811
smpdb	Carvedilol Action Pathway	16	0.000263307	0.0165681
reactome	Muscarinic acetylcholine receptors	4	0.000255117	0.0166949
wikipathways	Regulation of Actin Cytoskeleton	36	0.000280674	0.0166976
reactome	Reduction of cytosolic Ca++ levels	6	0.000245772	0.0167535
netpath	CRH	37	0.000298007	0.0168117
wikipathways	Myometrial Relaxation and Contraction Pathways	43	0.000262255	0.0168255
kegg	Rheumatoid arthritis	14	0.00025246	0.0168581
kegg	Graft-versus-host disease	9	0.000295754	0.0169773
reactome	Axonal growth inhibition (RHOA activation)	6	0.000245772	0.0171099
spike	Autophagy	65	0.000241459	0.0171751
reactome	p75NTR regulates axonogenesis	6	0.000310524	0.0172209
reactome	Endosomal/Vacuolar pathway	7	0.000321606	0.0175382
kegg	Allograft rejection	9	0.000336362	0.0180422
reactome	Serotonin receptors	5	0.000367363	0.0193873
smpdb	Verapamil Action Pathway	15	0.000805677	0.0195272
smpdb	Tocainide Action Pathway	15	0.000805677	0.0196729
smpdb	Timolol Action Pathway	15	0.000805677	0.0198209
smpdb	Sotalol Action Pathway	15	0.000805677	0.019971
smpdb	Quinidine Action Pathway	15	0.000805677	0.0201235
smpdb	Propranolol Action Pathway	15	0.000805677	0.0202783
smpdb	Procainamide (Antiarrhythmic) Action Pathway	15	0.000805677	0.0204355
stke	Angiotensin II-Stimulated Signaling through G Proteins and beta-Arrestin	10	0.000393902	0.0204579
smpdb	Practolol Action Pathway	15	0.000805677	0.0205951
smpdb	Nalbuphine Action Pathway	7	0.000454341	0.0206473
smpdb	Pindolol Action Pathway	15	0.000805677	0.0207573
smpdb	Penbutolol Action Pathway	15	0.000805677	0.020922
smpdb	Lidocaine (Antiarrhythmic) Action Pathway	15	0.00087003	0.0209319
reactome	Free fatty acids regulate insulin secretion	7	0.000454341	0.0209381
wikipathways	G Protein Signaling Pathways	22	0.000442468	0.020982
netpath	Ghrelin	45	0.000880269	0.0210237
smpdb	Oxprenolol Action Pathway	15	0.000805677	0.0210894
reactome	Fatty Acids bound to GPR40 (FFAR1) regulate insulin secretion	7	0.000454341	0.0212372
pid	S1P4 pathway	18	0.000415538	0.0212444
smpdb	Nitrendipine Action Pathway	15	0.000805677	0.0212595
kegg	Glutamatergic synapse	21	0.000442468	0.0212905
smpdb	Nisoldipine Action Pathway	15	0.000805677	0.0214323
kegg	Lysosome	14	0.000433209	0.0214767
reactome	Trafficking of AMPA receptors	17	0.000486357	0.0215049
ipavs	Calcium_Signaling_Pathway_Humanv3	24	0.00044053	0.0215136
smpdb	Nimodipine Action Pathway	15	0.000805677	0.021608
reactome	The NLRP1 inflammasome	9	0.000431086	0.0217002
smpdb	Nifedipine Action Pathway	15	0.000805677	0.0217866
reactome	Glutamate Binding, Activation of AMPA Receptors and Synaptic Plasticity	17	0.000486357	0.0217995
pid	FOXA1 transcription factor network	3	0.000509057	0.0219162
reactome	G alpha (s) signalling events	15	0.000516296	0.0219392
smpdb	Nebivolol Action Pathway	15	0.000805677	0.0219681
wikipathways	Synaptic Vesicle Pathway	13	0.000507274	0.0221307
smpdb	Nadolol Action Pathway	15	0.000805677	0.0221527
kegg	Cholinergic synapse	24	0.000941934	0.0223334
smpdb	Muscle/Heart Contraction	15	0.000805677	0.0223405
reactome	Neurotoxicity of clostridium toxins	7	0.000534997	0.0224424
smpdb	Mexiletine Action Pathway	15	0.000805677	0.0225314
kegg	Type I diabetes mellitus	9	0.000546141	0.0226199
smpdb	Metoprolol Action Pathway	15	0.000805677	0.0227256
smpdb	Metipranolol Action Pathway	15	0.000805677	0.0229233
reactome	Sphingolipid de novo biosynthesis	7	0.000973972	0.0229269
smpdb	Levobunolol Action Pathway	15	0.000805677	0.0231243
smpdb	Isradipine Action Pathway	15	0.000805677	0.023329
smpdb	Isoprenaline Action Pathway	15	0.000805677	0.0235373
kegg	Renin secretion	16	0.000577734	0.0236293
pid	Arf6 trafficking events	12	0.00101117	0.0236325
smpdb	Ibutilide Action Pathway	15	0.000805677	0.0237493
reactome	Leukotriene receptors	3	0.000588927	0.0237897
inoh	BMP signaling Dro	3	0.00059743	0.0238389
smpdb	Fosphenytoin (Antiarrhythmic) Action Pathway	15	0.000805677	0.0239652
reactome	Inhibition of adenylate cyclase pathway	8	0.00106477	0.0240271
stke	Integrin Signaling Pathway	40	0.0010801	0.0240414
kegg	Phototransduction	11	0.000612212	0.0241344
smpdb	Flecainide Action Pathway	15	0.000805677	0.0241851
reactome	Adenylate cyclase inhibitory pathway	8	0.00106477	0.0241939
reactome	Signaling by ERBB2	68	0.0010798	0.0241994
biocarta	antigen processing and presentation	8	0.00106477	0.0243631
reactome	RNA Polymerase I Transcription Initiation	2	0.00105088	0.0243864
smpdb	Felodipine Action Pathway	15	0.000805677	0.024409
kegg	TGF-beta signaling pathway	11	0.00106122	0.0244529
smpdb	Esmolol Action Pathway	15	0.000805677	0.0246372
smpdb	Epinephrine Action Pathway	15	0.000805677	0.0248696
smpdb	Dobutamine Action Pathway	15	0.000805677	0.0251064
wikipathways	Rac1-Pak1-p38-MMP-2 pathway	74	0.000648952	0.0252782
smpdb	Disopyramide Action Pathway	15	0.000805677	0.0253478
smpdb	Diltiazem Action Pathway	15	0.000805677	0.0255939
ehmn	Glycolysis and Gluconeogenesis	20	0.000688508	0.0256
ehmn	Methionine and cysteine metabolism	13	0.000685947	0.0257979
smpdb	Carteolol Action Pathway	15	0.000805677	0.0258449
wikipathways	Corticotropin-releasing hormone	43	0.00067499	0.0259831
reactome	Transferrin endocytosis and recycling	9	0.000684495	0.0260426
kegg	Galactose metabolism	14	0.000708467	0.0260461
reactome	Eicosanoid ligand-binding receptors	4	0.00122005	0.0260915
smpdb	Bupranolol Action Pathway	15	0.000805677	0.0261007
pid	Plasma membrane estrogen receptor signaling	35	0.00118779	0.0262598
humancyc	cholesterol biosynthesis III (via desmosterol)	4	0.00122005	0.0262632
smpdb	Bopindolol Action Pathway	15	0.000805677	0.0263618
humancyc	cholesterol biosynthesis II (via 24,25-dihydrolanosterol)	4	0.00122005	0.0264371
reactome	Apoptosis	105	0.00126355	0.0265022
reactome	Cholesterol biosynthesis	5	0.00127447	0.0265609
wikipathways	Integrin-mediated Cell Adhesion	41	0.00121084	0.0265897
humancyc	cholesterol biosynthesis I	4	0.00122005	0.0266134
smpdb	Bisoprolol Action Pathway	15	0.000805677	0.026628
kegg	Regulation of actin cytoskeleton	41	0.00126174	0.0266349
kegg	Hematopoietic cell lineage	12	0.00125675	0.0267019
smpdb	Bevantolol Action Pathway	15	0.000805677	0.0268997
smpdb	Betaxolol Action Pathway	15	0.000805677	0.0271771
smpdb	Atenolol Action Pathway	15	0.000805677	0.0274602
humancyc	gluconeogenesis	8	0.00133391	0.0276238
reactome	Ca-dependent events	16	0.00134376	0.0276527
smpdb	Arbutamine Action Pathway	15	0.000805677	0.0277492
kegg	Autoimmune thyroid disease	9	0.000763391	0.0277535
pid	CXCR3-mediated signaling events	28	0.00138076	0.0278879
reactome	Glycerophospholipid biosynthesis	10	0.00136867	0.0279893
reactome	Opioid Signalling	22	0.00137804	0.0280059
smpdb	Amlodipine Action Pathway	15	0.000805677	0.0280444
smpdb	Amiodarone Action Pathway	15	0.000805677	0.028346
smpdb	Alprenolol Action Pathway	15	0.000805677	0.0286541
smpdb	Acebutolol Action Pathway	15	0.000805677	0.028969
reactome	VEGFA-VEGFR2 Pathway	68	0.00152083	0.0305286
reactome	G alpha (i) signalling events	19	0.00159701	0.0318623
wikipathways	GPCRs, Other	12	0.00165561	0.0328313
uniprot	Pathways phosphatidylserine biosynthesis	2	0.00168663	0.0330458
pid	S1P2 pathway	27	0.00170677	0.0332414
reactome	Synthesis of PS	2	0.00168663	0.0332449
reactome	Signaling by SCF-KIT	64	0.00178729	0.0346036
reactome	Platelet activation, signaling and aggregation	55	0.0018603	0.0347823
reactome	Downstream signaling of activated FGFR4	62	0.00185611	0.0349034
pid	Alpha-synuclein signaling	26	0.00181961	0.0350221
reactome	Signaling by Insulin receptor	49	0.00189471	0.0350254
reactome	Downstream signaling of activated FGFR3	62	0.00185611	0.0351052
reactome	DAP12 signaling	62	0.00188909	0.0351199
reactome	Downstream signaling of activated FGFR2	62	0.00185611	0.0353093
reactome	Downstream signaling of activated FGFR1	62	0.00185611	0.0355157
reactome	Signaling by FGFR4	61	0.00195883	0.0356072
reactome	Signaling by FGFR3	61	0.00195883	0.0358061
reactome	Programmed Cell Death	46	0.00198189	0.0358273
wikipathways	Arrhythmogenic Right Ventricular Cardiomyopathy	15	0.00201069	0.0359507
reactome	Signaling by FGFR1	61	0.00195883	0.0360073
kegg	Arrhythmogenic right ventricular cardiomyopathy (ARVC)	15	0.00201069	0.0361482
wikipathways	MAPK Signaling Pathway	59	0.00210295	0.0371938
kegg	Vibrio cholerae infection	13	0.00209799	0.0373077
reactome	Downstream signal transduction	66	0.00214298	0.037698
reactome	Infectious disease	34	0.00217834	0.0381151
reactome	BH3-only proteins associate with and inactivate anti-apoptotic BCL-2 members	8	0.00223457	0.038891
reactome	Toxicity of botulinum toxin type C (BoNT/C)	5	0.00227684	0.0390043
reactome	Signaling by VEGF	65	0.00227311	0.0391453
wikipathways	Integrated Breast Cancer Pathway	9	0.00226655	0.0392389
reactome	Hemostasis	59	0.00230317	0.0392499
kegg	Chemokine signaling pathway	45	0.00234955	0.0394242
reactome	Ion transport by P-type ATPases	7	0.00234213	0.0395023
kegg	Viral myocarditis	15	0.00233311	0.0395541
kegg	Alzheimer,s disease	22	0.00238326	0.0397859
wikipathways	Alzheimers Disease	27	0.00244621	0.0406294
pid	IL8- and CXCR1-mediated signaling events	21	0.00246208	0.0406865
pid	Lissencephaly gene (LIS1) in neuronal migration and development	17	0.00249326	0.0409947
reactome	Acetylcholine regulates insulin secretion	6	0.00251225	0.0411004
kegg	Estrogen signaling pathway	77	0.0025625	0.0417139
pid	S1P5 pathway	9	0.0025911	0.0419707
reactome	Calmodulin induced events	14	0.00291579	0.0447909
reactome	Signaling by FGFR2	60	0.00287416	0.0449964
reactome	CaM pathway	14	0.00291579	0.0450022
pharmgkb	Doxorubicin Pathway, Pharmacokinetics	6	0.00286575	0.0450805
pid	IL8- and CXCR2-mediated signaling events	23	0.0029622	0.0450806
pid	a6b1 and a6b4 Integrin signaling	49	0.00289356	0.0450844
reactome	Signaling by Leptin	46	0.00282685	0.0451193
wikipathways	Prolactin Signaling Pathway	66	0.0029099	0.0451241
stke	Transforming Growth Factor (TGF) beta Pathway	5	0.00284445	0.0451798
reactome	Insulin receptor recycling	8	0.00295861	0.0452363
uniprot	Pathways glycolysis	9	0.00280974	0.045288
humancyc	zymosterol biosynthesis	3	0.00286517	0.0452891
reactome	Signaling by FGFR	60	0.00282625	0.0453308
kegg	Retrograde endocannabinoid signaling	20	0.00307489	0.0465789
smpdb	Phospholipid Biosynthesis	5	0.00319088	0.0481132
biocarta	adp-ribosylation factor	6	0.00325339	0.0488307
wikipathways	Allograft Rejection	13	0.00328096	0.0490196
pid	S1P1 pathway	16	0.00341631	0.0508098
reactome	Signaling by ERBB4	66	0.00350045	0.0515922
smpdb	Triosephosphate isomerase	6	0.00367678	0.0516327
pid	Alpha4 beta1 integrin signaling events	42	0.00369736	0.0516998
reactome	Transcriptional activity of SMAD2/SMAD3:SMAD4 heterotrimer	11	0.00349532	0.0517497
wikipathways	Focal Adhesion	50	0.00373849	0.0518319
smpdb	Phosphoenolpyruvate carboxykinase deficiency 1 (PEPCK1)	6	0.00367678	0.0518553
wikipathways	Small Ligand GPCRs	5	0.00373082	0.0519457
smpdb	Glycogenosis, Type IC	6	0.00367678	0.0520798
smpdb	Glycogenosis, Type IB	6	0.00367678	0.0523062
smpdb	Glycogenosis, Type IA Von gierke disease	6	0.00367678	0.0525346
smpdb	Glycogen Storage Disease Type 1A (GSD1A) or Von Gierke Disease	6	0.00367678	0.052765
smpdb	Gluconeogenesis	14	0.00367678	0.0529975
rb	Pathways rb_module	4	0.00384012	0.0530163
wikipathways	TP53 Network	31	0.00364908	0.0530657
smpdb	Fructose-1,6-diphosphatase deficiency	6	0.00367678	0.053232
reactome	Transport of glucose and other sugars, bile salts and organic acids, metal ions and amine compounds	10	0.00364699	0.0532721
reactome	Transport of inorganic cations/anions and amino acids/oligopeptides	10	0.00389806	0.0533659
reactome	Activation of SMO	10	0.00364699	0.053511
humancyc	superpathway of conversion of glucose to acetyl CoA and entry into the TCA cycle	10	0.00389806	0.0535901
reactome	Antigen processing-Cross presentation	7	0.00395198	0.0536551
reactome	DAP12 interactions	59	0.00394115	0.053731
kegg	Circadian entrainment	20	0.00399221	0.0539773
smpdb	Intracellular Signalling Through PGD2 receptor and Prostaglandin D2	3	0.00411678	0.0540968
pid	mTOR signaling pathway	55	0.00414072	0.0541937
smpdb	Dopamine Activation of Neurological Reward System	3	0.00411678	0.0543149
reactome	Metabolism of carbohydrates	17	0.00405062	0.0543182
netpath	TSH	13	0.00403652	0.0543518
reactome	Gluconeogenesis	14	0.00417656	0.054445
reactome	Toxicity of botulinum toxin type E (BoNT/E)	3	0.00411678	0.0545348
smpdb	Transfer of Acetyl Groups into Mitochondria	4	0.00425068	0.0545421
biocarta	role of -arrestins in the activation and targeting of map kinases	12	0.00409598	0.0547022
reactome	Toxicity of botulinum toxin type A (BoNT/A)	3	0.00411678	0.0547565
reactome	Toxicity of botulinum toxin type F (BoNT/F)	4	0.00425068	0.0547568
reactome	Membrane Trafficking	36	0.00432365	0.0548333
reactome	APC/C:Cdc20 mediated degradation of Cyclin B	4	0.00429203	0.0548575
smpdb	Phenytoin (Antiarrhythmic) Action Pathway	14	0.00430963	0.0548681
reactome	Toxicity of botulinum toxin type D (BoNT/D)	4	0.00425068	0.0549732
reactome	Miscellaneous transport and binding events	4	0.00425068	0.0551914
pid	Signaling events mediated by VEGFR1 and VEGFR2	66	0.00447455	0.0554573
reactome	Downregulation of SMAD2/3:SMAD4 transcriptional activity	9	0.00446859	0.055594
reactome	NGF signalling via TRKA from the plasma membrane	61	0.00445688	0.05566
reactome	Thromboxane signalling through TP receptor	8	0.00453058	0.0557295
humancyc	aspartate biosynthesis	2	0.00467181	0.0557889
signor	Autophagy	65	0.00445116	0.0558015
pid	IGF1 pathway	42	0.00462241	0.0558101
wikipathways	Pathogenic Escherichia coli infection	76	0.00459496	0.0558911
reactome	Glucose transport	8	0.00453058	0.0559398
inoh	BMP2 signaling TGF-beta MV	6	0.00461854	0.0559699
humancyc	L-cysteine degradation II	2	0.00467181	0.0559933
kegg	cAMP signaling pathway	33	0.00445116	0.0560161
inoh	DroToll-like	19	0.00443747	0.0560595
kegg	Pathogenic Escherichia coli infection	76	0.00459496	0.0560997
humancyc	L-cysteine degradation I	2	0.00467181	0.0561991
kegg	Signaling pathways regulating pluripotency of stem cells	16	0.0045943	0.0563017
wikipathways	Proteasome Degradation	26	0.00483783	0.0575614
biocarta	roles of arrestin dependent recruitment of src kinases in gpcr signaling	15	0.00487626	0.0578084
reactome	Peptide ligand-binding receptors	13	0.00491621	0.0578627
reactome	PLC-gamma1 signalling	14	0.00491621	0.0580716
reactome	Adaptive Immune System	83	0.00511988	0.0600439
reactome	Metabolism of lipids and lipoproteins	23	0.00520121	0.0607799
rb	Pathways CycE1_CDK2_module	6	0.00522538	0.060845
kegg	Leishmaniasis	25	0.00524895	0.0609027
smpdb	Sepiapterin reductase deficiency	3	0.00563757	0.0610799
reactome	Hexose transport	8	0.00530251	0.0610909
reactome	DAG and IP3 signaling	14	0.00566385	0.0611621
reactome	trans-Golgi Network Vesicle Budding	14	0.00540594	0.061205
smpdb	Segawa syndrome	3	0.00563757	0.0612828
kegg	Collecting duct acid secretion	8	0.00530251	0.0613068
spike	NFkB Signaling Network	42	0.0053608	0.0613305
reactome	Metabolism	40	0.0053461	0.061377
reactome	Clathrin derived vesicle budding	14	0.00540594	0.0614175
pharmgkb	Proton Pump Inhibitor Pathway, Pharmacodynamics	9	0.0054445	0.061429
wikipathways	Peptide GPCRs	11	0.00571019	0.0614597
smpdb	Pterine Biosynthesis	3	0.00563757	0.0614871
kegg	Oxidative phosphorylation	19	0.00540594	0.0616315
smpdb	Hyperphenylalaninemia due to dhpr-deficiency	3	0.00563757	0.0616927
reactome	RHO GTPases activate PAKs	17	0.00575334	0.0617211
smpdb	Hyperphenylalaninemia due to 6-pyruvoyltetrahydropterin synthase deficiency (ptps)	3	0.00563757	0.0618998
reactome	Disease	72	0.00550952	0.061949
reactome	RHO GTPase Effectors	52	0.00582409	0.062073
reactome	MAPK family signaling cascades	51	0.00554065	0.0620856
pid	ErbB1 downstream signaling	62	0.00580785	0.0621022
smpdb	Hyperphenylalaniemia due to guanosine triphosphate cyclohydrolase deficiency	3	0.00563757	0.0621082
kegg	GnRH signaling pathway	34	0.00557742	0.0622844
smpdb	Dopa-responsive dystonia	3	0.00563757	0.062318
reactome	Signaling by Interleukins	66	0.00560178	0.0623436
reactome	Zinc influx into cells by the SLC39 gene family	3	0.00563757	0.0625293
ehmn	Purine metabolism	22	0.00592988	0.0629953
netpath	IL2	55	0.00737882	0.0635355
smpdb	Tramadol Action Action Pathway	5	0.0073649	0.063583
smpdb	Sufentanil Action Pathway	5	0.0073649	0.0637512
smpdb	Ropivacaine Action Pathway	5	0.0073649	0.0639203
smpdb	Remifentanil Action Pathway	5	0.0073649	0.0640903
biocarta	stat3 signaling pathway	16	0.00750687	0.0641318
reactome	G alpha (z) signalling events	12	0.00747718	0.0642135
smpdb	Propoxyphene Action Pathway	5	0.0073649	0.0642612
ehmn	Glycine, serine, alanine and threonine metabolism	9	0.00750573	0.0642899
smpdb	Proparacaine Action Pathway	5	0.0073649	0.064433
smpdb	Procaine Action Pathway	5	0.0073649	0.0646058
smpdb	Prilocaine Action Pathway	5	0.0073649	0.0647794
smpdb	Pentazocine Action Pathway	5	0.0073649	0.064954
kegg	Legionellosis	21	0.00764915	0.0650078
reactome	Tetrahydrobiopterin (BH4) synthesis, recycling, salvage and regulation	9	0.00763226	0.0650332
smpdb	Oxymorphone Action Pathway	5	0.0073649	0.0651296
reactome	Inflammasomes	8	0.00616363	0.0652667
reactome	STAT6-mediated induction of chemokines	4	0.00620412	0.0652729
smpdb	Oxycodone Action Pathway	5	0.0073649	0.0653061
reactome	Signaling by PDGF	63	0.00622889	0.0653235
kegg	Steroid biosynthesis	4	0.00620412	0.0654835
smpdb	Oxybuprocaine Action Pathway	5	0.0073649	0.0654836
reactome	Golgi to ER Retrograde Transport	6	0.00776546	0.065486
pid	CDC42 signaling events	38	0.00772746	0.0655032
reactome	Signaling by EGFR	60	0.0078129	0.0655482
reactome	Phospholipid metabolism	11	0.00779441	0.0655612
smpdb	Zoledronate Action Pathway	4	0.00863701	0.0655691
wikipathways	BDNF signaling pathway	59	0.00888755	0.0656435
pid	ErbB4 signaling events	33	0.00627984	0.0656474
reactome	COPI Mediated Transport	6	0.00776546	0.0656553
smpdb	Naltrexone Action Pathway	5	0.0073649	0.065662
smpdb	Wolman disease	4	0.00863701	0.0657216
wikipathways	Apoptosis-related network due to altered Notch3 in ovarian cancer	33	0.00894248	0.0657523
reactome	Signal amplification	10	0.00888397	0.0657655
kegg	Long-term depression	19	0.00872396	0.0657714
kegg	Influenza A	36	0.00892763	0.065791
pid	Regulation of Androgen receptor activity	16	0.00871057	0.0658221
smpdb	Naloxone Action Pathway	5	0.0073649	0.0658414
reactome	MAPK1/MAPK3 signaling	43	0.00869448	0.0658526
uniprot	Pathways zymosterol from lanosterol step 3 6	2	0.0088557	0.0658542
smpdb	Steroid Biosynthesis	4	0.00863701	0.0658748
stke	TGF-beta Signaling in Development	5	0.00888325	0.0659093
netpath	Gastrin	62	0.0078974	0.0659191
pid	Plexin-D1 Signaling	7	0.00796526	0.0659806
uniprot	Pathways lanosterol from farnesyl diphosphate step 2 3	3	0.0088557	0.0660042
smpdb	Methadyl Acetate Action Pathway	5	0.0073649	0.0660218
reactome	Regulation of mRNA stability by proteins that bind AU-rich elements	23	0.00877768	0.0660243
smpdb	Smith-Lemli-Opitz Syndrome (SLOS)	4	0.00863701	0.0660287
biocarta	integrin signaling pathway	34	0.00795272	0.0660439
reactome	Signaling by Hedgehog	25	0.00789554	0.0660721
signalink	TGF-Core	10	0.00793879	0.066096
biocarta	tgf beta signaling pathway	9	0.00883165	0.0661262
humancyc	docosahexaenoate biosynthesis III (mammals)	2	0.0088557	0.0661549
smpdb	Simvastatin Action Pathway	4	0.00863701	0.0661834
biocarta	nfkb activation by nontypeable hemophilus influenzae	11	0.00881948	0.0661866
smpdb	Mepivacaine Action Pathway	5	0.0073649	0.0662032
smpdb	Rosuvastatin Action Pathway	4	0.00863701	0.0663387
smpdb	Levorphanol Action Pathway	5	0.0073649	0.0663855
smpdb	Risedronate Action Pathway	4	0.00863701	0.0664948
smpdb	Levomethadyl Acetate Action Action Pathway	5	0.0073649	0.0665689
ehmn	Aminosugars metabolism	12	0.00638853	0.0665709
reactome	The citric acid (TCA) cycle and respiratory electron transport	13	0.00805993	0.0665962
smpdb	Pravastatin Action Pathway	4	0.00863701	0.0666516
kegg	Pertussis	26	0.00808791	0.066659
kegg	Sphingolipid signaling pathway	38	0.0064262	0.0667509
smpdb	Levobupivacaine Action Pathway	5	0.0073649	0.0667533
smpdb	Pamidronate Action Pathway	4	0.00863701	0.0668092
smpdb	Levallorphan Action Pathway	5	0.0073649	0.0669388
smpdb	Mevalonic aciduria	4	0.00863701	0.0669675
smpdb	Ketobemidone Action Pathway	5	0.0073649	0.0671252
smpdb	Lysosomal Acid Lipase Deficiency (Wolman Disease)	4	0.00863701	0.0671266
wikipathways	Parkin-Ubiquitin Proteasomal System pathway	29	0.00648713	0.0671705
netpath	Leptin	56	0.00651057	0.0672006
smpdb	Lovastatin Action Pathway	4	0.00863701	0.0672864
smpdb	Hydromorphone Action Pathway	5	0.0073649	0.0673127
smpdb	Ibandronate Action Pathway	4	0.00863701	0.067447
reactome	G0 and Early G1	1	0.00919491	0.0674568
reactome	Axon guidance	74	0.00930328	0.0674952
smpdb	Hydrocodone Action Pathway	5	0.0073649	0.0675013
pharmgkb	Doxorubicin Pathway (Cardiomyocyte Cell), Pharmacodynamics	6	0.00933323	0.0675627
smpdb	Heroin Action Pathway	5	0.00929459	0.067582
reactome	Fc epsilon receptor (FCERI) signaling	66	0.00935923	0.0676013
smpdb	Hypercholesterolemia	4	0.00863701	0.0676084
reactome	L1CAM interactions	23	0.00825196	0.0676702
smpdb	Lidocaine (Local Anaesthetic) Action Pathway	5	0.00829398	0.0676756
smpdb	Fentanyl Action Pathway	5	0.0073649	0.0676909
kegg	Tight junction	28	0.00680974	0.0677248
reactome	Platelet calcium homeostasis	5	0.00929459	0.0677325
spike	MAPK signaling	50	0.00832173	0.0677331
reactome	Mitotic G1-G1/S phases	18	0.00823989	0.067741
smpdb	Hyper-IgD syndrome	4	0.00863701	0.0677705
smpdb	Desipramine Action Pathway	5	0.00829398	0.0678448
rb	Pathways p27_p21_module	6	0.00929122	0.0678591
smpdb	Ethylmorphine Action Pathway	5	0.0073649	0.0678816
netpath	IL5	36	0.00927435	0.0678874
kegg	Toxoplasmosis	37	0.00952503	0.0678996
wikipathways	Endothelin Pathways	9	0.00950485	0.0679036
biocarta	cadmium induces dna synthesis and proliferation in macrophages	25	0.00680974	0.0679313
smpdb	Fluvastatin Action Pathway	4	0.00863701	0.0679334
kegg	Glioma	47	0.00685811	0.0679992
humancyc	adenosine ribonucleotides de novo biosynthesis	7	0.00677683	0.0680178
reactome	GABA B receptor activation	9	0.00950485	0.0680522
smpdb	Escitalopram Action Pathway	5	0.0073649	0.0680733
smpdb	Desmosterolosis	4	0.00863701	0.0680971
pid	Nongenotropic Androgen signaling	33	0.00661866	0.0681014
reactome	Phospholipase C-mediated cascade; FGFR2	12	0.00945041	0.0681096
ehmn	Glycerophospholipid metabolism	19	0.00680864	0.068128
reactome	FRS-mediated FGFR4 signaling	43	0.00676884	0.0681466
reactome	G-protein activation	9	0.00950485	0.0682015
smpdb	Chondrodysplasia Punctata II, X Linked Dominant (CDPX2)	4	0.00863701	0.0682616
smpdb	Diphenoxylate Action Pathway	5	0.0073649	0.0682662
reactome	Activation of GABAB receptors	9	0.00950485	0.0683514
reactome	FRS-mediated FGFR3 signaling	43	0.00676884	0.0683569
reactome	Assembly of the pre-replicative complex	2	0.00692047	0.0684102
smpdb	Cholesteryl ester storage disease	4	0.00863701	0.0684269
smpdb	Dimethylthiambutene Action Pathway	5	0.0073649	0.0684601
kegg	Focal adhesion	53	0.00672052	0.0685032
pid	VEGFR3 signaling in lymphatic endothelium	39	0.00667933	0.0685102
reactome	FRS-mediated FGFR2 signaling	43	0.00676884	0.0685686
smpdb	Cerivastatin Action Pathway	4	0.00863701	0.068593
reactome	Interleukin receptor SHC signaling	45	0.00671432	0.0686539
smpdb	Dihydromorphine Action Pathway	5	0.0073649	0.0686551
smpdb	CHILD Syndrome	4	0.00863701	0.0687599
reactome	FRS-mediated FGFR1 signaling	43	0.00676884	0.0687815
pid	Notch-mediated HES/HEY network	10	0.00967731	0.0688351
smpdb	Dibucaine Action Pathway	5	0.0073649	0.0688513
smpdb	Atorvastatin Action Pathway	4	0.00863701	0.0689276
smpdb	Dezocine Action Pathway	5	0.0073649	0.0690486
pid	Signaling events mediated by the Hedgehog family	6	0.00852572	0.0690499
kegg	ErbB signaling pathway	51	0.00981783	0.0690837
spike	Nucleotide excision repair	28	0.0098403	0.0690933
smpdb	Alendronate Action Pathway	4	0.00863701	0.0690961
reactome	Signalling by NGF	64	0.00978105	0.0691222
reactome	Degradation of beta-catenin by the destruction complex	13	0.00703569	0.0691315
kegg	Antigen processing and presentation	21	0.00976139	0.0691326
reactome	Interleukin-2 signaling	45	0.00855833	0.0691429
kegg	Melanogenesis	23	0.00981017	0.0691786
wikipathways	Serotonin Receptor 2 and STAT3 Signaling	7	0.00860908	0.0692111
ehmn	TCA cycle	10	0.00852572	0.0692212
reactome	Interleukin-3, 5 and GM-CSF signaling	54	0.00702422	0.0692267
smpdb	Codeine Action Pathway	5	0.0073649	0.069247
reactome	Signaling by NOTCH4	4	0.00863701	0.0692654
reactome	Lysosome Vesicle Biogenesis	11	0.00859472	0.0692658
wikipathways	Hypothetical Network for Drug Addiction	12	0.00975948	0.069269
smpdb	Cocaine Action Pathway	5	0.0073649	0.0694465
smpdb	Chloroprocaine Action Pathway	5	0.0073649	0.0696473
reactome	Export of Viral Ribonucleoproteins from Nucleus	8	0.00994133	0.0696532
smpdb	Carfentanil Action Pathway	5	0.0073649	0.0698491
reactome	degradation of DVL	8	0.0100162	0.0700278
ehmn	Fructose and mannose metabolism	6	0.0100404	0.0700473
smpdb	Buprenorphine Action Pathway	5	0.0073649	0.0700522
smpdb	Bupivacaine Action Pathway	5	0.0073649	0.0702564
smpdb	Benzocaine Action Pathway	5	0.0073649	0.0704618
smpdb	Anileridine Action Pathway	5	0.0073649	0.0706685
netpath	TCR	60	0.00721383	0.0706696
pid	Signaling events mediated by PRL	19	0.00724241	0.0707378
reactome	APC/C:Cdc20 mediated degradation of Securin	4	0.0101622	0.0707462
smpdb	Alvimopan Action Pathway	5	0.0073649	0.0708763
reactome	EGFR interacts with phospholipase C-gamma	16	0.00727908	0.0708844
kegg	Hepatitis C	47	0.00730343	0.0709105
smpdb	Alfentanil Action Pathway	5	0.0073649	0.0710854
smpdb	3-Methylthiofentanyl Action Pathway	5	0.0073649	0.0712957
pid	IL2-mediated signaling events	43	0.0102689	0.0713372
smpdb	Fluoxetine Action Pathway	5	0.010368	0.0717211
reactome	Signalling to p38 via RIT and RIN	41	0.0103604	0.0718204
biocarta	cell cycle: g1/s check point	15	0.010476	0.0721631
kegg	Viral carcinogenesis	82	0.0104737	0.0722995
biocarta	ucalpain and friends in cell spread	19	0.010534	0.0724102
reactome	Signaling by Rho GTPases	45	0.0107301	0.0736035
inoh	EGF	81	0.0109357	0.0747006
biocarta	skeletal muscle hypertrophy is regulated via akt-mtor pathway	1	0.0109222	0.0747645
wikipathways	Signal Transduction of S1P Receptor	12	0.0110632	0.0754142
reactome	PLCG1 events in ERBB2 signaling	18	0.0111898	0.0761186
humancyc	superpathway of cholesterol biosynthesis	4	0.0115707	0.0761757
pharmgkb	Nicotine Pathway (Dopaminergic Neuron), Pharmacodynamics	9	0.0112217	0.0761772
reactome	SOS-mediated signalling	41	0.01155	0.0761927
reactome	SHC1 events in ERBB4 signaling	41	0.01155	0.0763467
reactome	SHC1 events in ERBB2 signaling	41	0.01155	0.0765012
systems.biology.org	Toll Like_receptor_signaling_network	93	0.0113443	0.0765331
reactome	Phospholipase C-mediated cascade; FGFR4	12	0.0113332	0.0766162
reactome	SHC1 events in EGFR signaling	41	0.01155	0.0766564
reactome	Processing of Capped Intron-Containing Pre-mRNA	34	0.0113316	0.076764
pid	Signaling events mediated by PTP1B	37	0.0116901	0.0768072
reactome	RAF/MAP kinase cascade	41	0.01155	0.0768122
reactome	GRB2 events in ERBB2 signaling	41	0.01155	0.0769686
reactome	Activation of APC/C and APC/C:Cdc20 mediated degradation of mitotic proteins	6	0.0114402	0.0770213
smpdb	Imipramine Action Pathway	5	0.0115153	0.0770513
reactome	GRB2 events in EGFR signaling	41	0.01155	0.0771257
reactome	SMAD2/SMAD3:SMAD4 heterotrimer regulates transcription	9	0.0114863	0.0771728
smpdb	Citalopram Action Pathway	5	0.0115153	0.0772091
uniprot	Pathways Steroid biosynthesis	3	0.0118633	0.0773241
reactome	Frs2-mediated activation	42	0.0119517	0.0774375
rb	Pathways E2F1 3_module	9	0.011837	0.0774613
humancyc	citrulline-nitric oxide cycle	3	0.0118633	0.0774785
kegg	Regulation of lipolysis in adipocytes	12	0.0119947	0.0775626
reactome	ADP signalling through P2Y purinoceptor 12	8	0.0119504	0.0775828
ontocanro	SASP_Senescene Associated Secretory Phenotype_	50	0.0118336	0.0775943
biocarta	ion channels and their functional role in vascular endothelium	8	0.0119504	0.077737
reactome	Signaling by BMP	2	0.0120647	0.0778613
wikipathways	Senescence and Autophagy in Cancer	48	0.0121844	0.0781713
wikipathways	Mesodermal Commitment Pathway	4	0.0121811	0.0783037
biocarta	angiotensin ii mediated activation of jnk pathway via pyk2 dependent signaling	41	0.0121612	0.0783296
reactome	Activation of BAD and translocation to mitochondria	29	0.0123082	0.078811
kegg	Measles	34	0.0126754	0.0808458
wikipathways	TCA Cycle	5	0.0127374	0.0809258
reactome	ARMS-mediated activation	42	0.012672	0.080982
smpdb	Methadone Action Pathway	5	0.0127374	0.0810832
kegg	Neurotrophin signaling pathway	53	0.0127978	0.0811519
wikipathways	Genes and (Common) Pathways Underlying Drug Addiction	10	0.0131524	0.0832392
kegg	Renin-angiotensin system	4	0.0132289	0.0835617
pid	FOXM1 transcription factor network	12	0.0133258	0.0840116
reactome	Transmission across Chemical Synapses	20	0.013464	0.084557
reactome	G1/S Transition	18	0.0134505	0.0846347
wikipathways	IL-7 Signaling Pathway	27	0.0135339	0.084671
inoh	B cell receptor signaling	38	0.013565	0.0847036
pid	IL23-mediated signaling events	14	0.0135166	0.0847247
uniprot	Pathways putrescine from L ornithine step 1 1	2	0.0140828	0.0853313
uniprot	Pathways putrescine biosynthesis via L ornithine pathway	2	0.0140828	0.0854897
uniprot	Pathways polyunsaturated fatty acid biosynthesis	2	0.0140828	0.0856486
reactome	MHC class II antigen presentation	10	0.0137657	0.0857931
smpdb	Corticotropin Activation of Cortisol Production	2	0.0140828	0.085808
reactome	Proton-coupled monocarboxylate transport	2	0.0140828	0.0859681
reactome	Acyl chain remodeling of DAG and TAG	2	0.0140828	0.0861288
ontocanro	TGF	20	0.0138618	0.0862278
wikipathways	Leptin signaling pathway	57	0.0138964	0.086279
humancyc	putrescine biosynthesis I	2	0.0140828	0.0862901
pid	BMP receptor signaling	2	0.0140356	0.0863242
reactome	Phospholipase C-mediated cascade: FGFR1	12	0.0140188	0.0863833
humancyc	asparagine biosynthesis	2	0.0140828	0.086452
spike	RAS signaling and tumorigenesis	57	0.0139577	0.0864954
netpath	KitReceptor	53	0.013992	0.0865441
reactome	Glycolysis	15	0.0140188	0.0865463
pid	Angiopoietin receptor Tie2-mediated signaling	44	0.0143397	0.0867274
ehmn	Glycosphingolipid metabolism	10	0.0145157	0.0871475
reactome	Sodium/Calcium exchangers	3	0.0144916	0.0871627
signor	MTOR	2	0.0144644	0.0873201
reactome	Facilitative Na+-independent glucose transporters	3	0.0144916	0.0873232
wikipathways	TGF Beta Signaling Pathway	13	0.0147198	0.0880497
reactome	Immune System	99	0.0146965	0.0880713
netpath	TNFalpha	94	0.014832	0.0882369
systems.biology.org	Macrophage_Map_Update_ver2_re	65	0.0148232	0.0883452
pid	Syndecan-3-mediated signaling events	14	0.0149101	0.0883802
signor	TGFb	9	0.0148086	0.0884192
wikipathways	ErbB Signaling Pathway	50	0.0149004	0.088483
wikipathways	Integrated Pancreatic Cancer Pathway	87	0.0150025	0.0887671
systems.biology.org	EGFR_signaling_for_RTKC	59	0.0150893	0.0891195
ehmn	Prostaglandin formation from arachidonate	6	0.0152094	0.0895057
reactome	Phospholipase C-mediated cascade; FGFR3	12	0.0151987	0.0896039
reactome	Signalling to RAS	41	0.0154238	0.0902803
reactome	Signaling by TGF-beta Receptor Complex	18	0.0153784	0.0903377
biocarta	tumor suppressor arf inhibits ribosomal biogenesis	37	0.0154073	0.0903453
reactome	Stabilization of p53	31	0.0155575	0.0905768
reactome	Chromatin organization	19	0.0155434	0.090656
reactome	Chromatin modifying enzymes	19	0.0155434	0.0908179
kegg	MAPK signaling pathway	48	0.0156986	0.0912359
netpath	IL-7	25	0.0157803	0.0915481
wikipathways	Amyotrophic lateral sclerosis (ALS)	27	0.0158651	0.0918772
humancyc	glycolysis	7	0.0159843	0.0924039
rb	Pathways rb_map	20	0.016199	0.0933154
wikipathways	EGF-EGFR Signaling Pathway	57	0.0161809	0.0933755
pid	Regulation of retinoblastoma protein	17	0.016301	0.0934096
ehmn	Galactose metabolism	14	0.0163647	0.0934473
kegg	Herpes simplex infection	49	0.0162512	0.0934515
kegg	Leukocyte transendothelial migration	29	0.0162856	0.0934851
wikipathways	EBV LMP1 signaling	27	0.0163541	0.09355
reactome	Class I MHC mediated antigen processing & presentation	41	0.0165011	0.094062
netpath	BCR	50	0.0166256	0.0946069
reactome	APC/C:Cdc20 mediated degradation of mitotic proteins	6	0.0167342	0.0950596
smpdb	Doxorubicin Metabolism Pathway	4	0.0169291	0.096
ipavs	GAP_JUNCTION_REGULATION	18	0.0169639	0.0960309
biocarta	cdk regulation of dna replication	1	0.0169996	0.0960668
netpath	Prolactin	62	0.0170697	0.0961309
reactome	VEGFR2 mediated cell proliferation	43	0.0170518	0.0961957
reactome	TRAF3-dependent IRF activation pathway	2	0.0173045	0.0972858
reactome	p75NTR negatively regulates cell cycle via SC1	4	0.0173468	0.0973563
pid	CXCR4-mediated signaling events	39	0.0174422	0.0977241
netpath	EGFR1	82	0.0175358	0.0980806
biocarta	erk1/erk2 mapk signaling pathway	26	0.0178998	0.0999456
reactome	Negative feedback regulation of MAPK pathway	12	0.0180364	0.100537
kegg	Serotonergic synapse	16	0.018334	0.102022
rb	Pathways E2F4 5_module	7	0.0188087	0.104309
reactome	TGF-beta receptor signaling activates SMADs	15	0.0187862	0.104361
wikipathways	Interleukin-11 Signaling Pathway	37	0.0189317	0.104636
kegg	Epstein-Barr virus infection	81	0.0189017	0.104647
reactome	eNOS activation and regulation	9	0.0190981	0.104847
kegg	Gastric acid secretion	15	0.0192647	0.104882
pid	Role of Calcineurin-dependent NFAT signaling in lymphocytes	48	0.0192075	0.10492
netpath	RAGE	38	0.0191799	0.104944
reactome	Prolonged ERK activation events	42	0.0191583	0.105002
reactome	Phagosomal maturation (early endosomal stage)	7	0.0190981	0.105023
humancyc	MAP kinase cascade	13	0.0192647	0.105057
netpath	Alpha6Beta4Integrin	63	0.0193529	0.105187
reactome	Metabolism of nitric oxide	9	0.0190981	0.1052
reactome	Latent infection of Homo sapiens with Mycobacterium tuberculosis	7	0.0190981	0.105378
biocarta	pertussis toxin-insensitive ccr5 signaling in macrophage	8	0.0194743	0.105497
wikipathways	DNA Damage Response (only ATM dependent)	52	0.0194674	0.105634
reactome	AKT phosphorylates targets in the cytosol	14	0.0196217	0.105944
netpath	TWEAK	14	0.0196661	0.106009
biocarta	bioactive peptide induced signaling pathway	34	0.0196053	0.106031
wikipathways	IL-5 Signaling Pathway	37	0.0197584	0.106331
kegg	Adrenergic signaling in cardiomyocytes	26	0.0198095	0.106431
reactome	Neuronal System	20	0.0200388	0.106961
smpdb	Nicotine Action Pathway	5	0.0199793	0.106992
kegg	PI3K-Akt signaling pathway	57	0.0200163	0.107015
pid	Insulin-mediated glucose transport	30	0.0201032	0.10713
reactome	ABC-family proteins mediated transport	5	0.0199793	0.107168
uniprot	Pathways zymosterol biosynthesis	2	0.02021	0.107175
biocarta	vegf hypoxia and angiogenesis	35	0.0201481	0.107194
smpdb	Alpha Linolenic Acid and Linoleic Acid Metabolism	2	0.02021	0.107349
pid	IL12-mediated signaling events	16	0.020333	0.107653
reactome	Insulin receptor signalling cascade	43	0.0204515	0.107931
pid	IL2 signaling events mediated by PI3K	37	0.0204225	0.107952
reactome	ABC transporters in lipid homeostasis	3	0.0205458	0.10808
kegg	Oxytocin signaling pathway	26	0.0205357	0.108201
reactome	CREB phosphorylation through the activation of Ras	15	0.0206231	0.108313
kegg	Systemic lupus erythematosus	15	0.0207763	0.108942
kegg	Insulin secretion	10	0.020901	0.109246
biocarta	mcalpain and friends in cell motility	26	0.020889	0.109358
stke	Hypoxia-Inducible Factor 1 (HIF-1) Pathway	17	0.0212138	0.109655
reactome	Removal of licensing factors from origins	6	0.021201	0.109762
wikipathways	GPCRs, Class C Metabotropic glutamate, pheromone	4	0.0211347	0.109766
pid	CD40/CD40L signaling	15	0.0210795	0.109828
biocarta	pelp1 modulation of estrogen receptor activity	9	0.0210484	0.109841
pid	Urokinase-type plasminogen activator (uPA) and uPAR-mediated signaling	20	0.0211266	0.109899
reactome	Regulation of DNA replication	6	0.021201	0.109936
wikipathways	IL-3 Signaling Pathway	45	0.0213644	0.110086
reactome	Autodegradation of Cdh1 by Cdh1:APC/C	5	0.0213505	0.110187
wikipathways	Glycolysis and Gluconeogenesis	20	0.0214551	0.110206
signalink	WNT-Core	8	0.0214513	0.11036
systems.biology.org	hepatocyte_v2 9	55	0.0217672	0.110594
kegg	AMPK signaling pathway	19	0.021583	0.110689
wikipathways	Statin Pathway	5	0.0216529	0.1107
wikipathways	miR-targeted genes in epithelium - TarBase	13	0.0217547	0.110702
pid	Fanconi anemia pathway	14	0.0216264	0.110738
pid	Syndecan-4-mediated signaling events	13	0.0217547	0.110874
kegg	HIF-1 signaling pathway	32	0.0217298	0.11092
wikipathways	IL-4 Signaling Pathway	38	0.02214	0.111793
signalink	NHR	6	0.0221141	0.111835
netpath	Oncostatin_M	45	0.0220579	0.111897
reactome	APC:Cdc20 mediated degradation of cell cycle proteins prior to satisfation of the cell cycle checkpoint	6	0.0221141	0.112008
spike	DAPk family	37	0.022282	0.112337
stke	G alpha 12 Pathway	19	0.0225122	0.113323
pid	Ras signaling in the CD4+ TCR pathway	14	0.0225805	0.113492
reactome	Activation of BH3-only proteins	31	0.022659	0.113712
stke	Interleukin 13 (IL-13) Pathway	6	0.0229003	0.114572
reactome	ADP signalling through P2Y purinoceptor 1	6	0.0229003	0.114747
kegg	Axon guidance	74	0.022976	0.114775
systems.biology.org	beta_cell_v2 3	56	0.0231435	0.115435
reactome	Phosphorylation of the APC/C	2	0.0232117	0.115599
reactome	IRS-mediated signalling	42	0.0233467	0.115743
pid	C-MYB transcription factor network	10	0.023316	0.115766
reactome	Signaling by NOTCH3	4	0.0234226	0.115768
ipavs	GSK3_as_a_convergence_point_in_hypertrophic_signaling	26	0.0233132	0.115928
humancyc	TCA cycle	10	0.0234226	0.115944
reactome	NCAM signaling for neurite out-growth	36	0.023566	0.115952
reactome	Cytokine Signaling in Immune system	63	0.0235535	0.116065
reactome	Innate Immune System	83	0.0235418	0.116182
kegg	Staphylococcus aureus infection	7	0.023762	0.116391
kegg	Vasopressin-regulated water reabsorption	9	0.023719	0.116529
wikipathways	Serotonin HTR1 Group and FOS Pathway	15	0.0237559	0.116536
wikipathways	Secretion of Hydrochloric Acid in Parietal Cells	3	0.0239534	0.11663
humancyc	BMP Signalling Pathway	2	0.0238946	0.116691
reactome	Signalling to ERKs	42	0.0238653	0.116722
reactome	Zinc transporters	3	0.0239534	0.116804
inoh	IL-1 NFkB	27	0.0241472	0.117225
ipavs	RANK_Singnaling_Pathway_in_Osteoclast_resorption	12	0.0241462	0.117394
reactome	Signaling by Type 1 Insulin-like Growth Factor 1 Receptor (IGF1R)	42	0.0243888	0.117699
reactome	IRS-related events triggered by IGF1R	42	0.0243888	0.117873
reactome	IGF1R signaling cascade	42	0.0243888	0.118048
ehmn	Squalene and cholesterol biosynthesis	6	0.0243571	0.118069
pid	E2F transcription factor network	20	0.0245097	0.118109
signor	WNT	1	0.0245551	0.118153
kegg	Glycolysis / Gluconeogenesis	8	0.0246338	0.118358
kegg	Dopaminergic synapse	27	0.0247846	0.118387
reactome	Transport of Mature Transcript to Cytoplasm	17	0.0246915	0.118461
kegg	Proteoglycans in cancer	59	0.0247804	0.11854
reactome	Intrinsic Pathway for Apoptosis	32	0.024768	0.118654
stke	Mitochondrial Pathway of Apoptosis: Antiapoptotic Bcl-2 Family	11	0.0251622	0.119667
pharmgkb	Diuretics Pathway, Pharmacodynamics	10	0.0251474	0.11977
biocarta	trefoil factors initiate mucosal healing	38	0.0251126	0.119779
reactome	APC/C:Cdh1 mediated degradation of Cdc20 and other APC/C:Cdh1 targeted proteins in late mitosis/early G1	7	0.0253397	0.120336
pid	Fc-epsilon receptor I signaling in mast cells	40	0.0254503	0.120511
stke	Natural Killer Cell Receptor Signaling Pathway	17	0.0254289	0.120585
reactome	Signaling by NOTCH1 in Cancer	17	0.0259758	0.121245
netpath	Fibroblast growth factor-1	39	0.0256706	0.121379
reactome	Regulation of APC/C activators between G1/S and early anaphase	12	0.0260802	0.121386
reactome	Signaling by NOTCH1 PEST Domain Mutants in Cancer	17	0.0259758	0.121418
reactome	disassembly of the destruction complex and recruitment of AXIN to the membrane	5	0.0260741	0.121531
reactome	Signaling by NOTCH1 HD+PEST Domain Mutants in Cancer	17	0.0259758	0.121592
reactome	Constitutive Signaling by NOTCH1 PEST Domain Mutants	17	0.0259758	0.121766
inoh	GPCR GroupI metabotropic glutamate receptor	15	0.0262017	0.121778
uniprot	Pathways Phospholipid metabolism	4	0.0258303	0.121782
kegg	Tuberculosis	30	0.0259171	0.12184
spike	MYO3A Interacting Proteins in the Auditory System	33	0.0258934	0.121904
reactome	Constitutive Signaling by NOTCH1 HD+PEST Domain Mutants	17	0.0259758	0.121941
kegg	Asthma	4	0.0258303	0.121958
signor	BMP	3	0.0262919	0.122024
pid	PDGFR-beta signaling pathway	63	0.0265326	0.12262
reactome	Post NMDA receptor activation events	16	0.0265296	0.122779
kegg	Rap1 signaling pathway	34	0.0265078	0.122852
reactome	ISG15 antiviral mechanism	1	0.0271133	0.123215
reactome	FCERI mediated MAPK activation	45	0.0267176	0.1233
reactome	Antiviral mechanism by IFN-stimulated genes	1	0.0271133	0.123386
smpdb	Malate-Aspartate Shuttle	2	0.0271063	0.123526
biocarta	transcription regulation by methyltransferase of carm1	4	0.0268074	0.123541
kegg	Transcriptional misregulation in cancer	18	0.0268643	0.123629
smpdb	Heroin Metabolism Pathway	2	0.0271063	0.123698
reactome	Sphingolipid metabolism	10	0.027416	0.123731
inoh	VEGF	51	0.0275014	0.123775
smpdb	Insulin Signalling	19	0.0274729	0.123817
reactome	NEP/NS2 Interacts with the Cellular Export Machinery	7	0.0276347	0.123864
reactome	Microtubule-dependent trafficking of connexons from Golgi to the plasma membrane	2	0.0271063	0.123871
reactome	Lysosphingolipid and LPA receptors	3	0.0275995	0.123876
reactome	Disinhibition of SNARE formation	6	0.027416	0.123902
reactome	Switching of origins to a post-replicative state	7	0.0273667	0.124022
humancyc	malate-aspartate shuttle	2	0.0271063	0.124044
reactome	Binding and entry of HIV virion	3	0.0275995	0.124046
inoh	IL-23 signaling	6	0.027416	0.124074
reactome	Orc1 removal from chromatin	7	0.0273667	0.124194
humancyc	NADH repair	2	0.0271063	0.124218
ehmn	Vitamin H (biotin) metabolism	2	0.0271063	0.124392
ehmn	Vitamin C metabolism	2	0.0271063	0.124567
kegg	FoxO signaling pathway	56	0.0278741	0.124766
wikipathways	EPO Receptor Signaling	26	0.0280069	0.124848
biocarta	aspirin blocks signaling pathway involved in platelet activation	12	0.0279739	0.124871
kegg	Bladder cancer	38	0.0279556	0.12496
reactome	EPH-Ephrin signaling	24	0.0281253	0.125205
pid	a4b7 Integrin signaling	20	0.0282614	0.12564
pharmgkb	Vinka Alkaloid Pathway, Pharmacokinetics	4	0.0283545	0.125713
biocarta	tpo signaling pathway	29	0.0283353	0.125798
wikipathways	Oncostatin M Signaling Pathway	46	0.0285145	0.126251
wikipathways	AGE-RAGE pathway	46	0.0286148	0.126524
reactome	AUF1 (hnRNP D0) destabilizes mRNA	12	0.0287754	0.127062
systems.biology.org	Skeletal_muscle_v2 9	54	0.0288712	0.127313
smpdb	Warburg Effect	7	0.0289946	0.127343
reactome	Downregulation of TGF-beta receptor signaling	14	0.0290715	0.127509
reactome	Ionotropic activity of Kainate Receptors	9	0.0289946	0.127514
reactome	Activation of Ca-permeable Kainate Receptor	9	0.0289946	0.127686
reactome	MAP2K and MAPK activation	19	0.0295952	0.129459
wikipathways	NRF2 pathway	12	0.0295884	0.129603
reactome	RHO GTPases Activate WASPs and WAVEs	26	0.0297664	0.130034
reactome	Translocation of GLUT4 to the plasma membrane	25	0.0299352	0.13025
wikipathways	Heart Development	1	0.0299216	0.130364
reactome	Transport of Mature mRNA derived from an Intron-Containing Transcript	16	0.0301028	0.130459
reactome	MAPK targets/ Nuclear events mediated by MAP kinases	21	0.0299088	0.130482
reactome	Neurotransmitter Receptor Binding And Downstream Transmission In The Postsynaptic Cell	17	0.0301028	0.130632
biocarta	ctcf: first multivalent nuclear factor	7	0.0300828	0.130718
reactome	Vesicle-mediated transport	32	0.0303006	0.130969
ipavs	Cardiac_Hypertrophy	45	0.030268	0.131001
inoh	TLR p38	19	0.0306836	0.132275
smpdb	Morphine Action Pathway	5	0.0311006	0.132329
pid	p38 signaling mediated by MAPKAP kinases	27	0.0306628	0.13236
pid	Trk receptor signaling mediated by PI3K and PLC-gamma	43	0.031053	0.132471
kegg	Citrate cycle (TCA cycle)	5	0.0311006	0.132502
reactome	Developmental Biology	57	0.0310495	0.132629
reactome	RHO GTPases activate KTN1	10	0.0308113	0.132651
ipavs	ANG_II_and_JAK_STAT_interactions_in_mediating_cardiac_myocyte_function	36	0.0310333	0.132733
kegg	Hepatitis B	66	0.0309007	0.132861
pid	Regulation of Telomerase	50	0.0310268	0.132879
ehmn	Porphyrin metabolism	4	0.0309916	0.132902
inoh	TLR NFkB	26	0.0312885	0.132956
kegg	Non-small cell lung cancer	37	0.0309714	0.13299
inoh	IL-1 p38	21	0.0314143	0.133317
wikipathways	Hair Follicle Development- Induction (Part 1 of 3)	15	0.0314617	0.133345
reactome	Respiratory electron transport	8	0.0317098	0.13405
reactome	Rev-mediated nuclear export of HIV RNA	7	0.034763	0.134133
biocarta	fc epsilon receptor i signaling in mast cells	29	0.0317094	0.134221
reactome	Nuclear import of Rev protein	7	0.034763	0.134291
kegg	Jak-STAT signaling pathway	7	0.031813	0.134312
netpath	IL3	40	0.034665	0.134388
kegg	Glycerophospholipid metabolism	19	0.034763	0.13445
biocarta	il 6 signaling pathway	16	0.034725	0.134462
reactome	Cellular responses to stress	86	0.0346622	0.134537
uniprot	Pathways phospholipid metabolism	2	0.0346515	0.134655
smpdb	Valsartan Action Pathway	2	0.0346515	0.134815
smpdb	Trandolapril Action Pathway	2	0.0346515	0.134976
smpdb	Temocapril Action Pathway	2	0.0346515	0.135137
reactome	Apoptotic execution phase	15	0.0320816	0.135272
smpdb	Telmisartan Action Pathway	2	0.0346515	0.135298
kegg	Vascular smooth muscle contraction	17	0.0321516	0.135393
smpdb	Spirapril Action Pathway	2	0.0346515	0.13546
wikipathways	AMPK Signaling	5	0.0351585	0.135499
spike	The GJB2 Interactions in the Ear	15	0.0352164	0.135562
reactome	IRS activation	5	0.0353549	0.135617
smpdb	Roxatidine acetate Action Pathway	2	0.0346515	0.135622
inoh	IL-13 signaling	5	0.0353549	0.135776
wikipathways	Kit receptor signaling pathway	45	0.0353137	0.135777
smpdb	Rescinnamine Action Pathway	2	0.0346515	0.135784
smpdb	Ranitidine Action Pathway	2	0.0346515	0.135947
reactome	Uptake and actions of bacterial toxins	7	0.0323551	0.136074
biocarta	multi-step regulation of transcription by pitx2	8	0.0355185	0.136085
biocarta	role of erk5 in neuronal survival pathway	24	0.0325664	0.136088
smpdb	Ramipril Action Pathway	2	0.0346515	0.13611
spike	DNA damage response and chromatin remodeling	28	0.0324598	0.136165
reactome	Nuclear Receptor transcription pathway	6	0.0325512	0.136199
kegg	Endometrial cancer	42	0.0324308	0.136218
smpdb	Rabeprazole Action Pathway	2	0.0346515	0.136274
pid	FAS (CD95) signaling pathway	13	0.0325311	0.136289
biocarta	phospholipids as signalling intermediaries	28	0.0356308	0.136356
smpdb	Quinapril Action Pathway	2	0.0346515	0.136438
smpdb	Pirenzepine Action Pathway	2	0.0346515	0.136602
pid	BCR signaling pathway	42	0.0327325	0.136608
signalink	NOTCH-Core	6	0.0358697	0.136631
reactome	Activated NOTCH1 Transmits Signal to the Nucleus	12	0.0329513	0.13665
biocarta	y branching of actin filaments	11	0.0328289	0.136662
signor	AMPK	1	0.0330018	0.136686
spike	ATM Signaling Network	47	0.0327981	0.136707
ipavs	EGF_receptor_transactivation_in_Cardiac_Hypertrophy	38	0.0357687	0.136723
smpdb	Perindopril Action Pathway	2	0.0346515	0.136767
reactome	Interactions of Vpr with host cellular proteins	6	0.0358697	0.13679
biocarta	role of erbb2 in signal transduction and oncology	37	0.0358332	0.13681
kegg	Parkinson,s disease	12	0.0329513	0.136823
smpdb	Pantoprazole Action Pathway	2	0.0346515	0.136932
reactome	Macroautophagy	21	0.0329504	0.136993
smpdb	Omeprazole Action Pathway	2	0.0346515	0.137098
smpdb	Olmesartan Action Pathway	2	0.0346515	0.137264
inoh	Fas	30	0.0332722	0.137285
kegg	Mineral absorption	5	0.0331956	0.137315
spike	TLR Signaling	25	0.0332451	0.137346
smpdb	Nizatidine Action Pathway	2	0.0346515	0.13743
pid	Signaling events mediated by Hepatocyte Growth Factor Receptor (c-Met)	48	0.0333596	0.137472
smpdb	Moexipril Action Pathway	2	0.0346515	0.137597
smpdb	Metiamide Action Pathway	2	0.0346515	0.137764
reactome	G1/S DNA Damage Checkpoints	32	0.0362274	0.137833
smpdb	Losartan Action Pathway	2	0.0346515	0.137932
smpdb	Lisinopril Action Pathway	2	0.0346515	0.1381
smpdb	Lansoprazole Action Pathway	2	0.0346515	0.138268
kegg	Regulation of autophagy	15	0.0364273	0.138272
reactome	Signaling by Wnt	47	0.0363874	0.138281
kegg	Proteasome	12	0.0364815	0.138317
smpdb	Irbesartan Action Pathway	2	0.0346515	0.138437
pid	p73 transcription factor network	30	0.0336412	0.138458
ehmn	Phosphatidylinositol phosphate metabolism	9	0.0366919	0.138473
reactome	Cell Cycle	116	0.0365859	0.138552
smpdb	Gastric Acid Production	2	0.0346515	0.138606
netpath	TSLP	25	0.0368555	0.138611
biocarta	thrombin signaling and protease-activated receptors	10	0.0366919	0.138633
stke	Interleukin 4 (IL-4) Pathway	20	0.0368321	0.138682
reactome	Ephrin signaling	13	0.036684	0.138763
pid	Regulation of nuclear SMAD2/3 signaling	31	0.0368125	0.138768
smpdb	Fosinopril Action Pathway	2	0.0346515	0.138776
smpdb	Forasartan Action Pathway	2	0.0346515	0.138946
kegg	Prolactin signaling pathway	35	0.0370119	0.139039
wikipathways	Adipogenesis	9	0.0370622	0.139068
smpdb	Famotidine Action Pathway	2	0.0346515	0.139116
smpdb	Esomeprazole Action Pathway	2	0.0346515	0.139287
smpdb	Eprosartan Action Pathway	2	0.0346515	0.139458
smpdb	Enalapril Action Pathway	2	0.0346515	0.13963
stke	Estrogen Receptor Pathway	10	0.0372804	0.139727
smpdb	Codeine Metabolism Pathway	2	0.0346515	0.139802
smpdb	Cimetidine Action Pathway	2	0.0346515	0.139975
reactome	LRR FLII-interacting protein 1 (LRRFIP1) activates type I IFN production	5	0.0374085	0.140046
reactome	Cdc20:Phospho-APC/C mediated degradation of Cyclin A	7	0.0374739	0.140131
pharmgkb	Celecoxib Pathway, Pharmacodynamics	6	0.034091	0.140133
smpdb	Cilazapril Action Pathway	2	0.0346515	0.140148
smpdb	Captopril Action Pathway	2	0.0346515	0.140321
smpdb	Candesartan Action Pathway	2	0.0346515	0.140495
wikipathways	MAPK Cascade	15	0.034261	0.140655
smpdb	Betazole Action Pathway	2	0.0346515	0.14067
biocarta	acetylation and deacetylation of rela in nucleus	8	0.0343232	0.140734
wikipathways	Alpha 6 Beta 4 signaling pathway	33	0.0343686	0.140744
smpdb	Benazepril Action Pathway	2	0.0346515	0.140844
smpdb	Angiotensin Metabolism	2	0.0346515	0.14102
reactome	Transport of connexons to the plasma membrane	2	0.0346515	0.141195
reactome	Attachment of GPI anchor to uPAR	2	0.0346515	0.141371
reactome	IKK complex recruitment mediated by RIP1	15	0.0346155	0.141401
reactome	Cell surface interactions at the vascular wall	25	0.0345852	0.141453
spike	Apoptosis In The Ear	38	0.0379353	0.141533
reactome	Recycling pathway of L1	11	0.0379075	0.141591
kegg	Dilated cardiomyopathy	10	0.0381333	0.14211
reactome	Signal Transduction	104	0.0382751	0.142476
pid	Class I PI3K signaling events mediated by Akt	36	0.0383547	0.14261
netpath	IL4	38	0.0385559	0.143195
reactome	Transcriptional regulation of white adipocyte differentiation	7	0.038726	0.143664
netpath	TGF_beta_Receptor	61	0.0388302	0.143887
pid	Nephrin/Neph1 signaling in the kidney podocyte	28	0.0389391	0.144128
inoh	Notch	48	0.0396077	0.144478
pid	Caspase Cascade in Apoptosis	39	0.0391048	0.144577
uniprot	Pathways Carbohydrate degradation	6	0.0395502	0.14459
biocarta	phosphorylation of mek1 by cdk5/p35 down regulates the map kinase pathway	17	0.0396077	0.144639
reactome	Citric acid cycle (TCA cycle)	4	0.0395368	0.144703
reactome	A third proteolytic cleavage releases NICD	4	0.0395368	0.144865
inoh	IL-10 signaling	5	0.0398568	0.144902
uniprot	Pathways tricarboxylic acid cycle	3	0.0398342	0.144981
netpath	IL6	54	0.0392652	0.145006
biocarta	sumoylation as a mechanism to modulate ctbp-dependent gene responses	4	0.0395368	0.145027
reactome	Degradation of GLI1 by the proteasome	8	0.0399469	0.145068
reactome	Metal ion SLC transporters	3	0.0398342	0.145142
rb	Pathways p16_p15_module	9	0.0401039	0.145155
signor	EGF	81	0.0395288	0.145161
biocarta	fmlp induced chemokine gene expression in hmc-1 cells	15	0.0401518	0.145168
biocarta	mapkinase signaling pathway	29	0.0400203	0.145173
reactome	GLI3 is processed to GLI3R by the proteasome	10	0.0400667	0.145181
stke	G alpha s Pathway	9	0.0403542	0.145257
wikipathways	Angiogenesis	7	0.0395223	0.1453
stke	Differentiation Pathway in PC12 Cells	9	0.0394819	0.145315
uniprot	Pathways zymosterol from lanosterol step 4 6	1	0.0411727	0.145326
biocarta	pten dependent cell cycle arrest and apoptosis	20	0.0402564	0.145385
reactome	Ras activation uopn Ca2+ infux through NMDA receptor	10	0.0394128	0.145387
reactome	Immunoregulatory interactions between a Lymphoid and a non-Lymphoid cell	9	0.0403542	0.145417
reactome	Degradation of GLI2 by the proteasome	10	0.0394767	0.145459
uniprot	Pathways lanosterol from farnesyl diphosphate step 3 3	1	0.0411727	0.145483
pid	Arf6 downstream pathway	10	0.0403513	0.145567
uniprot	Pathways galactosylceramide biosynthesis	1	0.0411727	0.14564
inoh	FGF	30	0.0406128	0.145707
biocarta	wnt signaling pathway	10	0.0406627	0.145727
uniprot	Pathways alpha D mannose 1 phosphate from D fructose 6 phosphate step 1 2	1	0.0411727	0.145798
wikipathways	TSLP Signaling Pathway	34	0.0406007	0.145824
wikipathways	TGF beta Signaling Pathway	81	0.0405702	0.145874
signor	TOLLR	18	0.0407983	0.145893
reactome	NOTCH1 Intracellular Domain Regulates Transcription	28	0.0407652	0.145934
uniprot	Pathways Sphingolipid metabolism	1	0.0411727	0.145956
reactome	Lactose synthesis	1	0.0411727	0.146114
ehmn	De novo fatty acid biosynthesis	6	0.0414491	0.146144
reactome	Apoptotic cleavage of cellular proteins	15	0.0409695	0.146186
humancyc	phosphatidylserine biosynthesis II	1	0.0411727	0.146273
biocarta	apoptotic signaling in response to dna damage	13	0.0409695	0.146345
humancyc	phosphatidylserine biosynthesis I	1	0.0411727	0.146432
humancyc	lanosterol biosynthesis	1	0.0411727	0.146591
humancyc	D-mannose degradation	1	0.0411727	0.146751
biocarta	hypoxia-inducible factor in the cardivascular system	16	0.0416774	0.146791
reactome	Regulation of HSF1-mediated heat shock response	27	0.0418288	0.147165
inoh	PDGF	33	0.0420312	0.147719
wikipathways	Nicotine Activity on Dopaminergic Neurons	5	0.0421946	0.147975
reactome	TAK1 activates NFkB by phosphorylation and activation of IKKs complex	24	0.0421555	0.147997
reactome	Transport of Ribonucleoproteins into the Host Nucleus	6	0.0433851	0.148025
systems.biology.org	adipocyte_v2 1	50	0.0443686	0.148137
reactome	Respiratory electron transport, ATP synthesis by chemiosmotic coupling, and heat production by uncoupling proteins	9	0.0428755	0.14814
reactome	Dopamine Neurotransmitter Release Cycle	6	0.0433851	0.14818
smpdb	Prolinemia Type II	3	0.044295	0.148193
reactome	M/G1 Transition	14	0.0433538	0.148227
pid	Degradation of beta catenin	11	0.0427675	0.148236
kegg	Chronic myeloid leukemia	58	0.0429488	0.148237
kegg	Notch signaling pathway	18	0.0443634	0.148271
smpdb	Vasopressin Regulation of Water Homeostasis	2	0.0427354	0.148282
reactome	Formation of Senescence-Associated Heterochromatin Foci (SAHF)	9	0.0428755	0.148297
smpdb	Prolidase Deficiency (PD)	3	0.044295	0.148345
wikipathways	B Cell Receptor Signaling Pathway	47	0.0444776	0.148349
reactome	DNA Replication Pre-Initiation	14	0.0433538	0.148382
reactome	Regulation of ornithine decarboxylase (ODC)	2	0.0427354	0.14844
kegg	Salivary secretion	11	0.0428755	0.148454
smpdb	Ornithine Aminotransferase Deficiency (OAT Deficiency)	3	0.044295	0.148497
biocarta	carm1 and regulation of the estrogen receptor	10	0.0433462	0.148512
kegg	RNA transport	20	0.0436286	0.148546
biocarta	regulation of p27 phosphorylation during cell cycle progression	9	0.0433166	0.148566
biocarta	egf signaling pathway	29	0.0436828	0.148576
wikipathways	miR-targeted genes in lymphocytes - TarBase	15	0.0430932	0.148578
reactome	CD28 co-stimulation	30	0.043275	0.148579
stke	Mitochondrial Pathway of Apoptosis: BH3-only Bcl-2 Family	22	0.0437791	0.148595
reactome	Linoleic acid (LA) metabolism	2	0.0427354	0.148597
wikipathways	p38 MAPK Signaling Pathway	26	0.0431912	0.148603
smpdb	L-arginine:glycine amidinotransferase deficiency	3	0.044295	0.148649
inoh	EPO signaling	50	0.0432571	0.148674
reactome	Autodegradation of the E3 ubiquitin ligase COP1	20	0.0437619	0.14869
biocarta	growth hormone signaling pathway	19	0.0436286	0.148701
kegg	Amyotrophic lateral sclerosis (ALS)	27	0.0427324	0.148745
kegg	Alcoholism	27	0.0431912	0.14876
smpdb	Hyperprolinemia Type II	3	0.044295	0.148802
reactome	Signaling by Overexpressed Wild-Type EGFR in Cancer	1	0.0427269	0.148884
smpdb	Hyperprolinemia Type I	3	0.044295	0.148955
biocarta	proteasome complex	10	0.0426194	0.148986
reactome	Downregulation of ERBB4 signaling	6	0.0425292	0.148989
reactome	Transcriptional regulation by small RNAs	14	0.0447606	0.148989
reactome	Chylomicron-mediated lipid transport	4	0.0425804	0.149009
reactome	Inhibition of Signaling by Overexpressed EGFR	1	0.0427269	0.149043
biocarta	bcr signaling pathway	28	0.0448337	0.149081
kegg	Oocyte meiosis	37	0.0447443	0.149087
smpdb	Hyperornithinemia-hyperammonemia-homocitrullinuria [HHH-syndrome]	3	0.044295	0.149108
pid	FoxO family signaling	41	0.0427133	0.149155
wikipathways	IL-2 Signaling Pathway	37	0.0440014	0.149194
smpdb	Hyperornithinemia with gyrate atrophy (HOGA)	3	0.044295	0.149262
smpdb	Guanidinoacetate Methyltransferase Deficiency (GAMT Deficiency)	3	0.044295	0.149416
reactome	APC-Cdc20 mediated degradation of Nek2A	6	0.0441272	0.149466
smpdb	Creatine deficiency, guanidinoacetate methyltransferase deficiency	3	0.044295	0.14957
smpdb	Arginine: Glycine Amidinotransferase Deficiency (AGAT Deficiency)	3	0.044295	0.149724
stke	Neuro2A Differentiation by G alpha i/o Pathway	8	0.0454807	0.149862
smpdb	Arginine and Proline Metabolism	3	0.044295	0.149879
kegg	Wnt signaling pathway	23	0.0451544	0.149995
biocarta	the 41bb-dependent immune response	2	0.0455702	0.150006
humancyc	protein ubiquitylation	9	0.0454807	0.150013
wikipathways	TNF alpha Signaling Pathway	42	0.0457758	0.150079
reactome	Signaling by Activin	3	0.0454552	0.15008
reactome	Signal transduction by L1	17	0.0457736	0.150222
reactome	Regulation of RAS by GAPs	3	0.0454552	0.150232
reactome	WNT mediated activation of DVL	5	0.0457478	0.150288
kegg	Protein processing in endoplasmic reticulum	32	0.0452967	0.150315
reactome	Activation of Kainate Receptors upon glutamate binding	10	0.0453905	0.150322
reactome	CREB phosphorylation through the activation of Adenylate Cyclase	4	0.0457126	0.150323
kegg	Huntington,s disease	18	0.0453503	0.150341
reactome	Condensation of Prometaphase Chromosomes	3	0.0454552	0.150384
reactome	CREB phosphorylation through the activation of CaMKII	10	0.0459966	0.150501
reactome	DNA Repair	20	0.0459685	0.150559
spike	MYO7A Interactions In The Ear	12	0.0461074	0.150713
wikipathways	Pilocytic astrocytoma	11	0.0462003	0.150866
reactome	EGFR Transactivation by Gastrin	15	0.0463568	0.151226
biocarta	the information processing pathway at the ifn beta enhancer	7	0.0477437	0.15211
reactome	Transport of the SLBP Dependant Mature mRNA	7	0.0477042	0.152133
signalink	JAK-STAT-Core	3	0.0476727	0.152181
reactome	Host Interactions of HIV factors	20	0.0473751	0.15227
pid	Retinoic acid receptors-mediated signaling	20	0.0476192	0.152307
biocarta	mets affect on macrophage differentiation	5	0.0475762	0.152318
rb	Pathways CycC_CDK3_module	3	0.0476727	0.152329
pid	Signaling events mediated by focal adhesion kinase	37	0.047539	0.152348
reactome	Gap junction trafficking and regulation	7	0.0473619	0.152378
kegg	mTOR signaling pathway	55	0.047876	0.152384
pid	Hypoxic and oxygen homeostasis regulation of HIF-1-alpha	26	0.0475199	0.152436
wikipathways	Bladder Cancer	33	0.0474905	0.152492
ehmn	Vitamin E metabolism	6	0.0473619	0.152528
smpdb	Glycolysis	15	0.048928	0.152614
biocarta	sprouty regulation of tyrosine kinase signals	27	0.0473518	0.152645
ehmn	Vitamin D3 (cholecalciferol) metabolism	5	0.0470307	0.152663
reactome	CLEC7A (Dectin-1) signaling	27	0.0480156	0.152679
reactome	Vif-mediated degradation of APOBEC3G	7	0.0469498	0.152704
stke	Mitochondrial Pathway of Apoptosis: Multidomain Bcl-2 Family	14	0.0490043	0.152707
reactome	Regulation of lipid metabolism by Peroxisome proliferator-activated receptor alpha (PPARalpha)	7	0.0491033	0.152724
smpdb	Glycogenosis, Type VII Tarui disease	4	0.048928	0.15276
reactome	regulation of FZD by ubiquitination	1	0.0470147	0.152763
wikipathways	Neural Crest Differentiation	13	0.0473433	0.152769
reactome	Regulation of KIT signaling	24	0.047309	0.152809
spike	WNT signaling	46	0.0490894	0.152826
biocarta	pdgf signaling pathway	29	0.0481582	0.152836
inoh	JAK STAT pathway and regulation	50	0.0469475	0.152848
kegg	Colorectal cancer	29	0.0482088	0.152848
smpdb	Fanconi-bickel syndrome	4	0.048928	0.152906
reactome	RNA Polymerase II Transcription Termination	15	0.0472951	0.152915
reactome	Cyclin E associated events during G1/S transition	12	0.0481433	0.152937
reactome	Organelle biogenesis and maintenance	8	0.0469432	0.152986
reactome	MAPK1 (ERK2) activation	8	0.0483627	0.153039
reactome	Transport of vitamins, nucleosides, and related molecules	4	0.048928	0.153052
reactome	Signaling by Ligand-Responsive EGFR Variants in Cancer	29	0.0497712	0.153056
pharmgkb	Selective Serotonin Reuptake Inhibitor Pathway, Pharmacodynamics	6	0.0493993	0.153063
reactome	Post-Elongation Processing of the Transcript	15	0.0472951	0.153066
pharmgkb	EGFR Inhibitor Pathway, Pharmacodynamics	39	0.0486669	0.153114
kegg	Complement and coagulation cascades	1	0.0485299	0.153124
reactome	Regulation of insulin secretion	10	0.0484844	0.153128
biocarta	cell cycle: g2/m checkpoint	16	0.0498895	0.153132
reactome	Fibronectin matrix formation	5	0.0495234	0.153157
kegg	Epithelial cell signaling in Helicobacter pylori infection	26	0.0495704	0.153158
ehmn	Urea cycle and metabolism of arginine, proline, glutamate, aspartate and asparagine	8	0.0483627	0.153188
pid	Effects of Botulinum toxin	4	0.048928	0.153198
reactome	Signaling by EGFR in Cancer	29	0.0497712	0.1532
biocarta	regulation of pgc-1a	6	0.0493993	0.153208
reactome	Cleavage of Growing Transcript in the Termination Region	15	0.0472951	0.153217
spike	Caspases Cascade	18	0.048663	0.153249
inoh	TGF-beta super family signaling pathway canonical	24	0.0498881	0.153271
biocarta	keratinocyte differentiation	39	0.0495143	0.153274
reactome	Processing and activation of SUMO	11	0.0484844	0.153276
inoh	IL-1 JNK	19	0.0486345	0.153306
reactome	Influenza Life Cycle	11	0.0472769	0.15331
smpdb	Methadone Metabolism Pathway	3	0.048921	0.153323
reactome	Cell Cycle, Mitotic	43	0.0493906	0.153326
reactome	Constitutive Signaling by Ligand-Responsive EGFR Cancer Variants	29	0.0497712	0.153344
wikipathways	Angiogenesis overview	37	0.0497377	0.153385
kegg	HTLV-I infection	42	0.0496952	0.153399
reactome	Vpu mediated degradation of CD4	6	0.0500716	0.153403
inoh	IL-7 signaling	48	0.05003	0.153419
wikipathways	IL17 signaling pathway	23	0.0493814	0.153443
reactome	Stimulation of the cell death response by PAK-2p34	3	0.048921	0.15347
kegg	B cell receptor signaling pathway	29	0.0501724	0.153568
kegg	Pathways in cancer	75	0.048859	0.15357
reactome	Axonal growth stimulation	3	0.048921	0.153618
reactome	Regulation of mitotic cell cycle	15	0.0504294	0.154066
reactome	Recruitment of mitotic centrosome proteins and complexes	19	0.0506663	0.154071
reactome	EPHA-mediated growth cone collapse	15	0.0507268	0.154112
ehmn	Pyrimidine metabolism	15	0.0505505	0.154148
reactome	APC/C-mediated degradation of cell cycle proteins	15	0.0504294	0.15421
reactome	RIP-mediated NFkB activation via ZBP1	19	0.0506663	0.154214
stke	Seven Transmembrane Receptor Signaling Through beta-Arrestin	19	0.0505298	0.154229
stke	G alpha i Pathway	22	0.0508161	0.15424
reactome	Centrosome maturation	19	0.0506663	0.154358
wikipathways	Glial Cell Differentiation	2	0.0512576	0.154434
uniprot	Pathways N glycan metabolism	2	0.0512576	0.154576
reactome	Cell Cycle Checkpoints	52	0.0510748	0.154595
reactome	RHO GTPases activate PKNs	27	0.051381	0.154663
wikipathways	Nuclear Receptors	7	0.0510128	0.154693
smpdb	Intracellular Signalling Through Prostacyclin Receptor and Prostacyclin	2	0.0512576	0.154719
kegg	MicroRNAs in cancer	52	0.0510723	0.15473
reactome	Striated Muscle Contraction	16	0.0514669	0.154779
reactome	Prostanoid ligand receptors	2	0.0512576	0.154861
humancyc	ceramide de novo biosynthesis	2	0.0512576	0.155004
wikipathways	Complement and Coagulation Cascades	1	0.0516957	0.15504
reactome	RHO GTPases activate IQGAPs	13	0.0516549	0.155059
ipavs	Wnt_Dvl_betaCatenin_Pitx2_pathway	11	0.0516549	0.155202
reactome	Lipoprotein metabolism	5	0.0520619	0.155284
reactome	Signaling by Robo receptor	13	0.0518737	0.155289
reactome	S Phase	19	0.0518284	0.155295
pid	ErbB receptor signaling network	10	0.0521172	0.155307
reactome	GABA synthesis, release, reuptake and degradation	4	0.0522205	0.155332
pharmgkb	Antiarrhythmic Pathway, Pharmacodynamics	5	0.0520619	0.155426
pharmgkb	Statin Pathway, Pharmacodynamics	4	0.0522205	0.155474
ehmn	Prostaglandin formation from dihomo gama-linoleic acid	5	0.0520619	0.155568
biocarta	ifn alpha signaling pathway	5	0.0520619	0.15571
reactome	Chk1/Chk2(Cds1) mediated inactivation of Cyclin B:Cdk1 complex	27	0.0525659	0.155793
reactome	Toll Like Receptor 4 (TLR4) Cascade	43	0.0524755	0.155807
reactome	Toll-Like Receptors Cascades	41	0.0525351	0.155843
netpath	IL11	22	0.0524416	0.155848
spike	Hearing and Vision Proteins	46	0.0527779	0.15628
reactome	MAPK3 (ERK1) activation	8	0.0529386	0.156614
reactome	p38MAPK events	1	0.0533485	0.157684
wikipathways	ACE Inhibitor Pathway	3	0.0536958	0.157997
reactome	Adrenoceptors	3	0.0536958	0.158139
reactome	Neurotransmitter Release Cycle	6	0.053563	0.158175
kegg	Ubiquitin mediated proteolysis	48	0.054078	0.158268
kegg	Glycosaminoglycan biosynthesis - heparan sulfate / heparin	3	0.0536958	0.158282
reactome	mRNA Splicing - Major Pathway	28	0.054069	0.158383
humancyc	triacylglycerol biosynthesis	3	0.0536958	0.158424
ontocanro	Caspase Cascade in Apoptosis	39	0.0540176	0.158516
reactome	mRNA Splicing	28	0.054069	0.158525
kegg	Prostate cancer	57	0.0542225	0.158549
biocarta	nerve growth factor pathway (ngf)	24	0.0539331	0.158553
uniprot	Pathways Protein modification	18	0.0540084	0.158631
kegg	Glycerolipid metabolism	5	0.0546432	0.158927
reactome	GABA receptor activation	7	0.0547453	0.158941
biocarta	tnfr2 signaling pathway	5	0.0544105	0.158956
ehmn	Vitamin B5 - CoA biosynthesis from pantothenate	5	0.0546432	0.159068
biocarta	role of mitochondria in apoptotic signaling	7	0.0547453	0.159082
stke	B Cell Antigen Receptor	20	0.0545138	0.159116
reactome	The role of Nef in HIV-1 replication and disease pathogenesis	9	0.0548729	0.15917
biocarta	activation of pkc through g-protein coupled receptors	5	0.0546432	0.15921
spike	Apoptosis Anti Apoptosis Network	39	0.0545963	0.159215
wikipathways	TCR Signaling Pathway	44	0.0550902	0.159518
reactome	Regulatory RNA pathways	14	0.0550772	0.159621
biocarta	igf-1 signaling pathway	24	0.055393	0.160111
inoh	NGF	18	0.0553587	0.160154
kegg	Sphingolipid metabolism	10	0.0555841	0.16038
stke	TGF beta Signaling in Gastrointestinal Stem Cells	8	0.0555439	0.160406
wikipathways	TSH signaling pathway	30	0.0556664	0.160476
inoh	Integrin	27	0.0559568	0.161171
stke	Epidermal Growth Factor Receptor Pathway	29	0.056025	0.161226
reactome	Formyl peptide receptors bind formyl peptides and many other ligands	3	0.060129	0.161264
wikipathways	Endoderm Differentiation	17	0.0604975	0.161327
pharmgkb	Platelet Aggregation Inhibitor Pathway, Pharmacodynamics	9	0.0562586	0.161331
wikipathways	Trans-sulfuration pathway	2	0.0601267	0.16139
kegg	Apoptosis	105	0.0604975	0.161458
kegg	Thyroid hormone synthesis	9	0.0562586	0.161472
reactome	TRAF6 Mediated Induction of proinflammatory cytokines	33	0.0603579	0.161481
biocarta	nf-kb signaling pathway	19	0.0562246	0.161516
uniprot	Pathways gluconeogenesis	2	0.0601267	0.161523
reactome	C-type lectin receptors (CLRs)	33	0.0603252	0.161525
reactome	Activation of ATR in response to replication stress	12	0.0602854	0.161551
signor	IL1R	20	0.060441	0.161571
wikipathways	Cell Cycle	116	0.0604921	0.161576
pid	Hedgehog signaling events mediated by Gli proteins	22	0.0562088	0.161613
uniprot	Pathways fatty acid biosynthesis	2	0.0601267	0.161655
reactome	Cellular Senescence	48	0.060695	0.161722
uniprot	Pathways Carbohydrate biosynthesis	2	0.0601267	0.161788
reactome	Processing of Capped Intronless Pre-mRNA	8	0.0565521	0.161888
smpdb	Repaglinide Action Pathway	2	0.0601267	0.161921
biocarta	multiple antiapoptotic pathways from igf-1r signaling lead to bad phosphorylation	18	0.0566983	0.162023
reactome	Post-Elongation Processing of Intronless pre-mRNA	8	0.0565521	0.16203
smpdb	Pancreas Function	2	0.0601267	0.162055
stke	JNK MAPK Pathway	16	0.0566812	0.162116
smpdb	Nateglinide Action Pathway	2	0.0601267	0.162188
biocarta	how does salmonella hijack a cell	10	0.0576522	0.162199
netpath	AndrogenReceptor	52	0.0573117	0.162218
reactome	Laminin interactions	5	0.057264	0.162223
stke	PI3K Class IB Pathway in Neutrophils	2	0.0594587	0.162259
biocarta	calcium signaling by hbx of hepatitis b virus	23	0.0575822	0.162282
kegg	Melanoma	24	0.0568403	0.162287
reactome	Stimuli-sensing channels	8	0.0576339	0.162288
wikipathways	miR-targeted genes in squamous cell - TarBase	8	0.0592211	0.162288
reactome	HATs acetylate histones	9	0.0594246	0.162302
wikipathways	Insulin Signaling	34	0.0575433	0.162312
pid	ATF-2 transcription factor network	24	0.0595793	0.162318
smpdb	Gliclazide Action Pathway	2	0.0601267	0.162322
stke	Insulin Signaling Pathway	11	0.0569152	0.16236
biocarta	deregulation of cdk5 in alzheimers disease	5	0.057264	0.162364
reactome	Signaling by NOTCH1	27	0.0591566	0.162383
smpdb	Pyruvate dehydrogenase deficiency (E3)	4	0.0590127	0.162397
reactome	Chromosome Maintenance	17	0.0594102	0.162398
kegg	Renal cell carcinoma	32	0.0612529	0.162415
wikipathways	Electron Transport Chain	8	0.0592211	0.162424
ipavs	ER_Stress_Map	10	0.0595709	0.16243
wikipathways	Energy Metabolism	6	0.0575398	0.162442
smpdb	Glibenclamide Action Pathway	2	0.0601267	0.162456
reactome	G2/M DNA damage checkpoint	35	0.0600313	0.162467
reactome	Biological oxidations	2	0.0610272	0.162474
ontocanro	Replicative Senescence	41	0.0572583	0.162488
reactome	G1 Phase	13	0.0593977	0.162499
reactome	Oncogene Induced Senescence	29	0.0591504	0.162502
kegg	Cell cycle	51	0.0591078	0.162522
reactome	Cytosolic sensors of pathogen-associated DNA	31	0.0612459	0.162528
wikipathways	IL-1 signaling pathway	31	0.0600047	0.162529
smpdb	Pyruvate dehydrogenase deficiency (E2)	4	0.0590127	0.162533
reactome	Signaling by GPCR	51	0.0570803	0.162547
reactome	Chemokine receptors bind chemokines	6	0.0578329	0.162568
reactome	VEGFR2 mediated vascular permeability	17	0.0597213	0.162569
reactome	Cell-Cell communication	26	0.0579341	0.162573
biocarta	e2f1 destruction pathway	6	0.0575398	0.162582
reactome	Sodium/Proton exchangers	2	0.0601267	0.162591
reactome	Integration of energy metabolism	11	0.0572555	0.162622
reactome	Diseases of signal transduction	52	0.0575049	0.162624
reactome	SUMOylation	20	0.0612326	0.162624
reactome	Cyclin D associated events in G1	13	0.0593977	0.162635
pid	Regulation of Ras family activation	11	0.0570637	0.162641
wikipathways	Androgen receptor signaling pathway	47	0.0580133	0.162656
reactome	Polymerase switching on the C-strand of the telomere	6	0.0600028	0.162659
smpdb	Mitochondrial complex II deficiency	4	0.0590127	0.16267
reactome	Signaling by the B Cell Receptor (BCR)	43	0.0579269	0.162693
pid	GMCSF-mediated signaling events	27	0.0612188	0.16272
spike	p53 Signaling Network	19	0.0611845	0.162761
reactome	Influenza Infection	11	0.0572555	0.162763
wikipathways	TWEAK Signaling Pathway	25	0.0598521	0.16279
reactome	Polymerase switching	6	0.0600028	0.162794
smpdb	Fumarase deficiency	4	0.0590127	0.162807
spike	Mismatch repair	22	0.0586234	0.162832
reactome	Regulation of Glucokinase by Glucokinase Regulatory Protein	5	0.0599212	0.162842
biocarta	erk and pi-3 kinase are necessary for collagen binding in corneal epithelia	21	0.0586776	0.162844
biocarta	corticosteroids and cardioprotection	11	0.0572555	0.162904
wikipathways	Sphingolipid Metabolism	4	0.0586029	0.162913
reactome	Leading Strand Synthesis	6	0.0600028	0.162929
smpdb	Congenital lactic acidosis	4	0.0590127	0.162945
pid	TNF receptor signaling pathway	13	0.0587668	0.162953
wikipathways	Signaling of Hepatocyte Growth Factor Receptor	30	0.0581768	0.162975
pid	E-cadherin signaling in keratinocytes	25	0.0588344	0.163003
reactome	CHL1 interactions	3	0.0586029	0.163052
smpdb	Citric Acid Cycle	4	0.0590127	0.163082
reactome	Transcription-coupled NER (TC-NER)	10	0.0589237	0.163112
kegg	Arginine biosynthesis	3	0.0586029	0.16319
smpdb	2-ketoglutarate dehydrogenase complex deficiency	4	0.0590127	0.16322
reactome	E2F mediated regulation of DNA replication	4	0.0616342	0.163293
biocarta	g-protein signaling through tubby proteins	3	0.0586029	0.163329
signalink	EGF-Core	36	0.0583619	0.163353
pid	Ceramide signaling pathway	23	0.0585846	0.163418
wikipathways	Wnt Signaling Pathway and Pluripotency	21	0.0585495	0.163459
pid	Regulation of nuclear beta catenin signaling and target gene transcription	37	0.0617511	0.163471
pid	Signaling events mediated by HDAC Class I	25	0.0620071	0.163487
inoh	CD4 T cell receptor signaling	37	0.0619583	0.16349
reactome	p75NTR signals via NF-kB	21	0.0585367	0.163563
pid	Validated targets of C-MYC transcriptional repression	14	0.0584994	0.163598
biocarta	platelet amyloid precursor protein pathway	10	0.0619539	0.16361
reactome	Activated TLR4 signalling	42	0.0621106	0.163628
kegg	Endocrine and other factor-regulated calcium reabsorption	9	0.0618736	0.163662
reactome	SCF(Skp2)-mediated degradation of p27/p21	13	0.0619452	0.163719
pid	IL27-mediated signaling events	8	0.0624229	0.164318
biocarta	ca-calmodulin-dependent protein kinase activation	4	0.0625	0.164389
reactome	Vpr-mediated nuclear import of PICs	5	0.0626115	0.164418
reactome	G2/M Checkpoints	38	0.0626016	0.164524
spike	Hearing related SIX1 Interaction	31	0.0627962	0.164771
pid	Presenilin action in Notch and Wnt signaling	18	0.0628563	0.164796
pid	Beta5 beta6 beta7 and beta8 integrin cell surface interactions	19	0.0630815	0.164858
pid	EPHA2 forward signaling	22	0.0629346	0.16487
ontocanro	Apoptosis_Human	17	0.0630705	0.164961
pid	TCR signaling in naïve CD4+ T cells	25	0.0630699	0.165092
pid	Alpha9 beta1 integrin signaling events	13	0.0632724	0.165225
pid	Integrin-linked kinase signaling	12	0.0636796	0.165891
wikipathways	Signaling Pathways in Glioblastoma	45	0.0637309	0.165893
pid	FGF signaling pathway	23	0.0636451	0.165934
inoh	Prostaglandin Leukotriene metabolism	3	0.0636259	0.166016
rb	Pathways APC_module	3	0.0643322	0.166137
netpath	IL1	19	0.0640132	0.166231
reactome	Trafficking of GluR2-containing AMPA receptors	7	0.0639259	0.166268
pid	IL12 signaling mediated by STAT4	3	0.0643322	0.166268
inoh	TLR JNK	18	0.0639799	0.166277
spike	Response to DSB	13	0.0641965	0.166311
signor	SAPK_JNK	17	0.0641759	0.166389
pid	Signaling events mediated by TCPTP	16	0.0643291	0.166391
reactome	Association of licensing factors with the pre-replicative complex	4	0.0641475	0.166448
ipavs	Signaling_pathways_controlling_SHF_development	1	0.0643176	0.166493
reactome	deactivation of the beta-catenin transactivating complex	6	0.0646587	0.166717
biocarta	signal transduction through il1r	11	0.0647702	0.166741
reactome	Toll Like Receptor 3 (TLR3) Cascade	39	0.0652568	0.166813
kegg	T cell receptor signaling pathway	38	0.0647588	0.166843
reactome	JNK (c-Jun kinases) phosphorylation and activation mediated by activated human TAK1	6	0.0646587	0.166848
reactome	HSF1-dependent transactivation	25	0.0648669	0.166859
reactome	TRIF-mediated TLR3/TLR4 signaling	39	0.0652568	0.166943
reactome	Nephrin interactions	16	0.0649683	0.166988
pid	p53 pathway	33	0.0650373	0.167035
reactome	MyD88-independent TLR3/TLR4 cascade	39	0.0652568	0.167074
kegg	TNF signaling pathway	24	0.0651817	0.167143
reactome	Activation of NMDA receptor upon glutamate binding and postsynaptic events	14	0.0652328	0.167143
stke	Fibroblast Growth Factor Receptor Pathway	9	0.0651681	0.167239
reactome	SUMOylation of DNA damage response and repair proteins	20	0.0661123	0.1673
kegg	Spliceosome	23	0.0655074	0.167323
reactome	SUMO E3 ligases SUMOylate target proteins	20	0.0661123	0.16743
pid	Signaling events mediated by HDAC Class III	14	0.0657841	0.167506
biocarta	p53 signaling pathway	41	0.0660997	0.167528
kegg	Thyroid cancer	17	0.066257	0.167537
biocarta	nuclear receptors coordinate the activities of chromatin remodeling complexes and coactivators to facilitate initiation of transcription in carcinoma cells	3	0.0657828	0.167633
reactome	mTOR signalling	2	0.0659421	0.167648
pid	Validated transcriptional targets of TAp63 isoforms	14	0.0660963	0.167649
inoh	Wnt Mammals	12	0.0657467	0.167672
reactome	Pre-NOTCH Transcription and Translation	10	0.0660098	0.167689
wikipathways	IL-9 Signaling Pathway	18	0.0659222	0.167727
reactome	Senescence-Associated Secretory Phenotype (SASP)	26	0.0660859	0.167753
inoh	Wnt Canonical	12	0.0657467	0.167803
kegg	Chagas disease (American trypanosomiasis)	31	0.0664162	0.16781
wikipathways	Aryl Hydrocarbon Receptor Pathway	5	0.0665353	0.167981
biocarta	hiv-1 nef: negative effector of fas and tnf	24	0.0667198	0.168058
kegg	Pancreatic cancer	41	0.066634	0.168101
biocarta	links between pyk2 and map kinases	29	0.0666922	0.168118
pid	Validated targets of C-MYC transcriptional activation	30	0.0675707	0.168258
ipavs	GP130_JAK_STAT_pathway	33	0.0674809	0.168291
biocarta	mtor signaling pathway	2	0.0676516	0.168332
inoh	insulin	33	0.0674535	0.168351
pid	Cellular roles of Anthrax toxin	10	0.0675682	0.16838
reactome	Oxidative Stress Induced Senescence	51	0.0674158	0.168385
reactome	Signaling by NOTCH	38	0.0669237	0.168442
wikipathways	Primary Focal Segmental Glomerulosclerosis FSGS	14	0.0673393	0.168451
reactome	Activation of the pre-replicative complex	12	0.0671357	0.168457
pid	Signaling events mediated by Stem cell factor receptor (c-Kit)	19	0.0672918	0.168461
wikipathways	RANKL-RANK Signaling Pathway	40	0.067402	0.168479
kegg	Adherens junction	39	0.0670121	0.168535
kegg	Thyroid hormone signaling pathway	38	0.067124	0.168557
reactome	p75 NTR receptor-mediated signalling	20	0.0672823	0.168566
biocarta	generation of amyloid b-peptide by ps1	16	0.0670789	0.168573
reactome	eNOS activation	10	0.0672791	0.168688
wikipathways	Toll-like receptor signaling pathway	53	0.06785	0.168697
reactome	Integrin alphaIIb beta3 signaling	23	0.0679312	0.168771
wikipathways	Cellular response to heat stress	43	0.0680781	0.169007
reactome	Signaling by EGFRvIII in Cancer	26	0.0682887	0.169145
reactome	Constitutive Signaling by EGFRvIII	26	0.0682887	0.169273
reactome	Negative regulation of FGFR1 signaling	14	0.0682519	0.16931
pid	Aurora A signaling	19	0.0684693	0.169336
kegg	Acute myeloid leukemia	28	0.0684586	0.169438
reactome	Myogenesis	24	0.0689986	0.169492
wikipathways	Iron metabolism in placenta	2	0.0692592	0.169496
kegg	Natural killer cell mediated cytotoxicity	23	0.0693741	0.169524
reactome	p53-Dependent G1/S DNA damage checkpoint	31	0.0695331	0.169532
reactome	GPCR downstream signaling	36	0.068609	0.169553
spike	DNA damage induced G1 S checkpoint	29	0.0693437	0.169576
reactome	HIV Infection	21	0.0694617	0.169611
reactome	CDO in myogenesis	9	0.0689986	0.169619
reactome	Hormone ligand-binding receptors	2	0.0692592	0.169623
wikipathways	TCA Cycle and PDHc	4	0.069625	0.16963
wikipathways	Retinoblastoma (RB) in Cancer	35	0.0688997	0.169631
reactome	p53-Dependent G1 DNA Damage Response	31	0.0695331	0.169659
reactome	Signaling by NODAL	3	0.0687593	0.169668
reactome	Cellular response to heat stress	43	0.0689669	0.169669
biocarta	telomeres telomerase cellular aging and immortality	14	0.0688706	0.169687
reactome	Antigen processing: Ubiquitination & Proteasome degradation	34	0.0691382	0.169708
wikipathways	Polycystic Kidney Disease Pathway	10	0.0697165	0.169726
humancyc	sucrose degradation	2	0.0692592	0.16975
ehmn	Di-unsaturated fatty acid beta-oxidation	3	0.0687483	0.169769
kegg	Cardiac muscle contraction	6	0.0688682	0.169809
ipavs	Wnt_signaling_in_cardiomyocyte_hypertrophy	16	0.069827	0.169869
biocarta	metabolism of anandamide an endogenous cannabinoid	2	0.0692592	0.169877
kegg	Hippo signaling pathway	37	0.0698935	0.169905
wikipathways	SIDS Susceptibility Pathways	26	0.0700106	0.170063
pid	Glucocorticoid receptor regulatory network	36	0.0701353	0.170239
wikipathways	Apoptosis	105	0.0704697	0.170924
kegg	Protein digestion and absorption	2	0.0711801	0.170999
rb	Pathways Apoptosis_entry_module	11	0.0706268	0.171052
reactome	Transcriptional Regulation by TP53	20	0.0715775	0.171075
stke	Fas Signaling Pathway	20	0.0710549	0.171076
biocarta	regulation of splicing through sam68	14	0.0716409	0.171101
inoh	IL-6 signaling	6	0.0711208	0.171108
reactome	PI3K Cascade	6	0.0711781	0.17112
pid	Osteopontin-mediated events	27	0.0706102	0.171138
pid	IL3-mediated signaling events	15	0.0708858	0.171172
kegg	Small cell lung cancer	31	0.0710465	0.171181
inoh	Hedgehog	26	0.0710021	0.1712
reactome	TP53 Regulates Metabolic Genes	21	0.0715775	0.1712
reactome	TCF dependent signaling in response to WNT	39	0.0717597	0.17126
reactome	Constitutive Signaling by Aberrant PI3K in Cancer	12	0.0713454	0.171271
kegg	Cocaine addiction	10	0.0709879	0.171292
ontocanro	Nucleotide Excision Repair	29	0.0708858	0.171299
reactome	Toll Like Receptor 5 (TLR5) Cascade	31	0.071572	0.171312
reactome	CDT1 association with the CDC6:ORC:origin complex	3	0.0718368	0.171319
pid	Netrin-mediated signaling events	24	0.0708846	0.171422
reactome	Toll Like Receptor 10 (TLR10) Cascade	31	0.071572	0.171437
reactome	Transport of Mature mRNAs Derived from Intronless Transcripts	7	0.0714682	0.17144
biocarta	regulation of ck1/cdk5 by type 1 glutamate receptors	6	0.0708476	0.17146
reactome	MyD88 cascade initiated on plasma membrane	31	0.071572	0.171563
kegg	Purine metabolism	22	0.0721268	0.171636
smpdb	Fc Epsilon Receptor I Signaling in Mast Cells	25	0.0720301	0.171655
biocarta	how progesterone initiates the oocyte maturation	11	0.0720851	0.171661
pid	Ephrin B reverse signaling	19	0.0745619	0.171807
reactome	Sema4D induced cell migration and growth-cone collapse	11	0.072258	0.171823
biocarta	atm signaling pathway	27	0.0740009	0.171846
stke	Adrenergic Pathway	18	0.0739733	0.171904
kegg	Ras signaling pathway	29	0.0785977	0.171906
kegg	Dorso-ventral axis formation	12	0.0786524	0.171911
pid	TCR signaling in naïve CD8+ T cells	19	0.0745603	0.171925
kegg	Hypertrophic cardiomyopathy (HCM)	9	0.0747235	0.171938
reactome	NF-kB is activated and signals survival	21	0.078299	0.171943
wikipathways	Regulation of toll-like receptor signaling pathway	26	0.0785824	0.171988
reactome	HSF1 activation	33	0.0739581	0.171991
reactome	Loss of proteins required for interphase microtubule organizationfrom the centrosome	16	0.0744358	0.172001
pid	TRAIL signaling pathway	10	0.0747014	0.172008
biocarta	rb tumor suppressor/checkpoint signaling in response to dna damage	12	0.0741774	0.172012
wikipathways	IL-6 signaling pathway	27	0.0745476	0.172017
kegg	Bacterial invasion of epithelial cells	25	0.0745007	0.17203
signalink	JAK-STAT-Ncore	3	0.0782974	0.172054
kegg	NF-kappa B signaling pathway	21	0.074314	0.172084
wikipathways	Cholesterol Biosynthesis	2	0.0785796	0.172097
kegg	Proximal tubule bicarbonate reclamation	3	0.073954	0.172103
biocarta	hypoxia and p53 in the cardiovascular system	28	0.0742766	0.17212
reactome	Loss of Nlp from mitotic centrosomes	16	0.0744358	0.172123
wikipathways	miRNA Regulation of DNA Damage Response	32	0.0741773	0.172133
ipavs	acute_Myeloid_leukemia_Signaling	12	0.078442	0.172141
reactome	RNA Polymerase II Transcription Pre-Initiation And Promoter Opening	3	0.0782974	0.17217
pharmgkb	Glucocorticoid Pathway (Peripheral Tissue), Pharmacodynamics	11	0.0788401	0.172206
reactome	Bile salt and organic anion SLC transporters	2	0.0785796	0.172212
reactome	Interactions of Rev with host cellular proteins	7	0.0733695	0.172213
humancyc	heparan sulfate biosynthesis	3	0.073954	0.172226
reactome	Regulation of Hypoxia-inducible Factor (HIF) by oxygen	15	0.0750638	0.172236
reactome	Fcgamma receptor (FCGR) dependent phagocytosis	31	0.0744353	0.172244
biocarta	akt signaling pathway	14	0.0733362	0.172258
pid	LKB1 signaling events	31	0.0737051	0.172259
reactome	ZBP1(DAI) mediated induction of type I IFNs	17	0.0751321	0.172272
wikipathways	G1 to S cell cycle control	30	0.0751889	0.172282
reactome	RNA Polymerase II Transcription Initiation And Promoter Clearance	3	0.0782974	0.172286
wikipathways	DNA Damage Response	32	0.0732996	0.172296
wikipathways	Cori Cycle	4	0.0732498	0.172303
humancyc	icosapentaenoate biosynthesis II (metazoa)	2	0.0785796	0.172327
reactome	Downstream signaling events of B Cell Receptor (BCR)	32	0.0736842	0.172334
reactome	CDK-mediated phosphorylation and removal of Cdc6	9	0.0737914	0.172338
ehmn	Butanoate metabolism	3	0.073954	0.172349
reactome	Cellular response to hypoxia	15	0.0750638	0.172357
reactome	Activation of NOXA and translocation to mitochondria	1	0.0749672	0.172377
reactome	Formation of the ternary complex, and subsequently, the 43S complex	17	0.0736594	0.172399
pid	ErbB2/ErbB3 signaling events	30	0.0752931	0.1724
reactome	RNA Polymerase II Transcription Initiation	3	0.0782974	0.172402
kegg	Osteoclast differentiation	31	0.0750341	0.17241
reactome	G2/M Transition	28	0.0780906	0.172411
pid	EPHB forward signaling	27	0.0778803	0.172412
reactome	Recognition of DNA damage by PCNA-containing replication complex	21	0.0739311	0.172418
pid	Validated nuclear estrogen receptor alpha network	17	0.0779358	0.172418
ipavs	TWEAK_signaling_pathway	10	0.0738812	0.172425
ipavs	ATF6_pathway	4	0.0732498	0.172427
reactome	Folding of actin by CCT/TriC	10	0.0789991	0.172438
biocarta	role of egf receptor transactivation by gpcrs in cardiac hypertrophy	32	0.0725712	0.172442
reactome	Toll Like Receptor 9 (TLR9) Cascade	28	0.0778436	0.172447
reactome	repression of WNT target genes	2	0.0729998	0.172459
reactome	SLBP independent Processing of Histone Pre-mRNAs	5	0.0736368	0.172469
kegg	Homologous recombination	12	0.0730636	0.172485
reactome	PCP/CE pathway	16	0.07818	0.172492
pid	Canonical NF-kappaB pathway	17	0.0780228	0.172494
inoh	TNF	36	0.0780832	0.172511
reactome	RNA Polymerase II HIV Promoter Escape	3	0.0782974	0.172518
netpath	Hedgehog	26	0.0790884	0.172518
reactome	Signaling by Hippo	12	0.0736067	0.172522
wikipathways	Nifedipine Activity	5	0.0792603	0.172548
reactome	Signaling by FGFR1 mutants	7	0.0778372	0.17255
ehmn	Glycosphingolipid biosynthesis - neolactoseries	4	0.0732498	0.172551
pid	IFN-gamma pathway	24	0.0754129	0.172553
kegg	Shigellosis	29	0.0793155	0.172553
reactome	RAF-independent MAPK1/3 activation	9	0.0775771	0.172558
reactome	Cyclin A/B1 associated events during G2/M transition	8	0.0792141	0.172562
uniprot	Pathways phosphatidylcholine from phosphocholine step 2 2	1	0.0774768	0.172569
reactome	Deadenylation-dependent mRNA decay	2	0.0729998	0.172583
biocarta	ccr3 signaling in eosinophils	11	0.0732206	0.172606
inoh	LIF signaling	9	0.0729101	0.172621
wikipathways	Oxidative phosphorylation	19	0.0756545	0.172623
reactome	DCC mediated attractive signaling	16	0.0791937	0.172633
reactome	HIV Transcription Initiation	3	0.0782974	0.172634
reactome	Role of LAT2/NTAL/LAB on calcium mobilization	26	0.0794065	0.172637
stke	ERK1/ERK2 MAPK Pathway	13	0.0736038	0.172639
reactome	Signaling by FGFR1 in disease	7	0.0778372	0.172667
ontocanro	Homologous Recombination	11	0.0775745	0.172669
uniprot	Pathways phosphatidylcholine from phosphocholine step 1 2	2	0.0774768	0.172687
reactome	Nucleotide Excision Repair	29	0.0729931	0.172692
signor	Myogenesis	24	0.0728881	0.172694
rb	Pathways CycD1_CDK4 6_module	14	0.0732078	0.172701
reactome	Synthesis And Processing Of GAG, GAGPOL Polyproteins	4	0.0778101	0.172724
kegg	Carbohydrate digestion and absorption	6	0.0756545	0.172744
netpath	Notch	48	0.0728045	0.172746
kegg	Fc epsilon RI signaling pathway	28	0.072765	0.172777
signor	P38	9	0.075565	0.17278
uniprot	Pathways isocitrate from oxaloacetate step 2 2	1	0.0774768	0.172804
reactome	Regulation of actin dynamics for phagocytic cup formation	29	0.0756307	0.17281
reactome	Post-translational protein modification	15	0.0728881	0.172819
inoh	insulin Mam	30	0.0757995	0.172833
reactome	Membrane binding and targetting of GAG proteins	4	0.0778101	0.172841
uniprot	Pathways acetoacetate and fumarate from L phenylalanine step 1 6	1	0.0774768	0.172922
rb	Pathways CycH_CDK7_module	4	0.0778101	0.172958
pid	Internalization of ErbB1	28	0.0796842	0.17301
uniprot	Pathways 5 amino 1 5 phospho D ribosyl imidazole from N 2 formyl N 1 5 phospho D ribosyl glycinamide step 1 2	1	0.0774768	0.17304
pid	Reelin signaling pathway	12	0.0796456	0.173041
reactome	Viral RNP Complexes in the Host Cell Nucleus	1	0.0774768	0.173159
biocarta	inhibition of cellular proliferation by gleevec	26	0.0760727	0.173215
stke	Tumor Necrosis Factor Pathway	11	0.0760427	0.173267
reactome	Synthesis of CL	1	0.0774768	0.173277
reactome	TCR signaling	16	0.080031	0.173303
wikipathways	Prostate Cancer	23	0.0761652	0.173305
pharmgkb	Tacrolimus/Cyclosporine Pathway, Pharmacodynamics	8	0.0762857	0.173338
stke	Notch Signaling Pathway	26	0.0763991	0.173355
pid	Signaling events regulated by Ret tyrosine kinase	29	0.0762532	0.173385
reactome	SUMO is transferred from E1 to E2 (UBE2I, UBC9)	11	0.0773132	0.173385
biocarta	t cell receptor signaling pathway	25	0.0773683	0.17339
humancyc	heme degradation	1	0.0774768	0.173395
biocarta	the prc2 complex sets long-term gene silencing through modification of histone tails	16	0.080031	0.173418
biocarta	double stranded rna induced gene expression	12	0.076649	0.173441
reactome	activated TAK1 mediates p38 MAPK activation	5	0.0763991	0.173475
reactome	Platelet Aggregation (Plug Formation)	20	0.0802266	0.173497
biocarta	basic mechanisms of sumoylation	11	0.0773132	0.173504
humancyc	arachidonate biosynthesis III (metazoa)	1	0.0774768	0.173514
wikipathways	Aryl Hydrocarbon Receptor	28	0.0765268	0.173524
reactome	Transcription	19	0.0800286	0.173528
wikipathways	Eukaryotic Transcription Initiation	3	0.0799765	0.17353
reactome	Toll Like Receptor TLR6:TLR2 Cascade	29	0.0772793	0.173547
reactome	Regulated Necrosis	3	0.0766439	0.173549
pid	E-cadherin signaling in the nascent adherens junction	20	0.0802266	0.173612
reactome	RNA Polymerase I, RNA Polymerase III, and Mitochondrial Transcription	10	0.0804973	0.173624
pid	ATR signaling pathway	25	0.0804531	0.173643
reactome	Cell junction organization	8	0.0803477	0.173644
reactome	Nucleotide-binding domain, leucine rich repeat containing receptor (NLR) signaling pathways	17	0.080407	0.173658
reactome	Toll Like Receptor TLR1:TLR2 Cascade	29	0.0772793	0.173666
reactome	RIPK1-mediated regulated necrosis	3	0.0766439	0.17367
reactome	Toll Like Receptor 2 (TLR2) Cascade	29	0.0772793	0.173785
biocarta	phospholipase c signaling pathway	2	0.0806577	0.173855
reactome	Toll Like Receptor 7/8 (TLR7/8) Cascade	29	0.0771018	0.173864
reactome	MyD88:Mal cascade initiated on plasma membrane	29	0.0772793	0.173905
wikipathways	MicroRNAs in cardiomyocyte hypertrophy	21	0.076915	0.173923
pid	Insulin Pathway	19	0.0817581	0.173935
biocarta	il-2 receptor beta chain in t cell activation	20	0.0817065	0.173939
reactome	TRAF6 mediated induction of NFkB and MAP kinases upon TLR7/8 or 9 activation	29	0.0771018	0.173984
reactome	GAB1 signalosome	26	0.0815154	0.173985
reactome	Mitotic G2-G2/M phases	30	0.0772793	0.174025
smpdb	Intracellular Signalling Through Adenosine Receptor A2a and Adenosine	18	0.0816979	0.174034
reactome	PIP3 activates AKT signaling	24	0.0815071	0.17408
pid	p75(NTR)-mediated signaling	21	0.0816177	0.174089
ipavs	GSK3beta_linked_proapoptotic_signaling_pathways_and_lithium_protection	8	0.0772574	0.174095
reactome	MyD88 dependent cascade initiated on endosome	29	0.0771018	0.174104
pid	JNK signaling in the CD4+ TCR pathway	3	0.0816812	0.174111
netpath	BDNF	25	0.0810212	0.17418
kegg	Pancreatic secretion	8	0.0770829	0.174182
kegg	Toll-like receptor signaling pathway	53	0.0808655	0.174188
reactome	PI3K events in ERBB4 signaling	24	0.0815071	0.174194
reactome	Regulated proteolysis of p75NTR	7	0.080995	0.174238
biocarta	estrogen responsive protein efp controls cell cycle and breast tumors growth	15	0.0823867	0.174253
wikipathways	Spinal Cord Injury	11	0.0821821	0.174271
reactome	NrCAM interactions	6	0.0820878	0.174297
kegg	Fc gamma R-mediated phagocytosis	22	0.0809723	0.174304
reactome	PI3K events in ERBB2 signaling	24	0.0815071	0.174308
pid	Signaling events mediated by HDAC Class II	21	0.0823631	0.174316
reactome	Signal attenuation	16	0.0811414	0.174323
reactome	RIG-I/MDA5 mediated induction of IFN-alpha/beta pathways	25	0.0823224	0.174342
pid	TGF-beta receptor signaling	26	0.082165	0.174348
pid	VEGFR1 specific signals	20	0.0812307	0.174401
ehmn	Putative anti-Inflammatory metabolites formation from EPA	5	0.0820878	0.17441
reactome	PI-3K cascade:FGFR4	24	0.0815071	0.174422
kegg	NOD-like receptor signaling pathway	26	0.0823224	0.174455
kegg	Central carbon metabolism in cancer	20	0.0825449	0.174475
reactome	Activation of PUMA and translocation to mitochondria	1	0.0820837	0.174515
reactome	PI-3K cascade:FGFR3	24	0.0815071	0.174536
signor	NFKBNC	2	0.0826686	0.174623
reactome	PI-3K cascade:FGFR2	24	0.0815071	0.17465
reactome	Metabolism of proteins	27	0.0814295	0.174713
reactome	TNFR2 non-canonical NF-kB pathway	5	0.0829852	0.174728
biocarta	cbl mediated ligand-induced downregulation of egf receptors pathway	23	0.0833081	0.174733
reactome	PI-3K cascade:FGFR1	24	0.0815071	0.174765
ontocanro	Mismatch Repair	26	0.088295	0.174774
biocarta	influence of ras and rho proteins on g1 to s transition	25	0.082907	0.174788
wikipathways	Wnt Signaling Pathway Netpath	25	0.0829652	0.174799
biocarta	agrin in postsynaptic differentiation	17	0.0832377	0.17481
wikipathways	mRNA Processing	23	0.088264	0.174818
kegg	Insulin signaling pathway	22	0.0828161	0.174822
smpdb	Intracellular Signalling Through Adenosine Receptor A2b and Adenosine	18	0.0831909	0.174824
ipavs	FAS_signaling_in_cardiac_hypertrophy	25	0.0833013	0.174831
ipavs	JAK_STAT_pathway_in_postconditioning_ischemia	21	0.0890817	0.17485
inoh	CD4 T cell receptor signaling-NFkB cascade	21	0.0891384	0.174857
reactome	Negative regulation of FGFR3 signaling	16	0.088821	0.174863
reactome	Costimulation by the CD28 family	25	0.0828893	0.174864
kegg	Progesterone-mediated oocyte maturation	21	0.0831044	0.174867
reactome	FCERI mediated Ca+2 mobilization	14	0.0884511	0.174871
pid	AP-1 transcription factor network	19	0.0890592	0.174911
reactome	GRB2:SOS provides linkage to MAPK signaling for Integrins	14	0.0882606	0.174917
ipavs	beta3_integrin_mediated_Ub_for_NFkB_activation_Proteins	18	0.0831909	0.174936
stke	G alpha 13 Pathway	16	0.0888109	0.174948
pid	IL6-mediated signaling events	22	0.0882358	0.174974
reactome	Chaperonin-mediated protein folding	14	0.0884511	0.174977
ontocanro	Nemo	11	0.0890591	0.175016
wikipathways	Striated Muscle Contraction	16	0.0885846	0.175029
reactome	Transport of the SLBP independent Mature mRNA	6	0.0893341	0.175031
pid	Neurotrophic factor-mediated Trk receptor signaling	22	0.088218	0.175045
reactome	Inhibition of replication initiation of damaged DNA by RB1/E2F1	3	0.0887548	0.175049
pid	Nectin adhesion pathway	16	0.0888109	0.175054
reactome	Telomere Maintenance	23	0.0890266	0.175057
wikipathways	Estrogen signaling pathway	77	0.0892992	0.175067
reactome	Attenuation phase	22	0.088202	0.17512
reactome	Spry regulation of FGF signaling	22	0.0890066	0.175123
pid	Direct p53 effectors	24	0.0835488	0.175126
reactome	Sema3A PAK dependent Axon repulsion	13	0.0886938	0.175139
pid	Integrins in angiogenesis	20	0.0880548	0.175146
reactome	Caspase activation via extrinsic apoptotic signalig pathway	3	0.0887548	0.175154
reactome	Synthesis of PG	2	0.0880195	0.175182
reactome	Downregulation of ERBB2:ERBB3 signaling	8	0.0881989	0.17522
reactome	Signaling by WNT in cancer	2	0.0880195	0.175289
reactome	GPVI-mediated activation cascade	21	0.0881856	0.1753
reactome	Neurofascin interactions	2	0.0880195	0.175396
reactome	Negative regulation of FGFR4 signaling	15	0.085558	0.175405
pid	IL2 signaling events mediated by STAT5	13	0.0855277	0.175452
pharmgkb	Cyclophosphamide Pathway, Pharmacodynamics	2	0.0880195	0.175503
reactome	Regulation of PLK1 Activity at G2/M Transition	22	0.0855005	0.175507
pid	Posttranslational regulation of adherens junction stability and dissassembly	20	0.0896927	0.175523
reactome	MAP kinase activation in TLR cascade	21	0.0878758	0.175537
signalink	IGF-Core	4	0.0868658	0.175556
wikipathways	Osteopontin Signaling	14	0.0838282	0.175599
reactome	Transcriptional regulation of pluripotent stem cells	3	0.0897859	0.1756
reactome	Amino acid and oligopeptide SLC transporters	4	0.0880151	0.175601
reactome	PI3K/AKT activation	22	0.0855005	0.175617
inoh	HGF	22	0.0879713	0.175621
kegg	Choline metabolism in cancer	21	0.0896892	0.175621
reactome	Signaling by FGFR in disease	7	0.0854512	0.175626
netpath	Wnt	21	0.0878758	0.175644
inoh	GPCR Adenosine A2A receptor	4	0.0868658	0.175664
reactome	Cooperation of Prefoldin and TriC/CCT in actin and tubulin folding	14	0.086818	0.175676
pid	Sumoylation by RanBP2 regulates transcriptional repression	16	0.0878041	0.175716
reactome	PCNA-Dependent Long Patch Base Excision Repair	18	0.0878626	0.175725
reactome	RSK activation	5	0.0877574	0.17573
reactome	Regulation of signaling by CBL	21	0.0860412	0.175735
reactome	NIK-->noncanonical NF-kB signaling	8	0.0854512	0.175736
reactome	DNA Damage Bypass	23	0.0861028	0.175751
inoh	CD4 T cell receptor signaling-ERK cascade	14	0.0868173	0.175784
pid	BARD1 signaling events	18	0.0857997	0.17579
reactome	Translation initiation complex formation	17	0.0858697	0.175823
uniprot	Pathways protein ubiquitination	23	0.0860378	0.175837
biocarta	#NAME?	5	0.0877574	0.175837
wikipathways	Physiological and Pathological Hypertrophy of the Heart	14	0.0853393	0.175838
biocarta	p38 mapk signaling pathway	13	0.085988	0.175845
reactome	Dectin-1 mediated noncanonical NF-kB signaling	8	0.0854512	0.175847
reactome	RNA Polymerase I Transcription	12	0.0862109	0.175862
kegg	RIG-I-like receptor signaling pathway	17	0.0870737	0.175867
reactome	Downstream TCR signaling	16	0.0877205	0.175871
biocarta	b cell survival pathway	2	0.0868079	0.175873
wikipathways	Notch Signaling Pathway	26	0.0866663	0.175913
pid	IL1-mediated signaling events	18	0.0900017	0.175917
biocarta	overview of telomerase protein component gene htert transcriptional regulation	19	0.0852768	0.17593
reactome	mRNA 3,-end processing	12	0.08646	0.175931
reactome	Negative regulation of FGFR2 signaling	14	0.0865164	0.175936
signor	IAPO	18	0.0859812	0.175942
reactome	Synthesis of DNA	20	0.0877019	0.175942
reactome	EPHB-mediated forward signaling	19	0.0872728	0.175944
pid	Downstream signaling in naïve CD8+ T cells	15	0.0853393	0.175948
pid	Canonical Wnt signaling pathway	7	0.0854512	0.175957
biocarta	regulation of transcriptional activity by pml	14	0.0868032	0.175973
reactome	Homologous recombination repair of replication-independent double-strand breaks	22	0.087237	0.17598
reactome	Factors involved in megakaryocyte development and platelet production	10	0.0873497	0.17599
biocarta	cyclin e destruction pathway	7	0.0876736	0.175993
reactome	SMAD2/3 Phosphorylation Motif Mutants in Cancer	6	0.0852597	0.176006
reactome	Interleukin-6 signaling	9	0.0874138	0.176011
biocarta	mechanism of gene regulation by peroxisome proliferators via ppara	20	0.0866663	0.176022
reactome	HDACs deacetylate histones	11	0.0867782	0.176031
reactome	Post-Elongation Processing of Intron-Containing pre-mRNA	12	0.08646	0.176041
kegg	Long-term potentiation	20	0.0843199	0.176066
reactome	Translesion synthesis by REV1	19	0.0875564	0.176081
reactome	Translocation of ZAP-70 to Immunological synapse	5	0.0849213	0.176085
reactome	Homologous Recombination Repair	22	0.087237	0.176088
wikipathways	Apoptosis Modulation and Signaling	19	0.0876136	0.176088
reactome	Epigenetic regulation of gene expression	14	0.0876678	0.176089
pid	IL4-mediated signaling events	9	0.0864331	0.176095
pid	EPO signaling pathway	22	0.0841206	0.176099
pid	Class I PI3K signaling events	17	0.0866536	0.176106
reactome	Translesion Synthesis by POLH	25	0.0863865	0.17611
reactome	SMAD2/3 MH2 Domain Mutants in Cancer	6	0.0852597	0.176117
reactome	Anchoring of the basal body to the plasma membrane	13	0.0843027	0.176142
reactome	Cell-cell junction organization	7	0.0847999	0.176168
reactome	Sema4D in semaphorin signaling	11	0.0847543	0.176186
reactome	DNA Replication	38	0.0875564	0.17619
reactome	Adrenaline,noradrenaline inhibits insulin secretion	5	0.0849213	0.176197
wikipathways	Cardiac Hypertrophic Response	25	0.084666	0.176226
reactome	Loss of Function of SMAD2/3 in Cancer	6	0.0852597	0.176229
reactome	Translesion synthesis by POLK	18	0.0842402	0.176237
reactome	Gap junction trafficking	4	0.0842966	0.176242
biocarta	cyclins and cell cycle regulation	8	0.0851767	0.17628
reactome	Translesion synthesis by POLI	18	0.0846395	0.176283
reactome	Double-Strand Break Repair	23	0.0902443	0.176286
reactome	Interferon gamma signaling	10	0.0847543	0.176298
humancyc	superpathway of purine nucleotide salvage	5	0.0849213	0.176309
reactome	Negative epigenetic regulation of rRNA expression	11	0.0852499	0.17632
stke	Wnt/Ca2+/cyclic GMP	3	0.0845514	0.176324
reactome	CD28 dependent Vav1 pathway	18	0.0846197	0.176354
reactome	Regulation of innate immune responses to cytosolic DNA	3	0.0851672	0.176372
uniprot	Pathways Carbohydrate metabolism	3	0.0845514	0.176436
reactome	Prefoldin mediated transfer of substrate to CCT/TriC	14	0.0851495	0.176447
stke	G alpha q Pathway	7	0.0904658	0.176613
pid	Syndecan-1-mediated signaling events	3	0.0905865	0.176744
reactome	Cyclin A:Cdk2-associated events at S phase entry	15	0.0906754	0.176812
reactome	Resolution of AP sites via the multiple-nucleotide patch replacement pathway	17	0.0909949	0.177329
wikipathways	Type III interferon signaling	4	0.0917412	0.177515
pid	Trk receptor signaling mediated by the MAPK pathway	12	0.0918578	0.17753
rb	Pathways CDC25C_module	4	0.0916226	0.1776
reactome	Pyruvate metabolism and Citric Acid (TCA) cycle	4	0.0917412	0.17762
reactome	Oxygen-dependent proline hydroxylation of Hypoxia-inducible Factor Alpha	17	0.091851	0.177622
reactome	beta-catenin independent WNT signaling	16	0.0914304	0.177649
reactome	Early Phase of HIV Life Cycle	7	0.0916035	0.177668
reactome	Extension of Telomeres	14	0.091572	0.177713
pid	Arf1 pathway	4	0.0917412	0.177725
pid	EGFR-dependent Endothelin signaling events	15	0.0914304	0.177754
biocarta	map kinase inactivation of smrt corepressor	19	0.0913949	0.177791
reactome	TRAF6 mediated NF-kB activation	18	0.0915674	0.177809
wikipathways	Extracellular vesicle-mediated signaling in recipient cells	18	0.0921323	0.177851
wikipathways	Nuclear Receptors Meta-Pathway	18	0.0913742	0.177856
pid	Regulation of cytoplasmic and nuclear SMAD2/3 signaling	13	0.0923852	0.177919
signor	HPP	7	0.0923379	0.177933
reactome	PI3K/AKT Signaling in Cancer	19	0.0921223	0.177936
biocarta	transcription factor creb and its extracellular signals	20	0.0913617	0.177938
kegg	VEGF signaling pathway	19	0.0923143	0.177992
reactome	Translesion synthesis by Y family DNA polymerases bypasses lesions on DNA template	20	0.09228	0.178031
signor	MCAPO	11	0.0926554	0.178334
kegg	Platelet activation	19	0.093018	0.178507
reactome	HIV Life Cycle	15	0.0930133	0.178603
pid	RAC1 signaling pathway	15	0.0930133	0.178708
wikipathways	DNA Replication	38	0.0931823	0.178718
biocarta	cd40l signaling pathway	4	0.0932406	0.178725
kegg	Mismatch repair	22	0.0929757	0.178741
wikipathways	Regulation of Microtubule Cytoskeleton	17	0.0929623	0.17882
biocarta	ionomycin and phorbal ester signaling pathway	5	0.0934242	0.178972
pid	N-cadherin signaling events	16	0.0936545	0.179099
reactome	Mitotic Prophase	16	0.0937127	0.179105
biocarta	sumoylation by ranbp2 regulates transcriptional repression	12	0.0935935	0.179191
wikipathways	FSH signaling pathway	14	0.0936516	0.179198
reactome	M Phase	19	0.0938376	0.179239
reactome	EGFR downregulation	19	0.0939487	0.179347
reactome	formation of the beta-catenin:TCF transactivating complex	19	0.0940521	0.179439
spike	Base excision and single strand break repair	21	0.0941477	0.179517
biocarta	the igf-1 receptor and longevity	14	0.0942793	0.179663
wikipathways	Interferon type I signaling pathways	19	0.0945548	0.179665
reactome	Termination of translesion DNA synthesis	18	0.0943379	0.17967
wikipathways	Structural Pathway of Interleukin 1 (IL-1)	19	0.0944815	0.179735
reactome	G-protein beta:gamma signalling	7	0.0944343	0.179749
spike	G1 S Phase of the Cell Cycle	20	0.0945548	0.17977
kegg	Cytokine-cytokine receptor interaction	7	0.0955716	0.180653
reactome	p130Cas linkage to MAPK signaling for integrins	5	0.0955652	0.180745
reactome	Recruitment of repair and signaling proteins to double-strand breaks	10	0.0955127	0.18075
netpath	RANKL	12	0.0957654	0.18081
reactome	TGF-beta receptor signaling in EMT (epithelial to mesenchymal transition)	6	0.0952787	0.180831
reactome	DNA Double Strand Breaks Response	10	0.0955127	0.180855
signor	NFKBC	17	0.0957359	0.180859
reactome	Tight junction interactions	4	0.0954688	0.180877
reactome	HDMs demethylate histones	1	0.0952621	0.180904
ehmn	Valine, leucine and isoleucine degradation	4	0.0954688	0.180981
kegg	Fanconi anemia pathway	14	0.0954675	0.181084
reactome	WNT5A-dependent internalization of FZD4	7	0.0960491	0.181241
stke	Toll-Like Receptor Pathway	16	0.0961819	0.181283
kegg	Bile secretion	5	0.0962483	0.181304
signalink	TGF-Ncore	17	0.0961819	0.181387
biocarta	alk in cardiac myocytes	4	0.0965233	0.181717
reactome	Mismatch Repair	26	0.0967232	0.18178
smpdb	Porphyrin Metabolism	2	0.0975169	0.181809
pid	Atypical NF-kappaB pathway	17	0.0967064	0.181852
signalink	HH-Ncore	9	0.096821	0.181859
reactome	Muscle contraction	11	0.0978856	0.181875
wikipathways	ATM Signaling Pathway	16	0.0979524	0.181896
wikipathways	miR-targeted genes in muscle cell - TarBase	6	0.0978419	0.181897
reactome	Ribosomal scanning and start codon recognition	16	0.0966796	0.181907
smpdb	Porphyria Variegata (PV)	2	0.0975169	0.181913
pid	SHP2 signaling	16	0.0976388	0.181933
reactome	Eukaryotic Translation Initiation	14	0.0969777	0.181944
wikipathways	Ectoderm Differentiation	8	0.0978191	0.181958
reactome	RNA Polymerase II Promoter Escape	3	0.098162	0.181975
pharmgkb	VEGF Signaling Pathway	16	0.0982322	0.182002
smpdb	Hereditary Coproporphyria (HCP)	2	0.0975169	0.182017
reactome	Cap-dependent Translation Initiation	14	0.0969777	0.182049
reactome	Processing of DNA ends prior to end rejoining	9	0.0978191	0.182061
kegg	Phosphatidylinositol signaling system	4	0.098162	0.182078
biocarta	trka receptor signaling pathway	17	0.097793	0.182117
smpdb	Congenital Erythropoietic Porphyria (CEP) or Gunther Disease	2	0.0975169	0.182121
biocarta	brca1 dependent ub ligase activity	6	0.098353	0.182123
pid	PDGFR-alpha signaling pathway	17	0.0981605	0.182179
smpdb	Acute Intermittent Porphyria	2	0.0975169	0.182225
reactome	Activation, translocation and oligomerization of BAX	2	0.0975169	0.182329
ipavs	Congenital_Erythropoietic_Porphyria_metabolite_pathway	2	0.0975169	0.182433
humancyc	stearate biosynthesis	2	0.0975169	0.182537
signor	INSR	11	0.0993583	0.182641
humancyc	C20 prostanoid biosynthesis	2	0.0975169	0.182642
reactome	TRAF6 mediated IRF7 activation	9	0.0974195	0.182669
kegg	Type II diabetes mellitus	17	0.0987216	0.182702
wikipathways	Serotonin Receptor 4-6-7 and NR3C Signaling	8	0.0993395	0.182709
wikipathways	Oxidative Stress Induced Senescence	51	0.0975119	0.182737
reactome	Inhibition of voltage gated Ca2+ channels via Gbeta/gamma subunits	4	0.0991919	0.182745
reactome	Activation of the AP-1 family of transcription factors	15	0.0993046	0.182747
pid	Regulation of p38-alpha and p38-beta	17	0.0992511	0.182752
reactome	G protein gated Potassium channels	4	0.0991919	0.182848
reactome	Activation of G protein gated Potassium channels	4	0.0991919	0.182951
kegg	Pyruvate metabolism	8	0.0991919	0.183055
reactome	PECAM1 interactions	16	0.0997207	0.183101
kegg	p53 signaling pathway	41	0.0990656	0.183131
pid	HIF-2-alpha transcription factor network	6	0.0991304	0.183148
inoh	TPO signaling	4	0.0991919	0.183158
pharmgkb	Anti-diabetic Drug Potassium Channel Inhibitors Pathway, Pharmacodynamics	7	0.0997076	0.18318
biocarta	ceramide signaling pathway	16	0.0990617	0.183228
reactome	Lagging Strand Synthesis	16	0.099977	0.183469
pid	Coregulation of Androgen receptor activity	13	0.100709	0.183474
reactome	HuR stabilizes mRNA	12	0.100059	0.183516
wikipathways	Overview of nanoparticle effects	3	0.100684	0.183531
pid	Validated transcriptional targets of deltaNp63 isoforms	2	0.100182	0.183536
spike	Repair of Interstrand Crosslinks	12	0.100809	0.183554
reactome	CD28 dependent PI3K/Akt signaling	7	0.100139	0.18356
reactome	Oxygen-dependent asparagine hydroxylation of Hypoxia-inducible Factor Alpha	3	0.100684	0.183633
pid	HIF-1-alpha transcription factor network	16	0.103026	0.183706
reactome	Tie2 Signaling	13	0.10297	0.183707
reactome	Mismatch repair (MMR) directed by MSH2:MSH3 (MutSbeta)	15	0.103197	0.183711
pid	HIV-1 Nef: Negative effector of Fas and TNF-alpha	16	0.100456	0.183729
reactome	Amino acid transport across the plasma membrane	3	0.100684	0.183736
reactome	Signal regulatory protein (SIRP) family interactions	14	0.103164	0.183752
reactome	Homologous DNA Pairing and Strand Exchange	17	0.102948	0.183768
kegg	Amoebiasis	13	0.102902	0.183786
reactome	Activation of the mRNA upon binding of the cap-binding complex and eIFs, and subsequent binding to 43S	16	0.100432	0.183788
reactome	Viral Messenger RNA Synthesis	7	0.103303	0.1838
wikipathways	JAK-STAT	15	0.102807	0.183817
reactome	EPH-ephrin mediated repulsion of cells	9	0.103145	0.183818
inoh	GPCR signaling-G alpha s PKA and ERK	8	0.100395	0.183823
ehmn	Omega-6 fatty acid metabolism	3	0.100684	0.183838
wikipathways	NLR Proteins	5	0.102891	0.183866
reactome	Interleukin-1 signaling	16	0.102566	0.183888
biocarta	role of mef2d in t-cell apoptosis	10	0.101894	0.183893
reactome	SCF-beta-TrCP mediated degradation of Emi1	16	0.102795	0.183896
reactome	Growth hormone receptor signaling	9	0.100662	0.183901
kegg	Nucleotide excision repair	28	0.100621	0.183928
humancyc	purine nucleotides de novo biosynthesis	5	0.101862	0.183936
wikipathways	Integrated Lung Cancer Pathway	14	0.102424	0.183936
wikipathways	ID signaling pathway	2	0.102552	0.183964
ehmn	Lysine metabolism	6	0.102784	0.183977
reactome	Nonsense-Mediated Decay (NMD)	15	0.102284	0.183987
reactome	Repair synthesis of patch ~27-30 bases long by DNA polymerase	16	0.102186	0.184014
reactome	Antigen activates B Cell Receptor (BCR) leading to generation of second messengers	17	0.102754	0.184024
reactome	Translation	17	0.101857	0.184029
reactome	Processive synthesis on the C-strand of the telomere	16	0.102421	0.184032
reactome	Extracellular matrix organization	11	0.103492	0.184036
pid	Calcium signaling in the CD4+ TCR pathway	3	0.102552	0.184065
reactome	Nonsense Mediated Decay (NMD) enhanced by the Exon Junction Complex (EJC)	15	0.102284	0.184089
reactome	DNA strand elongation	16	0.102398	0.184091
reactome	Removal of the Flap Intermediate from the C-strand	16	0.101561	0.184104
reactome	MAPK6/MAPK4 signaling	15	0.102747	0.184112
reactome	Repair synthesis for gap-filling by DNA polymerase in TC-NER	16	0.102186	0.184115
reactome	Mismatch repair (MMR) directed by MSH2:MSH6 (MutSalpha)	15	0.101857	0.18413
reactome	Endosomal Sorting Complex Required For Transport (ESCRT)	3	0.102096	0.184156
reactome	Protein folding	12	0.101545	0.184177
reactome	DEx/H-box helicases activate type I IFN and inflammatory cytokines production	12	0.103639	0.184197
reactome	RNA Polymerase II Transcription	16	0.10184	0.184201
inoh	IGF signaling	16	0.101784	0.184202
stke	Mitochondrial Pathway of Apoptosis: Caspases	17	0.101282	0.184211
reactome	Formation of incision complex in GG-NER	11	0.101452	0.184213
reactome	CTLA4 inhibitory signaling	16	0.102186	0.184216
biocarta	control of skeletal myogenesis by hdac and calcium/calmodulin-dependent kinase (camk)	7	0.101514	0.184223
stke	Interleukin 1 (IL-1) Pathway	16	0.101748	0.184239
ipavs	Role_of_PTEN_in_the_myocardial_response_to_pathological_biomechanical_stress	6	0.101719	0.184288
biocarta	inactivation of gsk3 by akt causes accumulation of b-catenin in alveolar macrophages	16	0.101282	0.184313
reactome	Dual incision reaction in GG-NER	11	0.101452	0.184315
biocarta	il-7 signal transduction	11	0.101452	0.184417
wikipathways	Constitutive Androstane Receptor Pathway	1	0.104012	0.184459
ontocanro	TNF	36	0.103901	0.184462
reactome	Presynaptic phase of homologous DNA pairing and strand exchange	17	0.103887	0.184538
reactome	Molecules associated with elastic fibres	1	0.104012	0.184559
reactome	Unblocking of NMDA receptor, glutamate binding and activation	5	0.104645	0.18498
ehmn	Vitamin B9 (folate) metabolism	5	0.104645	0.18508
reactome	RNA Polymerase I Promoter Clearance	13	0.104628	0.18515
kegg	Adipocytokine signaling pathway	15	0.104487	0.185201
kegg	Non-alcoholic fatty liver disease (NAFLD)	13	0.104628	0.18525
pid	ALK1 signaling events	9	0.104588	0.18528
biocarta	toll-like receptor pathway	15	0.105279	0.1856
pharmgkb	Busulfan Pathway, Pharmacodynamics	7	0.105074	0.185638
reactome	Gap-filling DNA repair synthesis and ligation in TC-NER	15	0.10593	0.185647
reactome	Removal of the Flap Intermediate	16	0.105142	0.185658
kegg	Inflammatory mediator regulation of TRP channels	17	0.105277	0.185696
reactome	Telomere C-strand (Lagging Strand) Synthesis	15	0.105634	0.185725
reactome	Gap-filling DNA repair synthesis and ligation in GG-NER	15	0.10593	0.185747
kegg	Salmonella infection	16	0.105881	0.18576
reactome	Processing of DNA double-strand break ends	17	0.106051	0.18576
spike	Apoptosis	105	0.105429	0.185764
wikipathways	Gastric cancer network 2	8	0.10526	0.185766
reactome	Processive synthesis on the lagging strand	16	0.105625	0.185809
reactome	Assembly of the RAD51-ssDNA nucleoprotein complex	17	0.10552	0.185824
wikipathways	FAS pathway and Stress induction of HSP regulation	15	0.10587	0.18584
biocarta	nfat and hypertrophy of the heart	13	0.105597	0.18586
biocarta	human cytomegalovirus and map kinase pathways	15	0.1058	0.185917
kegg	DNA replication	15	0.10587	0.18594
reactome	RNA Polymerase I Transcription Termination	1	0.107076	0.185962
smpdb	Rabeprazole Metabolism Pathway	2	0.107016	0.186055
reactome	RNA Polymerase I Promoter Escape	1	0.107076	0.186061
smpdb	Pantoprazole Metabolism Pathway	2	0.107016	0.186154
reactome	binding of TCF/LEF:CTNNB1 to target gene promoters	2	0.107413	0.186251
smpdb	Omeprazole Metabolism Pathway	2	0.107016	0.186253
wikipathways	Diurnally Regulated Genes with Circadian Orthologs	5	0.107408	0.186341
smpdb	Lansoprazole Metabolism Pathway	2	0.107016	0.186352
kegg	Ribosome	15	0.107531	0.186357
pid	Glypican 1 network	14	0.107629	0.186428
kegg	SNARE interactions in vesicular transport	5	0.107408	0.18644
smpdb	Esomeprazole Metabolism Pathway	2	0.107016	0.186452
reactome	Voltage gated Potassium channels	4	0.106601	0.186523
inoh	JAK STAT MolecularVariation 1	4	0.10672	0.186532
reactome	XAV939 inhibits tankyrase, stabilizing AXIN	2	0.107016	0.186551
ipavs	IRE1_pathway	9	0.106695	0.186588
wikipathways	miRNAs involved in DNA damage response	15	0.107842	0.186599
reactome	Gap junction degradation	4	0.106601	0.186623
pharmgkb	Ifosfamide Pathway, Pharmacodynamics	2	0.107016	0.18665
reactome	Activation of NF-kappaB in B cells	14	0.107842	0.186698
pharmgkb	Benzodiazepine Pathway, Pharmacodynamics	2	0.107016	0.18675
humancyc	triacylglycerol degradation	2	0.107016	0.18685
humancyc	pyruvate decarboxylation to acetyl CoA	2	0.107016	0.186949
reactome	Assembly of the primary cilium	14	0.108274	0.18705
uniprot	Pathways putrescine from agmatine step 1 1	1	0.110854	0.187063
biocarta	role of mal in rho-mediated activation of srf	13	0.108274	0.187149
uniprot	Pathways putrescine biosynthesis via agmatine pathway	1	0.110854	0.187159
reactome	Signaling by FGFR4 mutants	6	0.10824	0.187189
uniprot	Pathways nicotinamide D ribonucleotide from 5 phospho alpha D ribose 1 diphosphate and nicotinamide step 1 1	1	0.110854	0.187256
reactome	Hormone-sensitive lipase (HSL)-mediated triacylglycerol hydrolysis	2	0.112434	0.187314
reactome	NoRC negatively regulates rRNA expression	12	0.111578	0.187318
uniprot	Pathways coproporphyrinogen III from 5 aminolevulinate step 4 4	1	0.110854	0.187352
smpdb	Excitatory Neural Signalling Through 5-HTR 7 and Serotonin	3	0.11143	0.187358
ipavs	Cross_talk_between_the_PI3K_Akt_and_JAK_STAT_pathways_in_acute_opioid_induced_cardioprotection	9	0.112366	0.187391
inoh	CD4 T cell receptor signaling-JNK cascade	11	0.111565	0.187393
humancyc	superpathway of inositol phosphate compounds	2	0.112434	0.187409
reactome	Packaging Of Telomere Ends	12	0.111759	0.18743
biocarta	chaperones modulate interferon signaling pathway	11	0.111534	0.187437
uniprot	Pathways UMP from uridine step 1 1	1	0.110854	0.187449
reactome	Nonsense Mediated Decay (NMD) independent of the Exon Junction Complex (EJC)	14	0.110282	0.187451
smpdb	Excitatory Neural Signalling Through 5-HTR 6 and Serotonin	3	0.11143	0.187454
reactome	Ubiquitin-dependent degradation of Cyclin D1	8	0.112349	0.187458
reactome	Mitotic Anaphase	12	0.111157	0.187477
kegg	mRNA surveillance pathway	14	0.112607	0.187506
reactome	Integrin cell surface interactions	11	0.111988	0.187525
reactome	PRC2 methylates histones and DNA	12	0.111759	0.187526
reactome	CD209 (DC-SIGN) signaling	11	0.108613	0.187537
reactome	Formation of annular gap junctions	4	0.110276	0.187538
pid	Noncanonical Wnt signaling pathway	14	0.108672	0.187539
uniprot	Pathways UMP biosynthesis via salvage pathway	1	0.110854	0.187546
smpdb	Excitatory Neural Signalling Through 5-HTR 4 and Serotonin	3	0.11143	0.187551
reactome	Ubiquitin-dependent degradation of Cyclin D	8	0.112349	0.187554
reactome	mRNA Splicing - Minor Pathway	13	0.111286	0.187598
reactome	L13a-mediated translational silencing of Ceruloplasmin expression	16	0.109637	0.187621
reactome	Formation of tubulin folding intermediates by CCT/TriC	12	0.111988	0.187621
reactome	Budding and maturation of HIV virion	3	0.112335	0.187626
stke	PI3K Class IB Pathway	1	0.110215	0.187629
ehmn	Pentose phosphate pathway	6	0.110276	0.187635
uniprot	Pathways D glyceraldehyde 3 phosphate from glycerone phosphate step 1 1	1	0.110854	0.187643
reactome	Sialic acid metabolism	3	0.11143	0.187647
pid	PLK1 signaling events	10	0.112313	0.187685
spike	G2 M Phase of the Cell Cycle	7	0.113806	0.187688
reactome	Inwardly rectifying K+ channels	4	0.113924	0.187694
reactome	PKMTs methylate histone lysines	9	0.112274	0.187716
reactome	Mitotic Metaphase and Anaphase	12	0.111988	0.187718
reactome	3, -UTR-mediated translational regulation	16	0.109637	0.18772
wikipathways	Differentiation of white and brown adipocyte	1	0.110215	0.187727
uniprot	Pathways CTP from cytidine step 1 3	1	0.110854	0.18774
reactome	RHO GTPases Activate Rhotekin and Rhophilins	3	0.11143	0.187744
reactome	RMTs methylate histone arginines	9	0.113904	0.187755
reactome	GTP hydrolysis and joining of the 60S ribosomal subunit	15	0.110523	0.187763
reactome	Formation of a pool of free 40S subunits	15	0.112879	0.187768
pid	ATM pathway	9	0.108922	0.187773
biocarta	epo signaling pathway	10	0.112254	0.187779
wikipathways	Metastatic brain tumor	13	0.112199	0.187783
biocarta	regulation of cell cycle progression by plk3	7	0.113806	0.187783
biocarta	erythropoietin mediated neuroprotection through nf-kb	13	0.109625	0.187797
reactome	Resolution of Abasic Sites (AP sites)	13	0.113015	0.187804
reactome	NF-kB activation through FADD/RIP-1 pathway mediated by caspase-8 and -10	5	0.108884	0.187806
pid	Signaling mediated by p38-alpha and p38-beta	14	0.113078	0.187813
wikipathways	Mammary gland development pathway - Involution (Stage 4 of 4)	9	0.110612	0.187817
reactome	Semaphorin interactions	15	0.109008	0.187822
reactome	Tat-mediated HIV elongation arrest and recovery	4	0.113773	0.187823
pid	Regulation of RAC1 activity	1	0.110215	0.187825
reactome	Global Genomic NER (GG-NER)	13	0.109936	0.187838
uniprot	Pathways CTP biosynthesis via salvage pathway	1	0.110854	0.187838
inoh	IFN alpha signaling	5	0.112864	0.187839
reactome	SRP-dependent cotranslational protein targeting to membrane	14	0.109828	0.18785
reactome	DARPP-32 events	11	0.110177	0.187858
biocarta	regulation of eif-4e and p70s6 kinase	13	0.113625	0.187863
pid	EPHA forward signaling	15	0.109613	0.187875
reactome	STING mediated induction of host immune responses	2	0.109903	0.18788
reactome	Base Excision Repair	15	0.113015	0.187899
reactome	Pausing and recovery of Tat-mediated HIV elongation	4	0.113773	0.187918
wikipathways	Copper homeostasis	10	0.110159	0.187925
humancyc	lactose degradation III	1	0.110854	0.187935
reactome	Interleukin-1 processing	7	0.113617	0.187945
pharmgkb	update your name in edit mode	14	0.109609	0.187967
biocarta	actions of nitric oxide in the heart	4	0.113773	0.188013
reactome	Mitotic Prometaphase	10	0.110159	0.188023
humancyc	cardiolipin biosynthesis	1	0.110854	0.188032
biocarta	insulin signaling pathway	13	0.113613	0.188033
reactome	Eukaryotic Translation Elongation	15	0.110799	0.188036
reactome	Signaling by TGF-beta Receptor Complex in Cancer	6	0.109549	0.188061
pharmgkb	Vemurafenib Pathway, Pharmacodynamics	14	0.109609	0.188065
pid	Syndecan-2-mediated signaling events	13	0.113523	0.188075
uniprot	Pathways Lipid metabolism	5	0.110149	0.188104
reactome	Peptide chain elongation	15	0.113603	0.188112
reactome	NOD1/2 Signaling Pathway	14	0.109469	0.188121
reactome	degradation of AXIN	8	0.109417	0.188131
reactome	Transport of Mature mRNA Derived from an Intronless Transcript	6	0.113514	0.188155
reactome	Netrin-1 signaling	13	0.113344	0.188159
reactome	SHC-related events triggered by IGF1R	6	0.109549	0.18816
reactome	RHO GTPases Activate Formins	14	0.113484	0.188201
wikipathways	miR-targeted genes in leukocytes - TarBase	6	0.109291	0.188211
stke	PI3K Pathway	13	0.109413	0.188223
wikipathways	Cytoplasmic Ribosomal Proteins	15	0.113461	0.188258
reactome	Response to elevated platelet cytosolic Ca2+	16	0.109413	0.188322
wikipathways	TCA Cycle Nutrient Utilization and Invasiveness of Ovarian Cancer	12	0.114936	0.18917
wikipathways	Homologous recombination	12	0.115004	0.189187
signor	DR	7	0.114928	0.189252
reactome	Apoptotic cleavage of cell adhesion proteins	5	0.115551	0.189705
reactome	Separation of Sister Chromatids	12	0.115421	0.189778
reactome	Nuclear signaling by ERBB4	9	0.115492	0.189799
reactome	Adherens junctions interactions	5	0.115551	0.189801
reactome	Nucleotide-like (purinergic) receptors	2	0.116468	0.190542
signor	WNT_Myogenesis	10	0.116308	0.190566
reactome	Eukaryotic Translation Termination	14	0.116198	0.190576
pid	Beta1 integrin cell surface interactions	9	0.116282	0.190619
reactome	Hedgehog ,off, state	8	0.11617	0.190626
reactome	Depolarization of the Presynaptic Terminal Triggers the Opening of Calcium Channels	2	0.116468	0.190637
[truncated: 1,273 more rows]

## Sheet: pathway annotations
Pathway annotations of baits and preys
Protein	Status (bait/prey)	Pathways
A6NDV4	prey	L1CAM interactions; LKB1 signaling events; Recycling pathway of L1; RhoA signaling pathway
A7E2F4	prey	AUF1 (hnRNP D0) destabilizes mRNA
A8CG34	prey	Aromatase Inhibitor Pathway (Breast Cell), Pharmacodynamics; BDNF signaling pathway; Integrated Pancreatic Cancer Pathway; Prolactin signaling pathway; RNA transport; Validated nuclear estrogen receptor alpha network
O00151	prey	Adherens junction; Arrhythmogenic Right Ventricular Cardiomyopathy; Arrhythmogenic right ventricular cardiomyopathy (ARVC); erk and pi-3 kinase are necessary for collagen binding in corneal epithelia; integrin signaling pathway; Nephrin interactions; Platelet degranulation; Response to elevated platelet cytosolic Ca2+; Signaling events mediated by focal adhesion kinase; Striated Muscle Contractio…
O00170	prey	actions of nitric oxide in the heart; Adipogenesis; ahr signal transduction pathway; AndrogenReceptor; Aryl Hydrocarbon Receptor; Aryl Hydrocarbon Receptor Pathway; Arylhydrocarbon receptor (AhR) signaling pathway; Attenuation phase; Cellular response to heat stress; Cellular responses to stress; Constitutive Signaling by EGFRvIII; Constitutive Signaling by Ligand-Responsive EGFR Cancer Variants;…
O00391	prey	Protein processing in endoplasmic reticulum
O00479	prey	ATM Signaling Network; Cell Cycle; Chromosome Maintenance; Packaging Of Telomere Ends; Regulation of Telomerase; Replicative Senescence; SASP_Senescene Associated Secretory Phenotype_; Telomere Maintenance; TNF
O00499	prey	2-LTR circle formation; Acute myeloid leukemia; Adaptive Immune System; Alpha-synuclein signaling; Alpha 6 Beta 4 signaling pathway; Alpha6Beta4Integrin; ANG_II_and_JAK_STAT_interactions_in_mediating_cardiac_myocyte_function; Angiopoietin receptor Tie2-mediated signaling; Apoptosis Anti Apoptosis Network; Arf6 trafficking events; ARMS-mediated activation; Arrhythmogenic Right Ventricular Cardiomy…
O14514	prey	Acebutolol Action Pathway; Acebutolol Action Pathway; Activation of Ca-permeable Kainate Receptor; Activation of Ca-permeable Kainate Receptor; Activation of Kainate Receptors upon glutamate binding; Activation of Kainate Receptors upon glutamate binding; Alprenolol Action Pathway; Alprenolol Action Pathway; Amiodarone Action Pathway; Amiodarone Action Pathway; Amlodipine Action Pathway; Amlodipi…
O14521	prey	2-ketoglutarate dehydrogenase complex deficiency; adipocyte_v2 1; Alzheimer,s disease; Arginine Proline metabolism; beta_cell_v2 3; Citrate cycle; Citrate cycle (TCA cycle); Citric Acid Cycle; Citric acid cycle (TCA cycle); Congenital lactic acidosis; Fumarase deficiency; hepatocyte_v2 9; Macrophage_Map_Update_ver2_re; Mitochondrial complex II deficiency; Mitochondrial Electron Transport Chain; N…
O14681	prey	Activated TLR4 signalling; adipocyte_v2 1; Antigen processing: Ubiquitination & Proteasome degradation; Cellular response to hypoxia; Cellular responses to stress; Class I MHC mediated antigen processing & presentation; IKK complex recruitment mediated by RIP1; Internalization of ErbB1; MyD88-independent TLR3/TLR4 cascade; neuroregulin receptor degredation protein-1 controls erbb3 receptor recycl…
O14713	prey	Reelin signaling pathway; Retinoid metabolism and transport; RHO GTPases Activate Formins; Urokinase-type plasminogen activator (uPA) and uPAR-mediated signaling; Visual phototransduction
O14764	prey	Cardiac_protection_against_ROS_human; GABAergic synapse; Morphine addiction; Neuroactive ligand-receptor interaction; Nicotine addiction; Protein processing in endoplasmic reticulum; Retrograde endocannabinoid signaling
O14810	prey	Acetylcholine Neurotransmitter Release Cycle; Dopamine Neurotransmitter Release Cycle; Effects of Botulinum toxin; GABA synthesis, release, reuptake and degradation; Glutamate Neurotransmitter Release Cycle; Neurotoxicity of clostridium toxins; Neurotransmitter Release Cycle; Nicotine Pathway (Dopaminergic Neuron), Pharmacodynamics; Norepinephrine Neurotransmitter Release Cycle; Proteasome Degrad…
O14817	prey	a6b1 and a6b4 Integrin signaling; Alpha4 beta1 integrin signaling events; Arf6 trafficking events; Arrhythmogenic Right Ventricular Cardiomyopathy; Arrhythmogenic right ventricular cardiomyopathy (ARVC); Basigin interactions; Beta1 integrin cell surface interactions; Cell-Cell communication; Cell adhesion molecules (CAMs); Cell junction organization; Cell surface interactions at the vascular wall…
O14818	prey	antigen processing and presentation; B cell receptor signaling; Beta5 beta6 beta7 and beta8 integrin cell surface interactions; Bladder cancer; Bladder Cancer; CD4 T cell receptor signaling; CD4 T cell receptor signaling-NFkB cascade; DroToll-like; Epstein-Barr virus infection; fas signaling pathway (cd95); Hedgehog; Hedgehog ligand biogenesis; Hh mutants abrogate ligand secretion; Hh mutants tha…
O14929	prey	Activated PKN1 stimulates transcription of AR (androgen receptor) regulated genes KLK2 and KLK3; Activation of BAD and translocation to mitochondria; Alcoholism; Amyloids; Cell Cycle; Cell Cycle Checkpoints; Cell Cycle, Mitotic; Cellular responses to stress; Cellular Senescence; Chk1/Chk2(Cds1) mediated inactivation of Cyclin B:Cdk1 complex; Chromatin modifying enzymes; Chromatin organization; Ch…
O14983	prey	Adipocytokine signaling pathway; Adipogenesis; Alpha 6 Beta 4 signaling pathway; AMPK signaling pathway; Anti-diabetic Drug Potassium Channel Inhibitors Pathway, Pharmacodynamics; beta_AR_stimulation_of_CICR_in_the_heart_involves_cAMP_activation; Cardiac_Hypertrophy; Celecoxib Pathway, Pharmacodynamics; cGMP-PKG signaling pathway; Cytokine Signaling in Immune system; DAP12 interactions; DAP12 sig…
O15020	prey	AGE-RAGE pathway; angiotensin ii mediated activation of jnk pathway via pyk2 dependent signaling; B Cell Receptor Signaling Pathway; BCR; bcr signaling pathway; BDNF signaling pathway; cadmium induces dna synthesis and proliferation in macrophages; Downstream signaling in naïve CD8+ T cells; EGF; EGF; EGF-Core; EGF-EGFR Signaling Pathway; egf signaling pathway; EGFR Inhibitor Pathway, Pharmacodyn…
O15040	prey	Autophagy; Autophagy; Cellular responses to stress; FoxO signaling pathway; GABAergic synapse; Macroautophagy; Regulation of autophagy; Senescence and Autophagy in Cancer
O15069	prey	Bacterial invasion of epithelial cells; ErbB Signaling Pathway; TNFalpha
O15118	prey	C21-steroid hormone biosynthesis and metabolism; Irinotecan Pathway; Lysosome; regulation of FZD by ubiquitination
O15218	bait	Myometrial Relaxation and Contraction Pathways; Sympathetic Nerve Pathway (Neuroeffector Junction)
O15243	prey	AMPK Signaling; AMPK signaling pathway
O15354	bait; prey	Alpha-synuclein signaling; Association of TriC/CCT with target proteins during biosynthesis; Attenuation phase; BBSome-mediated cargo-targeting to cilium; beta_AR_stimulation_of_CICR_in_the_heart_involves_cAMP_activation; Cellular response to heat stress; Cooperation of Prefoldin and TriC/CCT in actin and tubulin folding; Folding of actin by CCT/TriC; Formation of tubulin folding intermediates by…
O15432	prey	Calcitonin-like ligand receptors; Class B/2 (Secretin family receptors); Copper homeostasis; G alpha (s) signalling events; GPCR downstream signaling; GPCR ligand binding; Myometrial Relaxation and Contraction Pathways; Signaling by GPCR; Vascular smooth muscle contraction
O15503	prey	Activation of gene expression by SREBF (SREBP); AMPK Signaling; AMPK signaling pathway; Metabolism of lipids and lipoproteins; Metformin Pathway, Pharmacodynamic; Regulation of cholesterol biosynthesis by SREBP (SREBF); Sphingolipid de novo biosynthesis; SREBF and miR33 in cholesterol and lipid homeostasis; srebp control of lipid synthesis; SREBP signalling
O15534	prey	Activation of NF-kappaB in B cells; beta3_integrin_mediated_Ub_for_NFkB_activation_Proteins; BMAL1-CLOCK,NPAS2 activates circadian gene expression; BMAL1:CLOCK,NPAS2 activates circadian gene expression; Cell Cycle, Mitotic; Circadian Clock; Circadian Clock; Circadian rhythm; Circadian rhythm pathway; CLEC7A (Dectin-1) signaling; Dectin-1 mediated noncanonical NF-kB signaling; Degradation of beta …
O43156	prey	Aminosugars metabolism; atm signaling pathway; Autodegradation of the E3 ubiquitin ligase COP1; Autophagy; BARD1 signaling events; C-MYC pathway; Cell Cycle; cell cycle: g2/m checkpoint; Cellular response to heat stress; Cellular responses to stress; Class I PI3K signaling events mediated by Akt; COPI Mediated Transport; Disease; Diseases of signal transduction; DNA Damage Response; DNA Repair; E…
O43281	prey	Adaptive Immune System; Alpha-synuclein signaling; Alpha 6 Beta 4 signaling pathway; Alpha4 beta1 integrin signaling events; Alpha6Beta4Integrin; Alpha9 beta1 integrin signaling events; Androgen receptor signaling pathway; ANG_II_and_JAK_STAT_interactions_in_mediating_cardiac_myocyte_function; Angiogenesis; Angiogenesis overview; Angiopoietin receptor Tie2-mediated signaling; angiotensin ii media…
O43292	prey	Attachment of GPI anchor to uPAR; Glycosylphosphatidylinositol(GPI)-anchor biosynthesis; Metabolism of proteins; Pathways Glycolipid biosynthesis; Pathways glycosylphosphatidylinositol anchor biosynthesis; Post-translational modification: synthesis of GPI-anchored proteins; Post-translational protein modification
O43541	prey	Activated TLR4 signalling; Adaptive Immune System; Adherens junction; alk in cardiac myocytes; ALK1 signaling events; ALK2 signaling events; Antigen processing: Ubiquitination & Proteasome degradation; Asymmetric localization of PCP proteins; beta-catenin independent WNT signaling; BMP; BMP receptor signaling; BMP signaling Dro; BMP Signaling Pathway in Stem Cells; BMP Signalling and Regulation; …
O43566	prey	Activation of GABAB receptors; Adenylate cyclase inhibitory pathway; adipocyte_v2 1; ADP signalling through P2Y purinoceptor 12; Adrenaline,noradrenaline inhibits insulin secretion; Adrenergic signaling in cardiomyocytes; Alcoholism; Angiotensin II-Stimulated Signaling through G Proteins and beta-Arrestin; Apoptosis; Apoptosis_Human; aspirin blocks signaling pathway involved in platelet activatio…
O43707	prey	a4b7 Integrin signaling; a6b1 and a6b4 Integrin signaling; Activated TLR4 signalling; Activation of NMDA receptor upon glutamate binding and postsynaptic events; Adaptive Immune System; Adherens junction; AGE-RAGE pathway; Alcoholism; Alpha 6 Beta 4 signaling pathway; Alpha4 beta1 integrin signaling events; Alpha6Beta4Integrin; Alpha9 beta1 integrin signaling events; Amoebiasis; AndrogenReceptor;…
O43760	prey	Betazole Action Pathway; Cimetidine Action Pathway; Esomeprazole Action Pathway; Esomeprazole Metabolism Pathway; Famotidine Action Pathway; Gastric Acid Production; Lansoprazole Action Pathway; Lansoprazole Metabolism Pathway; Metiamide Action Pathway; Nizatidine Action Pathway; Omeprazole Action Pathway; Omeprazole Metabolism Pathway; Pantoprazole Action Pathway; Pantoprazole Metabolism Pathway…
O43826	prey	Carbohydrate digestion and absorption; Fructose-1,6-diphosphatase deficiency; Gluconeogenesis; Glucose transport; Glycogen Storage Disease Type 1A (GSD1A) or Von Gierke Disease; Glycogenosis, Type IA Von gierke disease; Glycogenosis, Type IB; Glycogenosis, Type IC; Hexose transport; Metabolism; Metabolism of carbohydrates; Mitochondrial Electron Transport Chain; Phosphatidylinositol phosphate met…
O60238	prey	Activation of BAD and translocation to mitochondria; Activation of BH3-only proteins; Activation, translocation and oligomerization of BAX; adipocyte_v2 1; Amyotrophic lateral sclerosis (ALS); Amyotrophic lateral sclerosis (ALS); Apoptosis; Apoptosis; Apoptosis; Apoptosis; Apoptosis Anti Apoptosis Network; Apoptosis In The Ear; Apoptosis Modulation and Signaling; Apoptosis_Human; apoptotic signal…
O60243	prey	Glycosaminoglycan biosynthesis - heparan sulfate / heparin; Glycosaminoglycan metabolism; heparan sulfate biosynthesis; heparan sulfate biosynthesis (late stages); Heparan sulfate/heparin (HS-GAG) metabolism; HS-GAG biosynthesis; Metabolism; Metabolism of carbohydrates; Metapathway biotransformation
O60269	prey	a6b1 and a6b4 Integrin signaling; Activation of BAD and translocation to mitochondria; Activation of BH3-only proteins; Alpha6Beta4Integrin; Apoptosis; Chk1/Chk2(Cds1) mediated inactivation of Cyclin B:Cdk1 complex; Class I PI3K signaling events mediated by Akt; EGF; EGFR_signaling_for_RTKC; Fas; FGF; FoxO family signaling; G2/M DNA damage checkpoint; insulin; Insulin-mediated glucose transport; …
O60337	prey	Adaptive Immune System; Adaptive Immune System; Antigen processing: Ubiquitination & Proteasome degradation; Antigen processing: Ubiquitination & Proteasome degradation; Cellular response to hypoxia; Cellular response to hypoxia; Class I MHC mediated antigen processing & presentation; Class I MHC mediated antigen processing & presentation; Gastrin; Gastrin; IKK complex recruitment mediated by RIP…
O60909	prey	Asparagine N-linked glycosylation; Galactose metabolism; Galactose metabolism; Galactose metabolism; Glycosaminoglycan biosynthesis - keratan sulfate; Glycosaminoglycan metabolism; Glycosphingolipid biosynthesis - lacto and neolacto series; Keratan sulfate biosynthesis; Keratan sulfate/keratin metabolism; Metabolism; Metabolism of carbohydrates; N-Glycan antennae elongation; N-glycan antennae elo…
O75030	prey	Activated TLR4 signalling; Activation of the AP-1 family of transcription factors; Acute myeloid leukemia; Adherens junction; Advanced glycosylation endproduct receptor signaling; Alpha6Beta4Integrin; Alzheimers Disease; Androgen receptor signaling pathway; AndrogenReceptor; ANG_II_and_JAK_STAT_interactions_in_mediating_cardiac_myocyte_function; AP-1 transcription factor network; Apoptosis In The…
O75038	prey	Calcium_Signaling_Pathway_Humanv3; Cardiac_Hypertrophy; D-myo-inositol-5-phosphate metabolism; D-myo-inositol (1,4,5)-trisphosphate biosynthesis; FAS_signaling_in_cardiac_hypertrophy; GP130_JAK_STAT_pathway; Gq_activated_pathways_in_maladaptive_hypertrophy; GSK3_as_a_convergence_point_in_hypertrophic_signaling; Inositol phosphate metabolism; Inositol phosphate metabolism; Metabolism; Phosphatidyl…
O75069	prey	Apoptosis-related network due to altered Notch3 in ovarian cancer; Lysosome Vesicle Biogenesis
O75081	prey	acute_Myeloid_leukemia_Signaling; Alcoholism; Cell Cycle; Chromatin modifying enzymes; Chromatin organization; Chronic myeloid leukemia; Constitutive Signaling by NOTCH1 HD+PEST Domain Mutants; Constitutive Signaling by NOTCH1 PEST Domain Mutants; Disease; Diseases of signal transduction; Downregulation of SMAD2/3:SMAD4 transcriptional activity; Ectoderm Differentiation; Epigenetic regulation of …
O75084	bait	Activation of Ca-permeable Kainate Receptor; Activation of Kainate Receptors upon glutamate binding; Asymmetric localization of PCP proteins; Axon guidance; beta-catenin independent WNT signaling; Developmental Biology; Glutamate Binding, Activation of AMPA Receptors and Synaptic Plasticity; GSK3beta_regulation_by_signaling_pathways; Hippo signaling pathway; Ionotropic activity of Kainate Recepto…
O75110	prey	Aromatase Inhibitor Pathway (Breast Cell), Pharmacodynamics; Ion channel transport; Ion transport by P-type ATPases; pelp1 modulation of estrogen receptor activity; Transmembrane transport of small molecules
O75122	prey	a6b1 and a6b4 Integrin signaling; Activation of BAD and translocation to mitochondria; Activation of BH3-only proteins; Adaptive Immune System; adipocyte_v2 1; AKT phosphorylates targets in the cytosol; akt signaling pathway; Alpha6Beta4Integrin; Anchoring of the basal body to the plasma membrane; Apoptosis; Assembly of the primary cilium; Axon guidance; B cell receptor signaling pathway; BCR sig…
O75147	prey	2-LTR circle formation; 3, -UTR-mediated translational regulation; Activation of the mRNA upon binding of the cap-binding complex and eIFs, and subsequent binding to 43S; Aminosugars metabolism; AndrogenReceptor; antisense pathway; Apoptosis; Apoptotic cleavage of cell adhesion proteins; Apoptotic cleavage of cellular proteins; Apoptotic execution phase; Arachidonic acid metabolism; Assembly of t…
O75354	prey	AKT phosphorylates targets in the cytosol; betaCatenin_Phosphorylation_by_CK1a_and_GSK3; deregulation of cdk5 in alzheimers disease; Purine metabolism; Purine metabolism; Purine nucleotides nucleosides metabolism; Pyrimidine metabolism; Pyrimidine metabolism; Pyrimidine nucleotides nucleosides metabolism; regulation of eif2
O75437	prey	Gene Expression; Generic Transcription Pathway
O75439	prey	ATR signaling pathway; Oncogene Induced Senescence
O75787	prey	ACE Inhibitor Pathway; ACE Inhibitor Pathway, Pharmacodynamics; Agents Acting on the Renin-Angiotensin System Pathway, Pharmacodynamics; Angiotensin Metabolism; Benazepril Action Pathway; Candesartan Action Pathway; Captopril Action Pathway; Cilazapril Action Pathway; Enalapril Action Pathway; Eprosartan Action Pathway; Forasartan Action Pathway; Fosinopril Action Pathway; Irbesartan Action Pathw…
O75832	prey	Acute myeloid leukemia; AGE-RAGE pathway; Androgen receptor signaling pathway; Angiopoietin receptor Tie2-mediated signaling; Apoptosis; Apoptosis Anti Apoptosis Network; Aryl Hydrocarbon Receptor; atm signaling pathway; Autodegradation of the E3 ubiquitin ligase COP1; Axonal growth inhibition (RHOA activation); Axonal growth stimulation; B Cell Antigen Receptor; B cell receptor signaling; B cell…
O75899	prey	cAMP signaling pathway; Neuroactive ligand-receptor interaction
O75907	prey	Acyl chain remodeling of DAG and TAG; Chylomicron-mediated lipid transport; Fatty acid, triacylglycerol, and ketone body metabolism; Glycerolipid metabolism; Glycerophospholipid biosynthesis; Glycerophospholipid metabolism; Lipid digestion, mobilization, and transport; Lipoprotein metabolism; mechanism of gene regulation by peroxisome proliferators via ppara; Pathways glycerolipid metabolism; Pat…
O75915	prey	Base excision repair; p38 mapk signaling pathway
O75937	prey	Adipogenesis; Cytosolic sensors of pathogen-associated DNA; Fibroblast growth factor-1; miR-targeted genes in leukocytes - TarBase; mRNA Processing; Nectin adhesion pathway; RIP-mediated NFkB activation via ZBP1; TAK1 activates NFkB by phosphorylation and activation of IKKs complex; TRAF6 mediated NF-kB activation; trefoil factors initiate mucosal healing; ZBP1(DAI) mediated induction of type I I…
O76024	prey	ABC transporter disorders; Defective CFTR causes cystic fibrosis; Disorders of transmembrane transporters
O76062	prey	Activation of gene expression by SREBF (SREBP); Activation of gene expression by SREBF (SREBP); Activation of gene expression by SREBF (SREBP); Alendronate Action Pathway; Atorvastatin Action Pathway; Cellular Senescence; Cerivastatin Action Pathway; CHILD Syndrome; Cholesterol biosynthesis; cholesterol biosynthesis I; cholesterol biosynthesis II (via 24,25-dihydrolanosterol); cholesterol biosynt…
O94766	prey	A tetrasaccharide linker sequence is required for GAG synthesis; AUF1 (hnRNP D0) destabilizes mRNA; chondroitin sulfate biosynthesis; Chondroitin sulfate/dermatan sulfate metabolism; dermatan sulfate biosynthesis; glycoaminoglycan-protein linkage region biosynthesis; Glycosaminoglycan biosynthesis - chondroitin sulfate / dermatan sulfate; Glycosaminoglycan biosynthesis - heparan sulfate / heparin…
O94829	prey	Androgen receptor signaling pathway; Canonical NF-kappaB pathway; EGF; eIF5A regulation in response to inhibition of the nuclear export system; Export of Viral Ribonucleoproteins from Nucleus; Gene Expression; Hearing and Vision Proteins; Hearing related SIX1 Interaction; Host Interactions of HIV factors; Influenza Infection; Influenza Life Cycle; Interactions of Rev with host cellular proteins; …
O95070	prey	Sphingolipid de novo biosynthesis; Sphingolipid metabolism
O95180	prey	Acebutolol Action Pathway; Alprenolol Action Pathway; Amiodarone Action Pathway; Amlodipine Action Pathway; Antiarrhythmic Pathway, Pharmacodynamics; Arbutamine Action Pathway; Atenolol Action Pathway; beta_AR_stimulation_of_CICR_in_the_heart_involves_cAMP_activation; Betaxolol Action Pathway; Bevantolol Action Pathway; Bisoprolol Action Pathway; Bopindolol Action Pathway; Bupranolol Action Pathw…
O95190	prey	Metabolism of amino acids and derivatives; Pathways putrescine biosynthesis via L ornithine pathway; Pathways putrescine from L ornithine step 1 1; putrescine biosynthesis I; Regulation of ornithine decarboxylase (ODC)
O95249	prey	IL27-mediated signaling events; Nicotine Pathway (Dopaminergic Neuron), Pharmacodynamics; SNARE interactions in vesicular transport; Synaptic vesicle cycle; Synaptic Vesicle Pathway
O95400	prey	Cleavage of Growing Transcript in the Termination Region; Gene Expression; mRNA Processing; mRNA Splicing; mRNA Splicing - Major Pathway; mRNA Splicing - Minor Pathway; Post-Elongation Processing of Intronless pre-mRNA; Post-Elongation Processing of the Transcript; Processing of Capped Intron-Containing Pre-mRNA; Processing of Capped Intronless Pre-mRNA; RNA Polymerase II Transcription Terminatio…
O95452	prey	Gap junction assembly; Gap junction trafficking; Hair Follicle Development- Induction (Part 1 of 3); Oligomerization of connexins into connexons; Transport of connexins along the secretory pathway; Transport of connexons to the plasma membrane
O95714	prey	Activated TLR4 signalling; Activation of ATR in response to replication stress; Activation of IRF3/IRF7 mediated by TBK1/IKK epsilon; Androgen receptor signaling pathway; Assembly of the RAD51-ssDNA nucleoprotein complex; ATM mediated phosphorylation of repair proteins; ATM mediated response to DNA double-strand break; ATM pathway; ATM Signaling Network; atm signaling pathway; ATR signaling pathw…
O95772	prey	Sphingolipid de novo biosynthesis; Sphingolipid metabolism
O95801	prey	Constitutive Signaling by EGFRvIII; Constitutive Signaling by Ligand-Responsive EGFR Cancer Variants; Endocytosis; HSF1 activation; Pathways CycD1_CDK4 6_module; Pathways p16_p15_module; Protein processing in endoplasmic reticulum; Sema3A PAK dependent Axon repulsion; Signaling by EGFR in Cancer; Signaling by EGFRvIII in Cancer; Signaling by Ligand-Responsive EGFR Variants in Cancer; Signaling ev…
O95992	prey	27-Hydroxylase Deficiency; Bile acid and bile salt metabolism; Bile Acid Biosynthesis; Cerebrotendinous Xanthomatosis (CTX); Congenital Bile Acid Synthesis Defect Type II; Congenital Bile Acid Synthesis Defect Type III; Familial Hypercholanemia (FHCA); Metabolism; Metabolism of lipids and lipoproteins; Primary bile acid biosynthesis; Synthesis of bile acids and bile salts; Zellweger Syndrome
P01892	prey	Adaptive Immune System; Allograft rejection; Allograft Rejection; Antigen Presentation: Folding, assembly and peptide loading of class I MHC; Antigen processing-Cross presentation; Antigen processing and presentation; Autoimmune thyroid disease; Calnexin/calreticulin cycle; Cell adhesion molecules (CAMs); Class I MHC mediated antigen processing & presentation; Endocytosis; Endosomal/Vacuolar path…
P02686	prey	activated TAK1 mediates p38 MAPK activation; Activated TLR4 signalling; Activation of NIMA Kinases NEK9, NEK6, NEK7; Activation of NMDA receptor upon glutamate binding and postsynaptic events; Activation of PPARGC1A (PGC-1alpha) by phosphorylation; Activation of the AP-1 family of transcription factors; Adrenergic signaling in cardiomyocytes; Advanced glycosylation endproduct receptor signaling; …
P02787	prey	Assembly of Viral Components at the Budding Site; Binding and Uptake of Ligands by Scavenger Receptors; Calnexin/calreticulin cycle; FOXA2 and FOXA3 transcription factor networks; FoxO signaling pathway; HDL-mediated lipid transport; IGF signaling; Iron metabolism in placenta; Lipoprotein metabolism; Metabolism of proteins; Myometrial Relaxation and Contraction Pathways; nfat and hypertrophy of t…
P02794	prey	AndrogenReceptor; APC/C-mediated degradation of cell cycle proteins; APC/C:Cdh1 mediated degradation of Cdc20 and other APC/C:Cdh1 targeted proteins in late mitosis/early G1; ATM Signaling Pathway; AUF1 (hnRNP D0) destabilizes mRNA; Aurora A signaling; Autodegradation of the E3 ubiquitin ligase COP1; Cell Cycle; Cell Cycle Checkpoints; Cell Cycle, Mitotic; Cellular responses to stress; Epstein-Ba…
P04156	prey	Angiopoietin receptor Tie2-mediated signaling; Copper homeostasis; Glypican 1 network; Mitochondrial Pathway of Apoptosis: Multidomain Bcl-2 Family; NCAM1 interactions; Pathways rb_map; Pilocytic astrocytoma; Platelet activation, signaling and aggregation; platelet amyloid precursor protein pathway; Prion diseases; prion pathway; Signaling by PDGF
P04216	prey	Beta1 integrin cell surface interactions; Beta3 integrin cell surface interactions; Beta5 beta6 beta7 and beta8 integrin cell surface interactions; Cardiac Progenitor Differentiation; CD28 co-stimulation; CD28 dependent PI3K/Akt signaling; CD28 dependent Vav1 pathway; Cell adhesion molecules (CAMs); Cell surface interactions at the vascular wall; Class I PI3K signaling events; Constitutive Signal…
P04233	prey	Activated TLR4 signalling; Adaptive Immune System; Allograft rejection; Allograft Rejection; Antigen Presentation: Folding, assembly and peptide loading of class I MHC; Antigen processing-Cross presentation; antigen processing and presentation; Antigen processing and presentation; Asthma; Autoimmune thyroid disease; CD4 T cell receptor signaling; CD4 T cell receptor signaling-ERK cascade; CD4 T c…
P04406	prey	a4b7 Integrin signaling; a6b1 and a6b4 Integrin signaling; Activation of BAD and translocation to mitochondria; Activation of BH3-only proteins; Adaptive Immune System; adipocyte_v2 1; Adrenergic Pathway; agrin in postsynaptic differentiation; AKT phosphorylates targets in the cytosol; alpha-synuclein and parkin-mediated proteolysis in parkinson`s disease; Alpha4 beta1 integrin signaling events; …
P04439	prey	Adaptive Immune System; Allograft rejection; Allograft Rejection; Antigen Presentation: Folding, assembly and peptide loading of class I MHC; Antigen processing-Cross presentation; Antigen processing and presentation; Autoimmune thyroid disease; Calnexin/calreticulin cycle; Cell adhesion molecules (CAMs); Class I MHC mediated antigen processing & presentation; Endocytosis; Endosomal/Vacuolar path…
P04632	prey	a4b7 Integrin signaling; a6b1 and a6b4 Integrin signaling; Activation of BAD and translocation to mitochondria; Activation of BH3-only proteins; adipocyte_v2 1; Alpha4 beta1 integrin signaling events; Alpha6Beta4Integrin; Anchoring of the basal body to the plasma membrane; Apoptosis; beta_cell_v2 3; Beta1 integrin cell surface interactions; Beta5 beta6 beta7 and beta8 integrin cell surface intera…
P04844	prey	Arf6 signaling events; Axonal growth inhibition (RHOA activation); Axonal growth stimulation; Calnexin/calreticulin cycle; Cellular Senescence; Epigenetic regulation of gene expression; Hedgehog signaling events mediated by Gli proteins; Interactome of polycomb repressive complex 2 (PRC2); N-glycan trimming in the ER and Calnexin/Calreticulin cycle; overview of telomerase protein component gene h…
P05023	prey	a6b1 and a6b4 Integrin signaling; Abortive elongation of HIV-1 transcript in the absence of Tat; Activated TLR4 signalling; Activation of the AP-1 family of transcription factors; Acute myeloid leukemia; Adaptive Immune System; Adherens junction; Adipocytokine signaling pathway; Adrenergic Pathway; Adrenergic signaling in cardiomyocytes; AGE-RAGE pathway; agrin in postsynaptic differentiation; Al…
P05026	prey	3-Methylthiofentanyl Action Pathway; Acebutolol Action Pathway; Adrenergic signaling in cardiomyocytes; Alfentanil Action Pathway; Allograft rejection; Allograft Rejection; Alprenolol Action Pathway; Alvimopan Action Pathway; Amiloride Action Pathway; Amiodarone Action Pathway; Amlodipine Action Pathway; Anileridine Action Pathway; Antigen processing and presentation; Arbutamine Action Pathway; A…
P05067	prey	3, -UTR-mediated translational regulation; Activated TLR4 signalling; Activation of the AP-1 family of transcription factors; Activation of the mRNA upon binding of the cap-binding complex and eIFs, and subsequent binding to 43S; Activation of the pre-replicative complex; Alpha6Beta4Integrin; Alzheimer,s disease; Alzheimers Disease; AndrogenReceptor; Angiopoietin receptor Tie2-mediated signaling;…
P06733	prey	a4b7 Integrin signaling; Adaptive Immune System; Alpha4 beta1 integrin signaling events; Alpha9 beta1 integrin signaling events; Androgen receptor signaling pathway; AndrogenReceptor; Angiopoietin receptor Tie2-mediated signaling; Apoptosis-related network due to altered Notch3 in ovarian cancer; ATM mediated phosphorylation of repair proteins; ATM mediated response to DNA double-strand break; AT…
P06753	prey	AGE-RAGE pathway; agrin in postsynaptic differentiation; Alpha6Beta4Integrin; Androgen receptor signaling pathway; AndrogenReceptor; AP-1 transcription factor network; Apoptosis; ATM mediated phosphorylation of repair proteins; ATM mediated response to DNA double-strand break; ATM Signaling Network; atm signaling pathway; ATM Signaling Pathway; Attenuation phase; Bladder cancer; Bladder Cancer; C…
P07108	prey	Androgen receptor signaling pathway; AndrogenReceptor; Bile acid biosynthesis; Butanoate metabolism; DAPk family; De novo fatty acid biosynthesis; Di-unsaturated fatty acid beta-oxidation; GPCR signaling-cholera toxin; GPCR signaling-G alpha i; GPCR signaling-G alpha q; GPCR signaling-G alpha s Epac and ERK; GPCR signaling-G alpha s PKA and ERK; GPCR signaling-pertussis toxin; Mono-unsaturated fa…
P07199	prey	AKT phosphorylates targets in the cytosol; Apoptosis-related network due to altered Notch3 in ovarian cancer; ATM Signaling Network; atm signaling pathway; ATM Signaling Pathway; Aurora A signaling; Base excision and single strand break repair; Cell Cycle; Cell Cycle, Mitotic; cell cycle: g2/m checkpoint; Constitutive Signaling by AKT1 E17K in Cancer; DNA damage induced G1 S checkpoint; DNA Damag…
P07550	bait	2-ketoglutarate dehydrogenase complex deficiency; Acebutolol Action Pathway; Activated NOTCH1 Transmits Signal to the Nucleus; Activation of G protein gated Potassium channels; Activation of GABAB receptors; Activation of Kainate Receptors upon glutamate binding; Activation of SMO; adenosine ribonucleotides de novo biosynthesis; adipocyte_v2 1; ADP signalling through P2Y purinoceptor 1; ADP signa…
P07992	prey	Basal transcription factors; C-MYC pathway; Disease; DNA Repair; Dual incision reaction in GG-NER; Dual incision reaction in TC-NER; Eukaryotic Transcription Initiation; Fanconi anemia pathway; Formation of incision complex in GG-NER; Formation of transcription-coupled NER (TC-NER) repair complex; Global Genomic NER (GG-NER); Herpes simplex infection; HIV Infection; HIV Life Cycle; HIV Transcript…
P08172	bait	Acebutolol Action Pathway; Acetylcholine regulates insulin secretion; ADP signalling through P2Y purinoceptor 1; Alprenolol Action Pathway; Amine ligand-binding receptors; Amiodarone Action Pathway; Amlodipine Action Pathway; Amoebiasis; Antiarrhythmic Pathway, Pharmacodynamics; Arbutamine Action Pathway; Arf6 signaling events; Atenolol Action Pathway; Betaxolol Action Pathway; Bevantolol Action …
P08173	bait	Amine ligand-binding receptors; Calcium Regulation in the Cardiac Cell; Cholinergic synapse; Class A/1 (Rhodopsin-like receptors); G alpha (i) signalling events; GPCR ligand binding; GPCRs, Class A Rhodopsin-like; Monoamine GPCRs; Muscarinic acetylcholine receptors; Neuroactive ligand-receptor interaction; Pilocytic astrocytoma; Regulation of actin cytoskeleton; Regulation of Actin Cytoskeleton
P08195	prey	a6b1 and a6b4 Integrin signaling; Adaptive Immune System; AGE-RAGE pathway; Alpha4 beta1 integrin signaling events; Alpha9 beta1 integrin signaling events; Amiloride Action Pathway; Amino acid and oligopeptide SLC transporters; Amino acid transport across the plasma membrane; Antigen processing: Ubiquitination & Proteasome degradation; Apoptosis In The Ear; Arf6 signaling events; Arf6 trafficking…
P08648	prey	a4b7 Integrin signaling; a6b1 and a6b4 Integrin signaling; Adaptive Immune System; agrin in postsynaptic differentiation; ALK1 signaling events; Alpha4 beta1 integrin signaling events; Alpha9 beta1 integrin signaling events; ARMS-mediated activation; Axon guidance; Axon guidance; Bacterial invasion of epithelial cells; Beta1 integrin cell surface interactions; Beta3 integrin cell surface interact…
P08912	bait	Amine ligand-binding receptors; Calcium Regulation in the Cardiac Cell; Calcium signaling pathway; Cholinergic synapse; Class A/1 (Rhodopsin-like receptors); G alpha (q) signalling events; Gastrin-CREB signalling pathway via PKC and MAPK; GPCR downstream signaling; GPCR ligand binding; GPCRs, Class A Rhodopsin-like; Monoamine GPCRs; Muscarinic acetylcholine receptors; Neuroactive ligand-receptor …
P08962	prey	a6b1 and a6b4 Integrin signaling; Adaptive Immune System; Allograft rejection; Allograft Rejection; Alpha4 beta1 integrin signaling events; Alpha9 beta1 integrin signaling events; Antigen processing and presentation; Asthma; Autoimmune thyroid disease; Basigin interactions; Beta1 integrin cell surface interactions; Cell adhesion molecules (CAMs); Cell surface interactions at the vascular wall; Co…
P09417	prey	ARMS-mediated activation; B Cell Antigen Receptor; beta_AR_stimulation_of_CICR_in_the_heart_involves_cAMP_activation; C-type lectin receptors (CLRs); Calcium_Signaling_Pathway_Humanv3; CD4 T cell receptor signaling-ERK cascade; CLEC7A (Dectin-1) signaling; Constitutive Signaling by EGFRvIII; Constitutive Signaling by Ligand-Responsive EGFR Cancer Variants; Cytokine Signaling in Immune system; Dop…
P09497	prey	adp-ribosylation factor; Arf1 pathway; ARMS-mediated activation; atm signaling pathway; Aurora A signaling; Axon guidance; beta-catenin independent WNT signaling; beta3_integrin_mediated_Ub_for_NFkB_activation_Proteins; Bladder cancer; Bladder Cancer; cell cycle: g2/m checkpoint; Condensation of Prometaphase Chromosomes; CRH; DAP12 interactions; DAP12 signaling; DAPk family; Developmental Biology…
P09601	prey	Acute Intermittent Porphyria; AMPK signaling pathway; Amyotrophic lateral sclerosis (ALS); Apoptosis In The Ear; Arginine and Proline Metabolism; Arginine biosynthesis; Arginine: Glycine Amidinotransferase Deficiency (AGAT Deficiency); citrulline-nitric oxide cycle; Congenital Erythropoietic Porphyria (CEP) or Gunther Disease; Congenital_Erythropoietic_Porphyria_metabolite_pathway; Creatine defic…
P09651	prey	2-LTR circle formation; 2-LTR circle formation; 3, -UTR-mediated translational regulation; 3, -UTR-mediated translational regulation; Activation of the mRNA upon binding of the cap-binding complex and eIFs, and subsequent binding to 43S; Activation of the mRNA upon binding of the cap-binding complex and eIFs, and subsequent binding to 43S; Adaptive Immune System; Adaptive Immune System; Alpha4 be…
P10451	prey	3, -UTR-mediated translational regulation; Alzheimer,s disease; Alzheimers Disease; Arf6 trafficking events; Arrhythmogenic Right Ventricular Cardiomyopathy; Arrhythmogenic right ventricular cardiomyopathy (ARVC); beta3_integrin_mediated_Ub_for_NFkB_activation_Proteins; Ca-dependent events; Calmodulin induced events; CaM pathway; caspase cascade in apoptosis; Cell surface interactions at the vasc…
P10619	prey	Arginine and Proline Metabolism; Arginine: Glycine Amidinotransferase Deficiency (AGAT Deficiency); Asparagine N-linked glycosylation; Autophagy; Autophagy; Biosynthesis of the N-glycan precursor (dolichol lipid-linked oligosaccharide, LLO) and transfer to a nascent protein; Creatine deficiency, guanidinoacetate methyltransferase deficiency; De novo fatty acid biosynthesis; GABAergic synapse; Gua…
P11049	prey	3-phosphoinositide biosynthesis; Acute myeloid leukemia; Adaptive Immune System; Aldosterone-regulated sodium reabsorption; Alpha-synuclein signaling; Alpha6Beta4Integrin; AMPK Signaling; ANG_II_and_JAK_STAT_interactions_in_mediating_cardiac_myocyte_function; Anti-diabetic Drug Potassium Channel Inhibitors Pathway, Pharmacodynamics; Antigen activates B Cell Receptor (BCR) leading to generation of…
P11166	prey	a4b7 Integrin signaling; Adaptive Immune System; Alpha4 beta1 integrin signaling events; Aminosugars metabolism; Androgen receptor signaling pathway; Antigen Presentation: Folding, assembly and peptide loading of class I MHC; Antigen processing and presentation; Assembly of Viral Components at the Budding Site; basic mechanisms of sumoylation; Beta5 beta6 beta7 and beta8 integrin cell surface int…
P11177	prey	2-ketoglutarate dehydrogenase complex deficiency; 2-oxoglutarate decarboxylation to succinyl-CoA; Acetylcholine Synthesis; adipocyte_v2 1; AKT phosphorylates targets in the cytosol; Angiogenesis overview; Angiopoietin receptor Tie2-mediated signaling; beta_cell_v2 3; Caspases Cascade; Citrate cycle; Citrate cycle (TCA cycle); Citric Acid Cycle; Citric acid cycle (TCA cycle); Class I PI3K signalin…
P12883	prey	Activation of BAD and translocation to mitochondria; Activation of BH3-only proteins; Adrenergic signaling in cardiomyocytes; Cardiac muscle contraction; cGMP-PKG signaling pathway; Chk1/Chk2(Cds1) mediated inactivation of Cyclin B:Cdk1 complex; Class I PI3K signaling events mediated by Akt; Dilated cardiomyopathy; EGF; Fas; Gene Expression; Generic Transcription Pathway; Hippo signaling pathway;…
P13196	prey	3-Phosphoglycerate dehydrogenase deficiency; Acute Intermittent Porphyria; Congenital Erythropoietic Porphyria (CEP) or Gunther Disease; Congenital_Erythropoietic_Porphyria_metabolite_pathway; Constitutive Androstane Receptor Pathway; Dihydropyrimidine Dehydrogenase Deficiency (DHPD); Dimethylglycine Dehydrogenase Deficiency; Dimethylglycine Dehydrogenase Deficiency; E2F transcription factor netw…
P13473	prey	Alpha-synuclein signaling; Cell Cycle; Cell Cycle, Mitotic; Cellular responses to stress; Chromosome Maintenance; DNA damage induced G1 S checkpoint; DNA replication; DNA Replication; DNA strand elongation; Gene Expression; Mismatch repair; mRNA Splicing; mRNA Splicing - Major Pathway; mTOR signaling pathway; Nifedipine Activity; Nucleotide Excision Repair; p53 signaling pathway; Parkin-Ubiquitin…
P13598	prey	AGE-RAGE pathway; amb2 Integrin signaling; Beta2 integrin cell surface interactions; Human Complement System; Integrin cell surface interactions; Integrin Signaling Pathway; KitReceptor; L1CAM interactions; Legionellosis; Leishmaniasis; Leukocyte transendothelial migration; Pertussis; Phagosome; Proteoglycans in cancer; RAGE; Recycling pathway of L1; Regulation of actin cytoskeleton; Regulation o…
P13747	prey	Adaptive Immune System; Allograft rejection; Allograft Rejection; Antigen Presentation: Folding, assembly and peptide loading of class I MHC; Antigen processing-Cross presentation; antigen processing and presentation; Antigen processing and presentation; Autoimmune thyroid disease; Cell adhesion molecules (CAMs); Class I MHC mediated antigen processing & presentation; Downstream signaling in naïv…
P13987	prey	a6b1 and a6b4 Integrin signaling; Adaptive Immune System; Adherens junction; ALK1 signaling events; Alpha6Beta4Integrin; alternative complement pathway; Androgen receptor signaling pathway; angiotensin ii mediated activation of jnk pathway via pyk2 dependent signaling; Arylhydrocarbon receptor (AhR) signaling pathway; calcium signaling by hbx of hepatitis b virus; cbl mediated ligand-induced down…
P14410	prey	Carbohydrate digestion and absorption; CREB phosphorylation through the activation of Adenylate Cyclase; Digestion of dietary carbohydrate; Dopamine metabolism; Galactose metabolism; Glycogen synthetase deficiency; Glycogenosis, Type III Cori disease, Debrancher glycogenosis; Glycogenosis, Type IV Amylopectinosis, Anderson disease; Glycogenosis, Type VI Hers disease; Mucopolysaccharidosis VI Sly …
P14416	bait	Acebutolol Action Pathway; Activation of G protein gated Potassium channels; Activation of GABAB receptors; Adenylate cyclase inhibitory pathway; ADP signalling through P2Y purinoceptor 12; Alcoholism; Alprenolol Action Pathway; Amine ligand-binding receptors; Amiodarone Action Pathway; Amlodipine Action Pathway; Amphetamine addiction; Arbutamine Action Pathway; Atenolol Action Pathway; beta_cell…
P14550	prey	Benzo(a)pyrene metabolism; beta_cell_v2 3; Chromosome Maintenance; Cyclophosphamide Pathway, Pharmacodynamics; Doxorubicin Metabolism Pathway; Doxorubicin Pathway (Cardiomyocyte Cell), Pharmacodynamics; Doxorubicin Pathway, Pharmacokinetics; Glycerolipid metabolism; Glycerophospholipid metabolism; Glycolysis / Gluconeogenesis; Glycolysis and Gluconeogenesis; hepatocyte_v2 9; Ifosfamide Pathway, P…
P14618	prey	a4b7 Integrin signaling; a6b1 and a6b4 Integrin signaling; Abacavir Pathway, Pharmacokinetics/Pharmacodynamics; acetylation and deacetylation of rela in nucleus; actions of nitric oxide in the heart; Activated TLR4 signalling; Activation of BAD and translocation to mitochondria; Activation of NF-kappaB in B cells; Acute myeloid leukemia; acute_Myeloid_leukemia_Signaling; Adaptive Immune System; A…
P14625	prey	a6b1 and a6b4 Integrin signaling; Activated TLR4 signalling; Activation of the AP-1 family of transcription factors; Adaptive Immune System; Alpha-synuclein signaling; angiotensin ii mediated activation of jnk pathway via pyk2 dependent signaling; Antigen processing: Ubiquitination & Proteasome degradation; AP-1 transcription factor network; Apoptosis Anti Apoptosis Network; Apoptosis In The Ear;…
P15121	prey	acetone degradation I (to methylglyoxal); Adaptive Immune System; Adrenergic Pathway; Antigen processing: Ubiquitination & Proteasome degradation; Class I MHC mediated antigen processing & presentation; Cyclophosphamide Pathway, Pharmacodynamics; D-glyceric acidura; Dopa-responsive dystonia; Familial lipoprotein lipase deficiency; Galactose metabolism; Galactose metabolism; Galactose Metabolism; …
P15328	prey	Endocytosis; Fc epsilon receptor (FCERI) signaling; Folate Metabolism; Innate Immune System; Macrophage_Map_Update_ver2_re; Methotrexate Pathway, Pharmacokinetics; Signaling by Interleukins; Signaling by SCF-KIT; Vitamin B9 (folate) metabolism
P15882	prey	Activation of Rac; Adherens junction; adp-ribosylation factor; ALK1 signaling events; Axon guidance; Axon guidance; BDNF signaling pathway; BMP; BMP Signaling Pathway in Stem Cells; BMP2 signaling TGF-beta MV; Cell-Cell communication; Colorectal cancer; CRMPs in Sema3A signaling; DCC mediated attractive signaling; deregulation of cdk5 in alzheimers disease; Developmental Biology; DNA Damage Respo…
P16152	prey	Acetaminophen Action Pathway; Acetylsalicylic Acid Action Pathway; Adaptive Immune System; Alpha6Beta4Integrin; Antigen processing: Ubiquitination & Proteasome degradation; Antipyrine Action Pathway; Antrafenine Action Pathway; Arachidonic acid metabolism; Arachidonic acid metabolism; Arachidonic acid metabolism; Arachidonic Acid Metabolism; Bromfenac Action Pathway; Carprofen Action Pathway; cbl…
P16473	bait	Acetylcholine regulates insulin secretion; Activation of GABAB receptors; Adenylate cyclase inhibitory pathway; adipocyte_v2 1; ADP signalling through P2Y purinoceptor 1; ADP signalling through P2Y purinoceptor 12; Adrenaline,noradrenaline inhibits insulin secretion; Adrenergic signaling in cardiomyocytes; Alcoholism; Amoebiasis; Androgen receptor signaling pathway; ANG_II_and_JAK_STAT_interactio…
P16615	prey	Adaptive Immune System; Adipocytokine signaling pathway; Adrenergic signaling in cardiomyocytes; AGE-RAGE pathway; Alpha6Beta4Integrin; Amyotrophic lateral sclerosis (ALS); Amyotrophic lateral sclerosis (ALS); ANG_II_and_JAK_STAT_interactions_in_mediating_cardiac_myocyte_function; Antigen processing: Ubiquitination & Proteasome degradation; Apoptosis; Apoptosis; Apoptosis; Apoptosis Anti Apoptosi…
P17026	prey	Advanced glycosylation endproduct receptor signaling; DEx/H-box helicases activate type I IFN and inflammatory cytokines production; Formyl peptide receptors bind formyl peptides and many other ligands; generation of amyloid b-peptide by ps1; platelet amyloid precursor protein pathway
P17030	prey	Gene Expression; Generic Transcription Pathway
P17152	prey	Legionellosis; Mitochondrial Pathway of Apoptosis: Antiapoptotic Bcl-2 Family; Mitochondrial Pathway of Apoptosis: BH3-only Bcl-2 Family; Mitochondrial Pathway of Apoptosis: Multidomain Bcl-2 Family
P17174	prey	Abnormal conversion of 2-oxoglutarate to 2-hydroxyglutarate; Alanine, aspartate and glutamate metabolism; Alkaptonuria; Alkaptonuria_metabolite_pathway; Amino acid synthesis and interconversion (transamination); Arginine and proline metabolism; Arginine and Proline Metabolism; Arginine biosynthesis; Arginine Proline metabolism; Arginine: Glycine Amidinotransferase Deficiency (AGAT Deficiency); as…
P17302	prey	activation of pkc through g-protein coupled receptors; Activation of the AP-1 family of transcription factors; Acute myeloid leukemia; Adherens junction; Advanced glycosylation endproduct receptor signaling; African trypanosomiasis; AGE-RAGE pathway; agrin in postsynaptic differentiation; Aldosterone-regulated sodium reabsorption; ALK1 signaling events; Alpha 6 Beta 4 signaling pathway; Alpha6Bet…
P17980	prey	alpha-synuclein and parkin-mediated proteolysis in parkinson`s disease; Androgen receptor signaling pathway; antigen processing and presentation; AP-1 transcription factor network; Apoptosis; Apoptosis Anti Apoptosis Network; Apoptosis In The Ear; Apoptosis Modulation and Signaling; ATM Signaling Network; atm signaling pathway; B cell receptor signaling; Bladder cancer; Bladder Cancer; C-MYC path…
P18433	prey	Activation of the AP-1 family of transcription factors; Adherens junction; Adrenergic Pathway; AGE-RAGE pathway; Alcoholism; Alpha-synuclein signaling; Alpha 6 Beta 4 signaling pathway; Alpha4 beta1 integrin signaling events; Alpha6Beta4Integrin; Alpha9 beta1 integrin signaling events; Alzheimers Disease; ANG_II_and_JAK_STAT_interactions_in_mediating_cardiac_myocyte_function; Angiogenesis; Angiog…
P20020	prey	a6b1 and a6b4 Integrin signaling; Adrenergic Pathway; Adrenergic signaling in cardiomyocytes; AGE-RAGE pathway; Alpha-synuclein signaling; Alpha6Beta4Integrin; Amphetamine addiction; angiotensin ii mediated activation of jnk pathway via pyk2 dependent signaling; bcr signaling pathway; beta3_integrin_mediated_Ub_for_NFkB_activation_Proteins; C-MYB transcription factor network; Ca-dependent events;…
P20309	bait	Amine ligand-binding receptors; Angiotensin II-Stimulated Signaling through G Proteins and beta-Arrestin; Arf6 downstream pathway; Arf6 signaling events; Betazole Action Pathway; Calcium Regulation in the Cardiac Cell; Cimetidine Action Pathway; Class A/1 (Rhodopsin-like receptors); Class I PI3K signaling events; Endocytosis; Esomeprazole Action Pathway; Famotidine Action Pathway; Gastric Acid Pr…
P20336	prey	Alzheimers Disease; BDNF signaling pathway; Clathrin derived vesicle budding; Degradation of the extracellular matrix; Deregulation of Rab and Rab Effector Genes in Bladder Cancer; Dopamine Neurotransmitter Release Cycle; Extracellular matrix organization; generation of amyloid b-peptide by ps1; Syndecan-3-mediated signaling events; trans-Golgi Network Vesicle Budding
P21145	prey	Activated TLR4 signalling; Adaptive Immune System; Alpha-synuclein signaling; Alpha 6 Beta 4 signaling pathway; Alpha4 beta1 integrin signaling events; Alpha6Beta4Integrin; Amoebiasis; Androgen receptor signaling pathway; AndrogenReceptor; ANG_II_and_JAK_STAT_interactions_in_mediating_cardiac_myocyte_function; Antigen activates B Cell Receptor (BCR) leading to generation of second messengers; Aty…
P21579	prey	Acetylcholine Neurotransmitter Release Cycle; beta_cell_v2 3; Celecoxib Pathway, Pharmacodynamics; DAPk family; Depolarization of the Presynaptic Terminal Triggers the Opening of Calcium Channels; Developmental Biology; Disease; Dopamine Neurotransmitter Release Cycle; Effects of Botulinum toxin; GABA synthesis, release, reuptake and degradation; Glutamate Neurotransmitter Release Cycle; IGF-Ncor…
P21757	prey	AGE-RAGE pathway; Binding and Uptake of Ligands by Scavenger Receptors; Scavenging by Class A Receptors; Vesicle-mediated transport
P22061	prey	a4b7 Integrin signaling; Adaptive Immune System; Alpha4 beta1 integrin signaling events; Antigen processing: Ubiquitination & Proteasome degradation; APC/C-mediated degradation of cell cycle proteins; APC/C:Cdh1 mediated degradation of Cdc20 and other APC/C:Cdh1 targeted proteins in late mitosis/early G1; Apoptosis-related network due to altered Notch3 in ovarian cancer; ATM Signaling Network; Au…
P22304	prey	Activation of the AP-1 family of transcription factors; Chondroitin sulfate/dermatan sulfate metabolism; CS/DS degradation; Glycosaminoglycan degradation; Glycosaminoglycan metabolism; Heparan sulfate/heparin (HS-GAG) metabolism; HS-GAG degradation; il 3 signaling pathway; Lysosome; Metabolism; Metabolism of carbohydrates; pertussis toxin-insensitive ccr5 signaling in macrophage; tsp-1 induced ap…
P23458	prey	a6b1 and a6b4 Integrin signaling; Acute myeloid leukemia; acute_Myeloid_leukemia_Signaling; Adaptive Immune System; Adherens junction; adipocyte_v2 1; Adipocytokine signaling pathway; Adipogenesis; Adrenergic Pathway; AGE-RAGE pathway; akt signaling pathway; Aldosterone-regulated sodium reabsorption; Alpha-synuclein signaling; Alpha 6 Beta 4 signaling pathway; Alpha4 beta1 integrin signaling even…
P24390	prey	adp-ribosylation factor; Arf1 pathway; COPI Mediated Transport; Golgi to ER Retrograde Transport; Membrane Trafficking; MHC class II antigen presentation; SREBP signalling; Vesicle-mediated transport
P25105	bait	Activated NOTCH1 Transmits Signal to the Nucleus; Activation of SMO; Arf6 signaling events; ARMS-mediated activation; Axon guidance; beta-catenin independent WNT signaling; Calcium Regulation in the Cardiac Cell; Chemokine signaling pathway; Class A/1 (Rhodopsin-like receptors); Corticotropin-releasing hormone; CRH; CXCR4-mediated signaling events; Cytokine Signaling in Immune system; DAP12 inter…
P25685	prey	alpha-synuclein and parkin-mediated proteolysis in parkinson`s disease; Alpha-synuclein signaling; Alzheimers Disease; Androgen receptor signaling pathway; AndrogenReceptor; Antigen processing and presentation; Arylhydrocarbon receptor (AhR) signaling pathway; ATM Signaling Network; atm signaling pathway; Attenuation phase; AUF1 (hnRNP D0) destabilizes mRNA; Aurora A signaling; Autodegradation of…
P25705	prey	3, -UTR-mediated translational regulation; a6b1 and a6b4 Integrin signaling; Activation of BAD and translocation to mitochondria; Activation of BH3-only proteins; Adaptive Immune System; adenosine ribonucleotides de novo biosynthesis; adipocyte_v2 1; Alpha-synuclein signaling; Alpha4 beta1 integrin signaling events; Alpha6Beta4Integrin; Alzheimer,s disease; Antigen processing and presentation; An…
P27348	prey	a6b1 and a6b4 Integrin signaling; Activation of BAD and translocation to mitochondria; Activation of BH3-only proteins; Activation of NMDA receptor upon glutamate binding and postsynaptic events; Acute myeloid leukemia; Adaptive Immune System; Adherens junction; adipocyte_v2 1; Adipogenesis; AGE-RAGE pathway; AKT phosphorylates targets in the cytosol; akt signaling pathway; Alcoholism; Alpha-synu…
P27449	prey	adenosine ribonucleotides de novo biosynthesis; Collecting duct acid secretion; Disease; Epithelial cell signaling in Helicobacter pylori infection; Infectious disease; Insulin receptor recycling; Ion channel transport; Iron uptake and transport; Latent infection of Homo sapiens with Mycobacterium tuberculosis; Lysosome; Oxidative phosphorylation; Phagosomal maturation (early endosomal stage); Ph…
P27539	prey	ceramide de novo biosynthesis; Developmental Biology; Metabolism; Metabolism of lipids and lipoproteins; Signaling by NODAL; Sphingolipid de novo biosynthesis; Sphingolipid metabolism; TGF-Core
P27544	prey	ceramide de novo biosynthesis; Developmental Biology; MAPK6-MAPK4 signaling; Metabolism; Metabolism of lipids and lipoproteins; Signaling by NODAL; Sphingolipid de novo biosynthesis; Sphingolipid metabolism; Sphingolipid metabolism; Sphingolipid signaling pathway
P27701	prey	a4b7 Integrin signaling; a6b1 and a6b4 Integrin signaling; Adaptive Immune System; Allograft rejection; Alpha4 beta1 integrin signaling events; Alpha6Beta4Integrin; amb2 Integrin signaling; Antigen processing and presentation; Arf6 trafficking events; Arrhythmogenic Right Ventricular Cardiomyopathy; Arrhythmogenic right ventricular cardiomyopathy (ARVC); Asthma; Autoimmune thyroid disease; B cell…
P27824	prey	a6b1 and a6b4 Integrin signaling; Adaptive Immune System; amb2 Integrin signaling; Antigen Presentation: Folding, assembly and peptide loading of class I MHC; Arf6 signaling events; Asparagine N-linked glycosylation; Assembly of the RAD51-ssDNA nucleoprotein complex; ATF6-alpha activates chaperones; ATF6_pathway; Calcium signaling pathway; Calnexin/calreticulin cycle; CD4 T cell receptor signalin…
P28335	bait	-arrestins in gpcr desensitization; Acebutolol Action Pathway; Activation of Ca-permeable Kainate Receptor; activation of camp-dependent protein kinase pka; activation of csk by camp-dependent protein kinase inhibits signaling through the t cell receptor;
P29274	bait	Activation of NMDA receptor upon glutamate binding and postsynaptic events; Activation of NMDA receptor upon glutamate binding and postsynaptic events; Activation of TRKA receptors; Adherens junction; Adherens junction; Amoebiasis; Amoebiasis; Arrhythmogenic Right Ventricular Cardiomyopathy; Arrhythmogenic Right Ventricular Cardiomyopathy; Arrhythmogenic right ventricular cardiomyopathy (ARVC); A…
P29372	prey	Activation of ATR in response to replication stress; Activation of the pre-replicative complex; Assembly of the RAD51-ssDNA nucleoprotein complex; Base-Excision Repair, AP Site Formation; Base excision and single strand break repair; Base Excision Repair; Busulfan Pathway, Pharmacodynamics; Chromosome Maintenance; Cleavage of Growing Transcript in the Termination Region; Cleavage of the damaged p…
P30279	prey	Acute myeloid leukemia; Adaptive Immune System; akap95 role in mitosis and chromosome dynamics; AKT phosphorylates targets in the cytosol; Androgen receptor signaling pathway; AndrogenReceptor; AP-1 transcription factor network; Apoptosis-related network due to altered Notch3 in ovarian cancer; Apoptosis Anti Apoptosis Network; Apoptosis In The Ear; Aryl Hydrocarbon Receptor; ATF-2 transcription …
P30411	bait	ACE Inhibitor Pathway; ACE Inhibitor Pathway, Pharmacodynamics; Acetylcholine regulates insulin secretion; Activation of SMO; ADP signalling through P2Y purinoceptor 1; Agents Acting on the Renin-Angiotensin System Pathway, Pharmacodynamics; Alpha-synuclein signaling; Angiopoietin receptor Tie2-mediated signaling; Angiotensin II-Stimulated Signaling through G Proteins and beta-Arrestin; Angiotens…
P30511	prey	Adaptive Immune System; Allograft rejection; Allograft Rejection; Antigen Presentation: Folding, assembly and peptide loading of class I MHC; Antigen processing-Cross presentation; antigen processing and presentation; Antigen processing and presentation; Autoimmune thyroid disease; Cell adhesion molecules (CAMs); Class I MHC mediated antigen processing & presentation; Downstream signaling in naïv…
P30519	prey	calcium signaling by hbx of hepatitis b virus; Fibroblast growth factor-1; heme degradation; Heme degradation; Iron uptake and transport; Metabolism of porphyrins; Mineral absorption; nerve growth factor pathway (ngf); oxidative stress induced gene expression via nrf2; Porphyrin and chlorophyll metabolism; Response to DSB; Transmembrane transport of small molecules
P30531	prey	Amine compound SLC transporters; Benzodiazepine Pathway, Pharmacodynamics; GABAergic synapse; inhibition of huntingtons disease neurodegeneration by histone deacetylase inhibitors; Na+/Cl- dependent neurotransmitter transporters; NRF2 pathway; Nuclear Receptors Meta-Pathway; Reuptake of GABA; SLC-mediated transmembrane transport; Toxicity of botulinum toxin type C (BoNT/C); Transmembrane transpor…
P30542	prey	Alcoholism; Calcium Regulation in the Cardiac Cell; Calcium signaling pathway; cAMP signaling pathway; Cardiac_Hypertrophy; Cocaine addiction; Corticotropin-releasing hormone; CRH; CXCR3-mediated signaling events; CXCR4-mediated signaling events; Dopaminergic synapse; Endothelins; Estrogen signaling pathway; G-protein activation; G-protein mediated events; G alpha (s) signalling events; G alpha (…
P30556	bait	-arrestins in gpcr desensitization; ACE Inhibitor Pathway; ACE Inhibitor Pathway, Pharmacodynamics; Acebutolol Action Pathway; actions of nitric oxide in the heart; Activation of NMDA receptor upon glutamate binding and postsynaptic events; activation of
P30559	bait	Calcium signaling pathway; cAMP signaling pathway; Endocytosis; G alpha (q) signalling events; Gastrin-CREB signalling pathway via PKC and MAPK; GPCR downstream signaling; GPCRs, Class A Rhodopsin-like; Morphine addiction; Myometrial Relaxation and Contraction Pathways; Neuroactive ligand-receptor interaction; Peptide GPCRs; Regulation of BetaAR turnover via desensitization and sequestration mech…
P30968	bait	GPCR signaling-cholera toxin; GPCR signaling-G alpha i; GPCR signaling-G alpha q; GPCR signaling-G alpha s Epac and ERK; GPCR signaling-G alpha s PKA and ERK; GPCR signaling-pertussis toxin; GPCRs, Other; Neuroactive ligand-receptor interaction; Peptide GPCRs
P31930	prey	Alzheimer,s disease; Cardiac muscle contraction; Doxorubicin Pathway (Cardiomyocyte Cell), Pharmacodynamics; Electron Transport Chain; Huntington,s disease; Influenza A; Metabolism; Mitochondrial Electron Transport Chain; Mitochondrial protein import; Non-alcoholic fatty liver disease (NAFLD); Oncogene Induced Senescence; Oxidative phosphorylation; p53-Dependent G1 DNA Damage Response; p53-Depend…
P31942	prey	a4b7 Integrin signaling; Alpha4 beta1 integrin signaling events; Autophagy; Autophagy; Beta5 beta6 beta7 and beta8 integrin cell surface interactions; Cellular responses to stress; Gene Expression; Macroautophagy; mRNA Processing; mRNA Splicing; mRNA Splicing - Major Pathway; Pathways protein ubiquitination; Processing of Capped Intron-Containing Pre-mRNA; Senescence and Autophagy in Cancer; Spli…
P32239	prey	Alpha 6 Beta 4 signaling pathway; Alpha6Beta4Integrin; Angiogenesis overview; Angiopoietin receptor Tie2-mediated signaling; Antigen activates B Cell Receptor (BCR) leading to generation of second messengers; Arf6 signaling events; Axon guidance; Axon guidance; B Cell Receptor Signaling Pathway; BCR; BDNF; BDNF signaling pathway; bioactive peptide induced signaling pathway; CD28 co-stimulation; C…
P32245	bait	Adipocytokine signaling pathway; Ca-dependent events; Calmodulin induced events; CaM pathway; DAG and IP3 signaling; EGFR interacts with phospholipase C-gamma; G-protein mediated events; GPCR downstream signaling; Hedgehog; Hedgehog Signaling Pathway; Melanogenesis; Opioid Signalling; Peptide ligand-binding receptors; Phospholipase C-mediated cascade: FGFR1; Phospholipase C-mediated cascade; FGFR…
P32246	bait	Acetylcholine regulates insulin secretion; activation of pkc through g-protein coupled receptors; AGE-RAGE pathway; Allograft Rejection; ANG_II_and_JAK_STAT_interactions_in_mediating_cardiac_myocyte_function; Apoptosis In The Ear; BCR; Chagas disease (American trypanosomiasis); Chemokine receptors bind chemokines; Chemokine signaling pathway; Class A/1 (Rhodopsin-like receptors); corticosteroids …
P34949	prey	Amino sugar and nucleotide sugar metabolism; Aminosugars metabolism; Asparagine N-linked glycosylation; Biosynthesis of the N-glycan precursor (dolichol lipid-linked oligosaccharide, LLO) and transfer to a nascent protein; D-mannose degradation; Fructose and Mannose Degradation; Fructose and mannose metabolism; Fructose intolerance, hereditary; Fructose Mannose metabolism; Fructosuria; GDP-mannos…
P35212	prey	Calcium Regulation in the Cardiac Cell; Calcium_Signaling_Pathway_Humanv3; Class A/1 (Rhodopsin-like receptors); Codeine Metabolism Pathway; Cross_talk_between_the_PI3K_Akt_and_JAK_STAT_pathways_in_acute_opioid_induced_cardioprotection; G alpha (i) signalling events; GPCR downstream signaling; GPCR ligand binding; GPCRs, Class A Rhodopsin-like; Heroin Metabolism Pathway; Nalbuphine Action Pathway…
P35221	prey	a6b1 and a6b4 Integrin signaling; acetylation and deacetylation of rela in nucleus; Activation of NF-kappaB in B cells; Acute myeloid leukemia; acute_Myeloid_leukemia_Signaling; Adaptive Immune System; Adherens junction; Adherens junctions interactions; adipocyte_v2 1; AGE-RAGE pathway; akt signaling pathway; Alpha 6 Beta 4 signaling pathway; Androgen receptor signaling pathway; AndrogenReceptor;…
P35240	prey	a4b7 Integrin signaling; Activation of BH3-only proteins; Activation of Rac; AGE-RAGE pathway; agrin in postsynaptic differentiation; AndrogenReceptor; Angiogenesis overview; Angiopoietin receptor Tie2-mediated signaling; Apoptosis; Aurora A signaling; Axon guidance; Bacterial invasion of epithelial cells; CD28 co-stimulation; CD28 dependent Vav1 pathway; CDC42 signaling events; Cell-Cell communi…
P35348	bait	3-Methylthiofentanyl Action Pathway; adipocyte_v2 1; Adrenoceptors; Alfentanil Action Pathway; Alvimopan Action Pathway; Amine ligand-binding receptors; AMPK signaling pathway; Anileridine Action Pathway; Benzocaine Action Pathway; Bupivacaine Action Pathway; Buprenorphine Action Pathway; Calcium Regulation in the Cardiac Cell; Calcium signaling pathway; Cardiac_Hypertrophy; Carfentanil Action Pa…
P35367	bait	Amine ligand-binding receptors; Calcium signaling pathway; Class A/1 (Rhodopsin-like receptors); G alpha (q) signalling events; Gastrin-CREB signalling pathway via PKC and MAPK; GPCR downstream signaling; GPCR ligand binding; GPCRs, Class A Rhodopsin-like; Histamine receptors; il-10 anti-inflammatory signaling pathway; IL-4 Signaling Pathway; IL-6 signaling; il 6 signaling pathway; Inflammatory m…
P35372	bait	3-Methylthiofentanyl Action Pathway; Adenylate cyclase inhibitory pathway; ADP signalling through P2Y purinoceptor 12; Adrenaline,noradrenaline inhibits insulin secretion; Alcoholism; Alfentanil Action Pathway; Alvimopan Action Pathway; Anileridine Action Pathway; Arf1 pathway; Arf6 downstream pathway; Benzocaine Action Pathway; Beta-agonist/Beta-blocker Pathway, Pharmacodynamics; beta-catenin in…
P35408	bait	Adrenergic Pathway; AGE-RAGE pathway; agrin in postsynaptic differentiation; Alpha-synuclein signaling; Alpha4 beta1 integrin signaling events; Androgen receptor signaling pathway; Arf6 signaling events; attenuation of gpcr signaling; Beta-agonist/Beta-blocker Pathway, Pharmacodynamics; C-type lectin receptors (CLRs); Calcium Regulation in the Cardiac Cell; Celecoxib Pathway, Pharmacodynamics; Ch…
P35414	bait	GPCRs, Class A Rhodopsin-like; Neuroactive ligand-receptor interaction
P35613	prey	Adaptive Immune System; Angiogenesis overview; Antigen processing: Ubiquitination & Proteasome degradation; Basigin interactions; Bile salt and organic anion SLC transporters; Butanoate metabolism; Canonical Wnt signaling pathway; Cell surface interactions at the vascular wall; Class I MHC mediated antigen processing & presentation; Glycolysis and Gluconeogenesis; Hedgehog ligand biogenesis; Hemo…
P37840	prey	a6b1 and a6b4 Integrin signaling; Activated TLR4 signalling; Activation of BAD and translocation to mitochondria; Activation of BH3-only proteins; Activation of SMO; Activation of the AP-1 family of transcription factors; Adaptive Immune System; Adherens junction; adipocyte_v2 1; Adrenergic Pathway; Advanced glycosylation endproduct receptor signaling; AGE-RAGE pathway; agrin in postsynaptic diff…
P38919	prey	3, -UTR-mediated translational regulation; Activation of the mRNA upon binding of the cap-binding complex and eIFs, and subsequent binding to 43S; AUF1 (hnRNP D0) destabilizes mRNA; Cap-dependent Translation Initiation; Chromatin modifying enzymes; Chromatin organization; Cleavage of Growing Transcript in the Termination Region; Cytoplasmic Ribosomal Proteins; EGFR1; Eukaryotic Translation Elonga…
P39086	prey	Activation of Na-permeable Kainate Receptors; Glutamate Binding, Activation of AMPA Receptors and Synaptic Plasticity; L1CAM interactions; Neuroactive ligand-receptor interaction; Neuronal System; Neurotransmitter Receptor Binding And Downstream Transmission In The Postsynaptic Cell; Trafficking of AMPA receptors; Trafficking of GluR2-containing AMPA receptors; Transmission across Chemical Synaps…
P39656	prey	Adaptive Immune System; Advanced glycosylation endproduct receptor signaling; Alpha4 beta1 integrin signaling events; Cellular Senescence; Immune System; Inflammatory Response Pathway; Oncogene Induced Senescence; Oxidative Stress Induced Senescence; Oxidative Stress Induced Senescence; PI-3K cascade:FGFR1; PI-3K cascade:FGFR2; PI-3K cascade:FGFR3; PI-3K cascade:FGFR4; PI3K events in ERBB2 signal…
P40616	prey	Bladder Cancer; EGF; Gastric cancer network 2; Prostaglandin formation from arachidonate; update your name in edit mode; Vemurafenib Pathway, Pharmacodynamics
P40925	prey	Activation of BH3-only proteins; akt signaling pathway; Apoptosis Anti Apoptosis Network; apoptotic signaling in response to dna damage; ATM Signaling Network; Attenuation phase; Cellular responses to stress; Central carbon metabolism in cancer; Constitutive Signaling by EGFRvIII; Constitutive Signaling by Ligand-Responsive EGFR Cancer Variants; corticosteroids and cardioprotection; Detoxificatio…
P41146	bait	Acetylcholine regulates insulin secretion; ADP signalling through P2Y purinoceptor 1; Arf6 signaling events; Endothelins; Fatty Acids bound to GPR40 (FFAR1) regulate insulin secretion; Free fatty acids regulate insulin secretion; G alpha (q) signalling events; Gastrin-CREB signalling pathway via PKC and MAPK; GPCR downstream signaling; GPCRs, Class A Rhodopsin-like; IL8- and CXCR1-mediated signal…
P41222	prey	Acetaminophen Action Pathway; Acetylsalicylic Acid Action Pathway; akt signaling pathway; Aminosugars metabolism; Anti-diabetic Drug Potassium Channel Inhibitors Pathway, Pharmacodynamics; Antipyrine Action Pathway; Antrafenine Action Pathway; Arachidonic acid metabolism; Arachidonic acid metabolism; Arachidonic Acid Metabolism; Arylhydrocarbon receptor (AhR) signaling pathway; Bromfenac Action P…
P41223	bait	mRNA 3,-end processing; mRNA Splicing; mRNA Splicing - Major Pathway; Post-Elongation Processing of Intron-Containing pre-mRNA; Processing of Capped Intron-Containing Pre-mRNA; Spliceosome; Transport of Mature mRNA derived from an Intron-Containing Transcript; Transport of Mature Transcript to Cytoplasm
P41587	bait	Alzheimers Disease; cAMP signaling pathway; Copper homeostasis; GPCRs, Class B Secretin-like; Neuroactive ligand-receptor interaction; p75(NTR)-mediated signaling; Signal Transduction; Transcriptional activation of cell cycle inhibitor p21; Transcriptional activation of p53 responsive genes
P41595	bait	Acebutolol Action Pathway; Acetylcholine regulates insulin secretion; adipocyte_v2 1; ADP signalling through P2Y purinoceptor 1; Alprenolol Action Pathway; Amine ligand-binding receptors; Amiodarone Action Pathway; Amlodipine Action Pathway; angiotensin ii mediated activation of jnk pathway via pyk2 dependent signaling; Arbutamine Action Pathway; Arf6 signaling events; Atenolol Action Pathway; Be…
P41597	bait	-arrestins in gpcr desensitization; activation of camp-dependent protein kinase pka; activation of csk by camp-dependent protein kinase inhibits signaling through the t cell receptor; Beta defensins; Binding and entry of HIV virion; bioactive peptide indu
P41732	prey	Cholinergic synapse; Dopaminergic synapse; G1 to S cell cycle control; Macrophage_Map_Update_ver2_re; Transcriptional misregulation in cancer
P42858	prey	a6b1 and a6b4 Integrin signaling; Activated TLR4 signalling; Activation of NF-kappaB in B cells; Acute myeloid leukemia; Adaptive Immune System; adipocyte_v2 1; AGE-RAGE pathway; Alpha6Beta4Integrin; Alzheimer,s disease; Androgen receptor signaling pathway; AndrogenReceptor; Angiopoietin receptor Tie2-mediated signaling; Anti-diabetic Drug Potassium Channel Inhibitors Pathway, Pharmacodynamics; A…
P43007	prey	Amino acid and oligopeptide SLC transporters; Amino acid transport across the plasma membrane; Argininemia; Argininosuccinic Aciduria; Carbamoyl Phosphate Synthetase Deficiency; Citrullinemia Type I; Glucose-Alanine Cycle; Glycerophospholipid metabolism; Glycine, serine, alanine and threonine metabolism; Histidine metabolism; Methionine and cysteine metabolism; miR-targeted genes in epithelium - …
P43243	prey	Activated TLR4 signalling; Activation of ATR in response to replication stress; Activation of NF-kappaB in B cells; Activation of the pre-replicative complex; Adaptive Immune System; AGE-RAGE pathway; Alpha6Beta4Integrin; Angiogenesis overview; Angiopoietin receptor Tie2-mediated signaling; angiotensin ii mediated activation of jnk pathway via pyk2 dependent signaling; antisense pathway; APC/C-me…
P43378	prey	JAK_STAT_pathway_in_postconditioning_ischemia; Vasopressin-regulated water reabsorption
P46663	bait	actions of nitric oxide in the heart; G alpha (q) signalling events; GPCRs, Class A Rhodopsin-like; Neuroactive ligand-receptor interaction; Peptide GPCRs; Regulation of actin cytoskeleton; Regulation of Actin Cytoskeleton; Serotonin Receptor 2 and STAT3 Signaling
P47804	prey	Class A/1 (Rhodopsin-like receptors); G alpha (i) signalling events; GPCR downstream signaling; GPCR ligand binding; Opsins; Pathways Cofactor metabolism; Pathways retinol metabolism; Signaling by GPCR
P47898	prey	Amine ligand-binding receptors; Calcium signaling pathway; Class A/1 (Rhodopsin-like receptors); G alpha (i) signalling events; GPCR downstream signaling; GPCR ligand binding; GPCRs, Class A Rhodopsin-like; Monoamine GPCRs; Neuroactive ligand-receptor interaction; Serotonergic synapse; Serotonin receptors; Signal Transduction; Signaling by GPCR
P47985	prey	Alzheimer,s disease; Cardiac muscle contraction; Electron Transport Chain; Huntington,s disease; IRAK1 recruits IKK complex; IRAK1 recruits IKK complex upon TLR7/8 or 9 stimulation; Macrophage_Map_Update_ver2_re; Mitochondrial Electron Transport Chain; Mitochondrial protein import; Non-alcoholic fatty liver disease (NAFLD); Oxidative phosphorylation; Parkinson,s disease; Pathways fumarate from su…
P48029	prey	Creatine metabolism; Glycine, serine, alanine and threonine metabolism; Metabolism; Metabolism of amino acids and derivatives; NRF2 pathway; Nuclear Receptors Meta-Pathway
P48050	prey	Acebutolol Action Pathway; Activation of Ca-permeable Kainate Receptor; Activation of G protein gated Potassium channels; Activation of GABAB receptors; Activation of Kainate Receptors upon glutamate binding; Alprenolol Action Pathway; Amiodarone Action Pathway; Amlodipine Action Pathway; Arbutamine Action Pathway; Atenolol Action Pathway; Betaxolol Action Pathway; Bevantolol Action Pathway; Biso…
P48449	prey	Activation of gene expression by SREBF (SREBP); Activation of gene expression by SREBF (SREBP); Activation of gene expression by SREBF (SREBP); Alendronate Action Pathway; Atorvastatin Action Pathway; Cerivastatin Action Pathway; CHILD Syndrome; Cholesterol biosynthesis; Cholesterol Biosynthesis; cholesterol biosynthesis I; cholesterol biosynthesis II (via 24,25-dihydrolanosterol); cholesterol bi…
P48651	prey	AMPK signaling pathway; Glycerophospholipid biosynthesis; Glycerophospholipid metabolism; Metabolism; Metabolism of lipids and lipoproteins; Pathways phosphatidylserine biosynthesis; Pathways Phospholipid metabolism; phosphatidylserine biosynthesis I; Phospholipid Biosynthesis; Phospholipid metabolism; Synthesis of PS
P48751	prey	Bicarbonate transporters; Erythrocytes take up carbon dioxide and release oxygen; Erythrocytes take up oxygen and release carbon dioxide; Nitrogen metabolism; O2/CO2 exchange in erythrocytes; Proximal tubule bicarbonate reclamation; Reversible hydration of carbon dioxide; SLC-mediated transmembrane transport; Transmembrane transport of small molecules; Transport of inorganic cations/anions and am…
P49368	prey	Activated TLR4 signalling; Adaptive Immune System; Adrenergic signaling in cardiomyocytes; Alpha4 beta1 integrin signaling events; AMPK signaling pathway; AndrogenReceptor; ANG_II_and_JAK_STAT_interactions_in_mediating_cardiac_myocyte_function; Angiogenesis overview; angiotensin ii mediated activation of jnk pathway via pyk2 dependent signaling; Antigen processing: Ubiquitination & Proteasome deg…
P49755	prey	A third proteolytic cleavage releases NICD; Activated NOTCH1 Transmits Signal to the Nucleus; Alzheimers Disease; Aminosugars metabolism; Androgen and estrogen biosynthesis and metabolism; Antigen Presentation: Folding, assembly and peptide loading of class I MHC; C21-steroid hormone biosynthesis and metabolism; Cell death signalling via NRAGE, NRIF and NADE; Class I MHC mediated antigen processi…
P49790	prey	Activation of the AP-1 family of transcription factors; Adherens junction; Adrenergic Pathway; Advanced glycosylation endproduct receptor signaling; AGE-RAGE pathway; Alpha 6 Beta 4 signaling pathway; Alpha6Beta4Integrin; Aminosugars metabolism; Androgen receptor signaling pathway; AndrogenReceptor; angiotensin ii mediated activation of jnk pathway via pyk2 dependent signaling; Apoptosis; Apoptos…
P49821	prey	Adenine phosphoribosyltransferase deficiency (APRT); Adenosine Deaminase Deficiency; Adenylosuccinate Lyase Deficiency; AICA-Ribosiduria; Alzheimer,s disease; Azathioprine Action Pathway; Doxorubicin Metabolism Pathway; Doxorubicin Pathway, Pharmacokinetics; Electron Transport Chain; Gout or Kelley-Seegmiller Syndrome; Huntington,s disease; Lesch-Nyhan Syndrome (LNS); Macrophage_Map_Update_ver2_r…
P50406	bait	Amine ligand-binding receptors; cAMP signaling pathway; Cholinergic synapse; Class A/1 (Rhodopsin-like receptors); Ephrin A reverse signaling; Excitatory Neural Signalling Through 5-HTR 6 and Serotonin; G alpha (s) signalling events; Ghrelin; GPCR ligand binding; GPCRs, Class A Rhodopsin-like; Leptin; Monoamine GPCRs; Neuroactive ligand-receptor interaction; Platelet activation; Serotonin Recepto…
P50502	prey	Activated TLR4 signalling; AGE-RAGE pathway; AndrogenReceptor; Angiopoietin receptor Tie2-mediated signaling; angiotensin ii mediated activation of jnk pathway via pyk2 dependent signaling; Antigen processing and presentation; Apoptosis Modulation and Signaling; Arylhydrocarbon receptor (AhR) signaling pathway; Attenuation phase; AUF1 (hnRNP D0) destabilizes mRNA; B Cell Receptor Signaling Pathwa…
P50876	prey	Adaptive Immune System; adipocyte_v2 1; Antigen processing: Ubiquitination & Proteasome degradation; BARD1 signaling events; Bladder cancer; Cell cycle; Cell Cycle; Cell Cycle; Cell Cycle, Mitotic; Cellular Senescence; Chronic myeloid leukemia; Class I MHC mediated antigen processing & presentation; Cyclin D associated events in G1; Direct p53 effectors; E2F transcription factor network; EGFR_sig…
P51116	prey	BMI1; mRNA Processing; mRNA Splicing; mRNA Splicing - Major Pathway; Processing of Capped Intron-Containing Pre-mRNA
P51572	prey	a6b1 and a6b4 Integrin signaling; Activation of ATR in response to replication stress; Activation of BAD and translocation to mitochondria; Activation of BH3-only proteins; Activation of caspases through apoptosome-mediated cleavage; Activation of the pre-replicative complex; adipocyte_v2 1; AGE-RAGE pathway; Alzheimer,s disease; Alzheimers Disease; Amyotrophic lateral sclerosis (ALS); Amyotrophi…
P51679	bait	-arrestins in gpcr desensitization; Angiotensin II-Stimulated Signaling through G Proteins and beta-Arrestin; AP-1 transcription factor network; Aryl Hydrocarbon Receptor Pathway; Chemokine receptors bind chemokines; Chemokine signaling pathway; Class A/1
P51681	bait	-arrestins in gpcr desensitization; activation of camp-dependent protein kinase pka; activation of csk by camp-dependent protein kinase inhibits signaling through the t cell receptor; Activation of GABAB receptors; activation of pkc through g-protein coup
P51684	bait	Beta defensins; Defensins; GPCRs, Class A Rhodopsin-like; Innate Immune System; Peptide GPCRs
P51685	bait	Chemokine receptors bind chemokines; Chemokine signaling pathway; Class A/1 (Rhodopsin-like receptors); Cytokine-cytokine receptor interaction; EGFR_signaling_for_RTKC; GPCR ligand binding; GPCRs, Class A Rhodopsin-like; Peptide GPCRs; Peptide ligand-binding receptors; Viral carcinogenesis
P51686	bait	GPCRs, Class A Rhodopsin-like; Peptide GPCRs
P51858	prey	2-LTR circle formation; 3, -UTR-mediated translational regulation; Activated PKN1 stimulates transcription of AR (androgen receptor) regulated genes KLK2 and KLK3; Activation of DNA fragmentation factor; Activation of the mRNA upon binding of the cap-binding complex and eIFs, and subsequent binding to 43S; Alcoholism; Amyloids; AndrogenReceptor; Apoptosis induced DNA fragmentation; ATM Signaling …
P53611	prey	Endocytosis; IL8- and CXCR2-mediated signaling events
P53985	prey	Adaptive Immune System; Adherens junction; Alpha-synuclein signaling; Alpha6Beta4Integrin; Bile salt and organic anion SLC transporters; Butanoate metabolism; CD28 co-stimulation; Cell surface interactions at the vascular wall; CTLA4 inhibitory signaling; Cytokine Signaling in Immune system; Developmental Biology; E-cadherin signaling in keratinocytes; EPH-ephrin mediated repulsion of cells; EPHA…
P54368	prey	Aurora A signaling; Cetuximab Action Pathway; Gefitinib Action Pathway; Metabolism of amino acids and derivatives; Nucleotide Metabolism; Panitumumab Action Pathway; Pathways putrescine biosynthesis via L ornithine pathway; Pathways putrescine from L ornithine step 1 1; putrescine biosynthesis I; Regulation of ornithine decarboxylase (ODC); Trastuzumab Action Pathway
P55085	bait	Acenocoumarol Action Pathway; Activation of Matrix Metalloproteinases; African trypanosomiasis; Alteplase Action Pathway; Aminocaproic Acid Action Pathway; Anistreplase Action Pathway; Aprotinin Action Pathway; Ardeparin Action Pathway; Argatroban Action Pathway; Bivalirudin Action Pathway; Blood Clotting Cascade; Coagulation; Common Pathway of Fibrin Clot Formation; Degradation of the extracellu…
P55735	prey	Aminosugars metabolism; Antigen Presentation: Folding, assembly and peptide loading of class I MHC; Arachidonic acid metabolism; Cell Cycle; Cell Cycle, Mitotic; Cellular response to heat stress; Cellular responses to stress; COPII (Coat Protein 2) Mediated Vesicle Transport; De novo fatty acid biosynthesis; Disease; Epstein-Barr virus infection; ER to Golgi Transport; Export of Viral Ribonucleop…
P56180	prey	Metabolism; Metabolism of lipids and lipoproteins; Phospholipid metabolism; PI Metabolism; Synthesis of PIPs at the Golgi membrane
P56817	prey	Alzheimer,s disease; Alzheimers Disease; amb2 Integrin signaling; Degradation of the extracellular matrix; DroToll-like; generation of amyloid b-peptide by ps1; Lysosome; Notch; Notch; NOTCH-Core; Notch signaling pathway; Notch Signaling Pathway; NOTCH_Myogenesis; p75(NTR)-mediated signaling; proteolysis and signaling pathway of notch
P57076	prey	Glypican 1 network
P57738	prey	ALK2 signaling events; BMP Signaling Pathway in Stem Cells; BMP Signalling and Regulation; LIF signaling; Signaling by Activin; TGF beta Signaling in Gastrointestinal Stem Cells
P60033	prey	3, -UTR-mediated translational regulation; Activated PKN1 stimulates transcription of AR (androgen receptor) regulated genes KLK2 and KLK3; Activation of DNA fragmentation factor; Activation of the mRNA upon binding of the cap-binding complex and eIFs, and subsequent binding to 43S; Alcoholism; Amyloids; Apoptosis induced DNA fragmentation; Cap-dependent Translation Initiation; Cell Cycle; Cell C…
P60174	prey	adipocyte_v2 1; APC/C-mediated degradation of cell cycle proteins; ATM Signaling Network; ATR signaling pathway; Autophagy; Autophagy; beta_cell_v2 3; Bladder cancer; Bladder Cancer; CDK-mediated phosphorylation and removal of Cdc6; Cell cycle; Cell Cycle; Cell Cycle; Cell Cycle Checkpoints; Cellular responses to stress; Cellular Senescence; Cori Cycle; Cyclin A:Cdk2-associated events at S phase …
P60201	prey	Angiopoietin receptor Tie2-mediated signaling; Antigen Presentation: Folding, assembly and peptide loading of class I MHC; Arf6 trafficking events; Assembly of Viral Components at the Budding Site; Calnexin/calreticulin cycle; Cell surface interactions at the vascular wall; Class I MHC mediated antigen processing & presentation; Elastic fibre formation; ER_Stress_Map; Focal adhesion; Focal Adhesi…
P60520	prey	3-oxo-10R-octadecatrienoate beta-oxidation; 3, -UTR-mediated translational regulation; Activation of the mRNA upon binding of the cap-binding complex and eIFs, and subsequent binding to 43S; Antigen Presentation: Folding, assembly and peptide loading of class I MHC; Antigen processing and presentation; Apoptosis-related network due to altered Notch3 in ovarian cancer; ATF6-alpha activates chapero…
P60709	prey	3, -UTR-mediated translational regulation; 3, -UTR-mediated translational regulation; a6b1 and a6b4 Integrin signaling; a6b1 and a6b4 Integrin signaling; Activation of the mRNA upon binding of the cap-binding complex and eIFs, and subsequent binding to 43S; Activation of the mRNA upon binding of the cap-binding complex and eIFs, and subsequent binding to 43S; Adaptive Immune System; Adaptive Immu…
P61106	prey	Activation of ATR in response to replication stress; Activation of the pre-replicative complex; AMPK signaling pathway; Assembly of the RAD51-ssDNA nucleoprotein complex; Base Excision Repair; Cellular response to heat stress; Cellular responses to stress; Clathrin derived vesicle budding; DNA Damage Bypass; DNA Repair; DNA replication; DNA Replication; DNA Replication; DNA Replication Pre-Initia…
P61421	prey	Activation of ATR in response to replication stress; Activation of the pre-replicative complex; adenosine ribonucleotides de novo biosynthesis; Assembly of the RAD51-ssDNA nucleoprotein complex; Base Excision Repair; Cell Cycle Checkpoints; Cellular response to heat stress; Cellular responses to stress; Chromosome Maintenance; Collecting duct acid secretion; Disease; DNA Damage Bypass; DNA Repair…
P61769	prey	Adaptive Immune System; Allograft rejection; Allograft Rejection; Antigen Presentation: Folding, assembly and peptide loading of class I MHC; Antigen processing-Cross presentation; antigen processing and presentation; Antigen processing and presentation; Autoimmune thyroid disease; Cell adhesion molecules (CAMs); Class I MHC mediated antigen processing & presentation; DAP12 interactions; Endocyto…
P61978	prey	a6b1 and a6b4 Integrin signaling; Adaptive Immune System; Alpha-synuclein signaling; Alpha4 beta1 integrin signaling events; Alpha6Beta4Integrin; Androgen receptor signaling pathway; AndrogenReceptor; Antigen activates B Cell Receptor (BCR) leading to generation of second messengers; Antigen processing: Ubiquitination & Proteasome degradation; APC/C-mediated degradation of cell cycle proteins; Ar…
P62158	prey	a6b1 and a6b4 Integrin signaling; Acebutolol Action Pathway; Acebutolol Action Pathway; Acebutolol Action Pathway; activated TAK1 mediates p38 MAPK activation; Activated TLR4 signalling; Activation of BAD and translocation to mitochondria; Activation of BH3-only proteins; Activation of Ca-permeable Kainate Receptor; Activation of Ca-permeable Kainate Receptor; Activation of CaMK IV; Activation of…
P62191	prey	antigen processing and presentation; Aromatase Inhibitor Pathway (Breast Cell), Pharmacodynamics; ATM Signaling Network; B cell receptor signaling; CD4 T cell receptor signaling; CD4 T cell receptor signaling-NFkB cascade; CDK-mediated phosphorylation and removal of Cdc6; Cellular responses to stress; DNA damage induced G1 S checkpoint; downregulated of mta-3 in er-negative breast tumors; DroToll…
P62258	prey	a6b1 and a6b4 Integrin signaling; Activation of BAD and translocation to mitochondria; Activation of BH3-only proteins; Acute myeloid leukemia; Adaptive Immune System; Adherens junction; adipocyte_v2 1; Adrenergic Pathway; AGE-RAGE pathway; AKT phosphorylates targets in the cytosol; akt signaling pathway; Alcoholism; alpha-synuclein and parkin-mediated proteolysis in parkinson`s disease; Alpha 6 …
P62633	prey	3, -UTR-mediated translational regulation; a4b7 Integrin signaling; Activation of the mRNA upon binding of the cap-binding complex and eIFs, and subsequent binding to 43S; Cap-dependent Translation Initiation; Cellular responses to stress; Cellular Senescence; Cytoplasmic Ribosomal Proteins; Eukaryotic Translation Elongation; Eukaryotic Translation Initiation; Eukaryotic Translation Termination; …
P63165	prey	Activated TLR4 signalling; Activation of the AP-1 family of transcription factors; Acute myeloid leukemia; adipocyte_v2 1; Adipogenesis; Androgen receptor signaling pathway; AndrogenReceptor; angiotensin ii mediated activation of jnk pathway via pyk2 dependent signaling; AP-1 transcription factor network; Apoptosis; Apoptosis; Apoptosis; Apoptosis Anti Apoptosis Network; Apoptosis In The Ear; Apo…
P67870	prey	Activated TLR4 signalling; Acute myeloid leukemia; Adaptive Immune System; Adrenergic signaling in cardiomyocytes; AGE-RAGE pathway; Alpha-synuclein signaling; Amphetamine addiction; AMPK signaling pathway; AndrogenReceptor; ANG_II_and_JAK_STAT_interactions_in_mediating_cardiac_myocyte_function; Angiopoietin receptor Tie2-mediated signaling; Apoptosis; ARMS-mediated activation; ATM Signaling Netw…
P78357	prey	Activation of Rac; Adaptive Immune System; Adherens junction; AGE-RAGE pathway; agrin in postsynaptic differentiation; Alpha-synuclein signaling; Alpha 6 Beta 4 signaling pathway; Alpha4 beta1 integrin signaling events; Alpha6Beta4Integrin; Alpha9 beta1 integrin signaling events; Androgen receptor signaling pathway; ANG_II_and_JAK_STAT_interactions_in_mediating_cardiac_myocyte_function; Angiogene…
P78369	prey	Cell-Cell communication; Cell-cell junction organization; Cell adhesion molecules (CAMs); Cell junction organization; Hepatitis C; Leukocyte transendothelial migration; Tight junction; Tight junction interactions; Ubiquinone and other terpenoid-quinone biosynthesis; Vitamin K Metabolism
P78371	prey	a6b1 and a6b4 Integrin signaling; Activated TLR4 signalling; Activation of APC/C and APC/C:Cdc20 mediated degradation of mitotic proteins; Activation of BH3-only proteins; Activation of NIMA Kinases NEK9, NEK6, NEK7; Adaptive Immune System; Adrenergic signaling in cardiomyocytes; Alpha4 beta1 integrin signaling events; Alpha9 beta1 integrin signaling events; AMPK signaling pathway; Anchoring of t…
P78382	prey	Asparagine N-linked glycosylation; Biosynthesis of the N-glycan precursor (dolichol lipid-linked oligosaccharide, LLO) and transfer to a nascent protein; Metabolism of proteins; Post-translational protein modification; Pyrimidine metabolism; Sialic acid metabolism; SLC-mediated transmembrane transport; Synthesis of substrates in N-glycan biosythesis; Transmembrane transport of small molecules; Tr…
P78383	prey	Advanced glycosylation endproduct receptor signaling; DEx/H-box helicases activate type I IFN and inflammatory cytokines production; Formyl peptide receptors bind formyl peptides and many other ligands; generation of amyloid b-peptide by ps1; platelet amyloid precursor protein pathway
P78406	prey	Activation of APC/C and APC/C:Cdc20 mediated degradation of mitotic proteins; Activation of BH3-only proteins; Activation of the pre-replicative complex; Aminosugars metabolism; APC-Cdc20 mediated degradation of Nek2A; APC/C-mediated degradation of cell cycle proteins; APC/C:Cdc20 mediated degradation of mitotic proteins; APC:Cdc20 mediated degradation of cell cycle proteins prior to satisfation …
P78560	prey	Activated TLR4 signalling; Activation, myristolyation of BID and translocation to mitochondria; adipocyte_v2 1; Alzheimer,s disease; Alzheimers Disease; Amyotrophic lateral sclerosis (ALS); Amyotrophic lateral sclerosis (ALS); Apoptosis; Apoptosis; Apoptosis; Apoptosis; Apoptosis-related network due to altered Notch3 in ovarian cancer; Apoptosis Anti Apoptosis Network; Apoptosis In The Ear; Apopt…
P84095	prey	Adherens junction; adp-ribosylation factor; alk in cardiac myocytes; ALK1 signaling events; ALK2 signaling events; Androgen receptor signaling pathway; Arf6 downstream pathway; Axon guidance; Axon guidance; Axonal growth inhibition (RHOA activation); Axonal growth stimulation; B cell receptor signaling pathway; B Cell Receptor Signaling Pathway; Bacterial invasion of epithelial cells; BMP Signali…
P98161	prey	a4b7 Integrin signaling; Adherens junction; Adherens junctions interactions; agrin in postsynaptic differentiation; Alpha4 beta1 integrin signaling events; Alpha6Beta4Integrin; Alpha9 beta1 integrin signaling events; Amoebiasis; AndrogenReceptor; Angiopoietin receptor Tie2-mediated signaling; Apoptosis; Apoptosis-related network due to altered Notch3 in ovarian cancer; Apoptotic cleavage of cell …
P98194	prey	Ion channel transport; Ion transport by P-type ATPases; Purine metabolism; Transmembrane transport of small molecules
Q00403	prey	Abortive elongation of HIV-1 transcript in the absence of Tat; acetylation and deacetylation of rela in nucleus; Adipogenesis; ahr signal transduction pathway; Androgen receptor signaling pathway; AndrogenReceptor; AP-1 transcription factor network; Apoptosis; Aryl Hydrocarbon Receptor; Aryl Hydrocarbon Receptor Pathway; Attenuation phase; Atypical NF-kappaB pathway; Basal transcription factors; …
Q01628	prey	bioactive peptide induced signaling pathway; IL-2 Signaling Pathway; IL-3 Signaling Pathway; IL-7; IL-7 Signaling Pathway; IL2; IL2-mediated signaling events; IL6; Interferon type I signaling pathways; Interleukin-11 Signaling Pathway; Kit receptor signaling pathway; KitReceptor; Leptin; Leptin signaling pathway; Pathways nicotinamide D ribonucleotide from 5 phospho alpha D ribose 1 diphosphate a…
Q02978	prey	C-MYB transcription factor network; Cellular Senescence; DNA damage response and chromatin remodeling; E2F transcription factor network; EGFR1; Fructose-1,6-diphosphatase deficiency; Gluconeogenesis; Gluconeogenesis; Glucose metabolism; Glycogen Storage Disease Type 1A (GSD1A) or Von Gierke Disease; Glycogenosis, Type IA Von gierke disease; Glycogenosis, Type IB; Glycogenosis, Type IC; Integrated…
Q03001	prey	a6b1 and a6b4 Integrin signaling; Alpha 6 Beta 4 signaling pathway; Alpha6Beta4Integrin; Angiogenesis overview; Angiopoietin receptor Tie2-mediated signaling; angiotensin ii mediated activation of jnk pathway via pyk2 dependent signaling; Antigen activates B Cell Receptor (BCR) leading to generation of second messengers; Apoptosis; Apoptosis-related network due to altered Notch3 in ovarian cancer…
Q03113	prey	activation of pkc through g-protein coupled receptors; Adherens junctions interactions; AGE-RAGE pathway; Alpha 6 Beta 4 signaling pathway; ANG_II_and_JAK_STAT_interactions_in_mediating_cardiac_myocyte_function; ARMS-mediated activation; aspirin blocks signaling pathway involved in platelet activation; attenuation of gpcr signaling; Axon guidance; Axonal growth inhibition (RHOA activation); B Cel…
Q03518	prey	Adaptive Immune System; Aminosugars metabolism; Antigen Presentation: Folding, assembly and peptide loading of class I MHC; Antigen processing-Cross presentation; antigen processing and presentation; Antigen processing and presentation; Calnexin/calreticulin cycle; Class I MHC mediated antigen processing & presentation; COPI Mediated Transport; Direct p53 effectors; DroToll-like; Endosomal/Vacuol…
Q03701	prey	Androgen receptor signaling pathway; AP-1 transcription factor network; Apoptosis; Apoptosis Anti Apoptosis Network; Aryl Hydrocarbon Receptor; atm signaling pathway; ATM Signaling Pathway; B Cell Receptor Signaling Pathway; Basal_Cell_Carcinoma_Signaling_Pathway; Bladder cancer; Bladder Cancer; cadmium induces dna synthesis and proliferation in macrophages; Cell cycle; Cellular responses to stre…
Q04721	prey	A third proteolytic cleavage releases NICD; Activated NOTCH1 Transmits Signal to the Nucleus; Alzheimer,s disease; BMP signaling Dro; BMP2 signaling TGF-beta MV; Constitutive Signaling by NOTCH1 HD Domain Mutants; Constitutive Signaling by NOTCH1 HD+PEST Domain Mutants; Constitutive Signaling by NOTCH1 PEST Domain Mutants; Disease; Diseases of signal transduction; Gene regulatory network modellin…
Q05586	prey	3-Methylthiofentanyl Action Pathway; Activated TLR4 signalling; Activation of Ca-permeable Kainate Receptor; Activation of Kainate Receptors upon glutamate binding; Activation of NMDA receptor upon glutamate binding and postsynaptic events; Adaptive Immune System; Adherens junction; Adrenergic signaling in cardiomyocytes; African trypanosomiasis; AGE-RAGE pathway; Alcoholism; Aldosterone-regulate…
Q06055	prey	Alzheimer,s disease; Electron Transport Chain; Formation of ATP by chemiosmotic coupling; Huntington,s disease; Macrophage_Map_Update_ver2_re; Metabolism; Mitochondrial Electron Transport Chain; Oxidative phosphorylation; Oxidative phosphorylation; Parkinson,s disease; Processing of DNA ends prior to end rejoining; Purine metabolism; Respiratory electron transport, ATP synthesis by chemiosmotic c…
Q06830	prey	a4b7 Integrin signaling; a6b1 and a6b4 Integrin signaling; Activated TLR4 signalling; Activation of ATR in response to replication stress; Activation of the pre-replicative complex; Adaptive Immune System; alpha-synuclein and parkin-mediated proteolysis in parkinson`s disease; Alpha4 beta1 integrin signaling events; Alpha6Beta4Integrin; ANG_II_and_JAK_STAT_interactions_in_mediating_cardiac_myocyt…
Q07699	prey	3-Methylthiofentanyl Action Pathway; Adrenergic signaling in cardiomyocytes; Alfentanil Action Pathway; Alvimopan Action Pathway; Anileridine Action Pathway; Antiarrhythmic Pathway, Pharmacodynamics; Axon guidance; Benzocaine Action Pathway; Bupivacaine Action Pathway; Buprenorphine Action Pathway; Carfentanil Action Pathway; Cell adhesion molecules (CAMs); Chloroprocaine Action Pathway; Citalopr…
Q07820	prey	Activated TLR4 signalling; Activation and oligomerization of BAK protein; Activation of BAD and translocation to mitochondria; Activation of BH3-only proteins; Activation of BIM and translocation to mitochondria; Activation of BMF and translocation to mitochondria; Activation of caspases through apoptosome-mediated cleavage; Activation of NOXA and translocation to mitochondria; Activation of PUMA…
Q07866	prey	a6b1 and a6b4 Integrin signaling; Activation of BAD and translocation to mitochondria; Activation of BH3-only proteins; adipocyte_v2 1; Alpha6Beta4Integrin; Apoptosis; beta_cell_v2 3; Calcium Regulation in the Cardiac Cell; Cell cycle; Cell Cycle; Cell Cycle; Cell Cycle Checkpoints; Chk1/Chk2(Cds1) mediated inactivation of Cyclin B:Cdk1 complex; Class I PI3K signaling events mediated by Akt; COPI…
Q08357	prey	SLC-mediated transmembrane transport; Sodium-coupled phosphate cotransporters; Transmembrane transport of small molecules; Transport of inorganic cations/anions and amino acids/oligopeptides
Q08462	prey	Activation of GABAB receptors; Adenylate cyclase activating pathway; Adenylate cyclase inhibitory pathway; adipocyte_v2 1; Adrenergic signaling in cardiomyocytes; Aquaporin-mediated transport; Beta-agonist/Beta-blocker Pathway, Pharmacodynamics; Bile secretion; Ca-dependent events; Calcium Regulation in the Cardiac Cell; Calcium_Signaling_Pathway_Humanv3; Calmodulin induced events; CaM pathway; c…
Q08828	prey	activation of camp-dependent protein kinase pka; activation of csk by camp-dependent protein kinase inhibits signaling through the t cell receptor; Activation of GABAB receptors; Activation of NMDA receptor upon glutamate binding and postsynaptic events; Adenylate cyclase inhibitory pathway; Adrenergic signaling in cardiomyocytes; Amoebiasis; Beta-agonist/Beta-blocker Pathway, Pharmacodynamics; C…
Q08J23	prey	a4b7 Integrin signaling; Adaptive Immune System; Antigen processing: Ubiquitination & Proteasome degradation; APC/C-mediated degradation of cell cycle proteins; ARMS-mediated activation; Aurora B signaling; Axon guidance; Calnexin/calreticulin cycle; Cell Cycle; Class I MHC mediated antigen processing & presentation; Cyclin D associated events in G1; degradation of AXIN; Degradation of beta-caten…
Q09019	prey	Arginine and proline metabolism; Arginine Proline metabolism; Folate Metabolism; Galactose metabolism; Glycolysis and Gluconeogenesis; Metabolism; Pathways D glyceraldehyde 3 phosphate and glycerone phosphate from D glucose step 3 4; Pathways glycolysis; Scavenging of heme from plasma; superpathway of conversion of glucose to acetyl CoA and entry into the TCA cycle; TCA Cycle; TCA Cycle and PDHc;…
Q09428	prey	ABC-family proteins mediated transport; Acebutolol Action Pathway; Alprenolol Action Pathway; Amiodarone Action Pathway; Amlodipine Action Pathway; Antiarrhythmic Pathway, Pharmacodynamics; Arbutamine Action Pathway; Atenolol Action Pathway; ATP sensitive Potassium channels; Betaxolol Action Pathway; Bevantolol Action Pathway; Bisoprolol Action Pathway; Bopindolol Action Pathway; Bupranolol Actio…
Q0P6H9	prey	Ibuprofen Action Pathway; Pathways leukotriene B4 biosynthesis
Q12767	prey	deregulation of cdk5 in alzheimers disease; fosb gene expression and drug abuse
Q12797	prey	Apoptosis-related network due to altered Notch3 in ovarian cancer; Autophagy; hypoxia-inducible factor in the cardivascular system; IRE1_pathway
Q12860	prey	A third proteolytic cleavage releases NICD; Adherens junction; Axon guidance; CDO in myogenesis; Developmental Biology; Dorso-ventral axis formation; E-cadherin signaling in keratinocytes; Ectoderm Differentiation; Focal adhesion; Focal Adhesion; Interaction between L1 and Ankyrins; L1CAM interactions; MicroRNAs in cancer; Myogenesis; Neural Crest Differentiation; Neurofascin interactions; NICD t…
Q12931	prey	alk in cardiac myocytes; ALK1 signaling events; Alpha4 beta1 integrin signaling events; Autophagy; Autophagy; Beta5 beta6 beta7 and beta8 integrin cell surface interactions; Bladder cancer; Bladder Cancer; BMP2 signaling TGF-beta MV; Cardiac Hypertrophic Response; Cell cycle; Cell Cycle; cell cycle: g1/s check point; Cellular responses to stress; Chronic myeloid leukemia; Colorectal cancer; Const…
Q12965	prey	Activation of ATR in response to replication stress; Activation of the pre-replicative complex; Assembly of the RAD51-ssDNA nucleoprotein complex; Bacterial invasion of epithelial cells; Base Excision Repair; Cell Cycle; Cell Cycle Checkpoints; Cell Cycle, Mitotic; DNA Damage Bypass; DNA replication; DNA Replication; DNA Replication; DNA Replication Pre-Initiation; DNA strand elongation; Double-S…
Q12981	prey	Amyotrophic lateral sclerosis (ALS); Amyotrophic lateral sclerosis (ALS); Apoptosis-related network due to altered Notch3 in ovarian cancer; apoptotic signaling in response to dna damage; ATF-2 transcription factor network; Autophagy; BH3-only proteins associate with and inactivate anti-apoptotic BCL-2 members; Busulfan Pathway, Pharmacodynamics; Caspase Cascade in Apoptosis; Caspase Cascade in A…
Q12983	prey	Amyotrophic lateral sclerosis (ALS); Amyotrophic lateral sclerosis (ALS); Apoptosis; Apoptosis; Apoptosis; Apoptosis; Apoptosis Anti Apoptosis Network; Apoptosis In The Ear; Apoptosis Modulation and Signaling; Apoptosis_Human; apoptotic signaling in response to dna damage; ATF-2 transcription factor network; Autophagy; BH3-only proteins associate with and inactivate anti-apoptotic BCL-2 members; …
Q13107	prey	a6b1 and a6b4 Integrin signaling; Activated TLR4 signalling; Activation of BAD and translocation to mitochondria; Activation of BH3-only proteins; Apoptosis; Apoptosis; Apoptosis; Apoptosis Anti Apoptosis Network; Apoptosis_Human; ATM Signaling Network; B cell receptor signaling; Base excision and single strand break repair; Basigin interactions; BCR signaling pathway; beta_cell_v2 3; Canonical N…
Q13185	prey	Activated PKN1 stimulates transcription of AR (androgen receptor) regulated genes KLK2 and KLK3; Alcoholism; Amyloids; ATM mediated phosphorylation of repair proteins; ATM mediated response to DNA double-strand break; ATM pathway; ATM Signaling Network; Aurora A signaling; Aurora B signaling; Aurora C signaling; Cell Cycle; Cell Cycle Checkpoints; Cell Cycle, Mitotic; cell cycle: g2/m checkpoint;…
Q13233	prey	3, -UTR-mediated translational regulation; Activated NOTCH1 Transmits Signal to the Nucleus; Activated TLR4 signalling; Activation of BAD and translocation to mitochondria; Activation of BH3-only proteins; Activation of the AP-1 family of transcription factors; Activation of the mRNA upon binding of the cap-binding complex and eIFs, and subsequent binding to 43S; Acute myeloid leukemia; acute_Mye…
Q13243	prey	Aromatase Inhibitor Pathway (Breast Cell), Pharmacodynamics; Autophagy; CDC42 signaling events; Cleavage of Growing Transcript in the Termination Region; EGFR1; Endoderm Differentiation; Gene Expression; Herpes simplex infection; HH-Ncore; mRNA 3,-end processing; mRNA Processing; mRNA Splicing; mRNA Splicing - Major Pathway; mRNA Splicing - Minor Pathway; mRNA surveillance pathway; Post-Elongatio…
Q13255	prey	Activation of NMDA receptor upon glutamate binding and postsynaptic events; adipocyte_v2 1; Aldosterone-regulated sodium reabsorption; Alpha6Beta4Integrin; Alzheimer,s disease; Alzheimers Disease; Amphetamine addiction; ANG_II_and_JAK_STAT_interactions_in_mediating_cardiac_myocyte_function; Angiogenesis; Angiotensin II-Stimulated Signaling through G Proteins and beta-Arrestin; Apoptosis Anti Apop…
Q13304	prey	Class A/1 (Rhodopsin-like receptors); Eicosanoid ligand-binding receptors; G alpha (i) signalling events; G alpha (q) signalling events; Gastrin-CREB signalling pathway via PKC and MAPK; GPCR ligand binding; GPCRs, Class A Rhodopsin-like; GPCRs, Other; Leukotriene receptors; Nucleotide-like (purinergic) receptors; P2Y receptors
Q13324	prey	Class B/2 (Secretin family receptors); Corticotropin-releasing hormone; CRH; Glucocorticoid Pathway (HPA Axis), Pharmacodynamics; GPCR ligand binding; Long-term depression
Q13442	prey	Adaptive Immune System; angiotensin ii mediated activation of jnk pathway via pyk2 dependent signaling; ARMS-mediated activation; Axon guidance; bcr signaling pathway; Beta3 integrin cell surface interactions; calcium signaling by hbx of hepatitis b virus; Cardiac_Hypertrophy; Cell Cycle, Mitotic; Choline metabolism in cancer; Constitutive Signaling by Aberrant PI3K in Cancer; Cytokine Signaling …
Q13530	prey	adp-ribosylation factor
Q13639	bait	Adrenoceptors; Excitatory Neural Signalling Through 5-HTR 4 and Serotonin; phospholipase c-epsilon pathway; Selective Serotonin Reuptake Inhibitor Pathway, Pharmacodynamics; Serotonergic synapse; Serotonin Receptor 4-6-7 and NR3C Signaling; Serotonin receptors
Q13769	prey	Gene Expression; Herpes simplex infection; mRNA surveillance pathway; Processing of Capped Intron-Containing Pre-mRNA; RNA transport; Spliceosome; Transport of Mature mRNA derived from an Intron-Containing Transcript; Transport of Mature mRNA Derived from an Intronless Transcript; Transport of Mature mRNAs Derived from Intronless Transcripts; Transport of Mature Transcript to Cytoplasm; Transport…
Q13951	prey	Apoptosis-related network due to altered Notch3 in ovarian cancer; cadmium induces dna synthesis and proliferation in macrophages; Cell Differentiation - meta; DEx/H-box helicases activate type I IFN and inflammatory cytokines production; Dual hijack model of Vif in HIV infection; Host Interactions of HIV factors; Hypoxic and oxygen homeostasis regulation of HIF-1-alpha; Infectious disease; MAPK6…
Q14160	prey	a4b7 Integrin signaling; Adherens junction; agrin in postsynaptic differentiation; Aldosterone-regulated sodium reabsorption; Alpha 6 Beta 4 signaling pathway; Alpha4 beta1 integrin signaling events; Alpha6Beta4Integrin; Angiogenesis overview; Angiopoietin receptor Tie2-mediated signaling; angiotensin ii mediated activation of jnk pathway via pyk2 dependent signaling; Antigen processing and prese…
Q14318	prey	Alzheimer,s disease; Amyotrophic lateral sclerosis (ALS); Amyotrophic lateral sclerosis (ALS); Arylhydrocarbon receptor (AhR) signaling pathway; ATF-2 transcription factor network; Attenuation phase; Autophagy; B cell receptor signaling; Cardiac Hypertrophic Response; Cardiac_Hypertrophy; CD28 dependent PI3K/Akt signaling; CD4 T cell receptor signaling; CD4 T cell receptor signaling-NFkB cascade;…
Q14493	prey	Cell cycle; Cell Cycle; cell cycle: g1/s check point; Cleavage of Growing Transcript in the Termination Region; Cyclin D associated events in G1; cyclins and cell cycle regulation; DNA damage induced G1 S checkpoint; estrogen responsive protein efp controls cell cycle and breast tumors growth; G1 Phase; G1 S Phase of the Cell Cycle; G1 to S cell cycle control; Hepatitis B; influence of ras and rh…
Q14676	prey	Abortive elongation of HIV-1 transcript in the absence of Tat; Activation of APC/C and APC/C:Cdc20 mediated degradation of mitotic proteins; Activation of ATR in response to replication stress; Activation of the pre-replicative complex; Adaptive Immune System; Androgen receptor signaling pathway; AndrogenReceptor; Antigen processing: Ubiquitination & Proteasome degradation; APC-Cdc20 mediated deg…
Q14789	prey	Fructose and mannose metabolism; G alpha 12 Pathway; Golgi Cisternae Pericentriolar Stack Reorganization; Mitotic Prophase; Signalling to ERK5
Q14894	prey	lysine degradation II (pipecolate pathway)
Q14CN2	prey	Ion channel transport; Olfactory transduction; Pancreatic secretion; Renin secretion; Stimuli-sensing channels; Transmembrane transport of small molecules
Q15011	prey	Alzheimers Disease; Assembly Of The HIV Virion; Association of licensing factors with the pre-replicative complex; Asymmetric localization of PCP proteins; ATF4 activates genes; ATF6_pathway; Autodegradation of Cdh1 by Cdh1:APC/C; Autodegradation of the E3 ubiquitin ligase COP1; CDK-mediated phosphorylation and removal of Cdc6; CDT1 association with the CDC6:ORC:origin complex; Constitutive Signa…
Q15032	prey	Chk1/Chk2(Cds1) mediated inactivation of Cyclin B:Cdk1 complex; MAP kinase cascade
Q15041	prey	Endocytosis
Q15043	prey	Metal ion SLC transporters; NRF2 pathway; Nuclear Receptors Meta-Pathway; STAT6-mediated induction of chemokines; Transport of glucose and other sugars, bile salts and organic acids, metal ions and amine compounds; Zinc influx into cells by the SLC39 gene family; Zinc transporters
Q15084	prey	Adaptive Immune System; Alpha-synuclein signaling; Alpha4 beta1 integrin signaling events; Antigen processing: Ubiquitination & Proteasome degradation; Apoptosis-related network due to altered Notch3 in ovarian cancer; Aromatase Inhibitor Pathway (Breast Cell), Pharmacodynamics; Autophagy; Autophagy; C-type lectin receptors (CLRs); Cellular responses to stress; Class I MHC mediated antigen proces…
Q15131	prey	Aryl Hydrocarbon Receptor; Attenuation phase; Axon guidance; Estrogen signaling pathway; HSF1-dependent transactivation; keratinocyte differentiation; MAPK Signaling Pathway; MGMT-mediated DNA damage reversal; Negative regulation of MAPK pathway; Pathways CycD1_CDK4 6_module; Pathways p16_p15_module
Q15334	prey	Autophagy; Autophagy; Cell-Cell communication; Cell-cell junction organization; Cell junction organization; Cellular responses to stress; Endocytosis; GABAergic synapse; Hippo signaling pathway; IL1-mediated signaling events; Insulin-mediated glucose transport; Insulin Pathway; Macroautophagy; Nephrin/Neph1 signaling in the kidney podocyte; Neurotrophic factor-mediated Trk receptor signaling; p75…
Q15392	prey	Adrenergic Pathway; AGE-RAGE pathway; Alendronate Action Pathway; Alpha6Beta4Integrin; Androgen receptor signaling pathway; AndrogenReceptor; Apoptosis In The Ear; Atorvastatin Action Pathway; Bladder cancer; Bladder Cancer; Central carbon metabolism in cancer; Cerivastatin Action Pathway; Cetuximab Action Pathway; chaperones modulate interferon signaling pathway; CHILD Syndrome; Cholesterol bios…
Q15417	prey	Autophagy; Autophagy; Macroautophagy; Regulation of autophagy; Senescence and Autophagy in Cancer
Q15629	prey	Activated TLR4 signalling; Aromatase Inhibitor Pathway (Breast Cell), Pharmacodynamics; Endogenous TLR signaling; Estrogen Receptor Pathway; Estrogen signaling pathway; Hepatitis B; IKK complex recruitment mediated by RIP1; Integrated Pancreatic Cancer Pathway; miR-targeted genes in epithelium - TarBase; miR-targeted genes in leukocytes - TarBase; miR-targeted genes in lymphocytes - TarBase; miR-…
Q15738	prey	Alendronate Action Pathway; Atorvastatin Action Pathway; Cerivastatin Action Pathway; CHILD Syndrome; Cholesterol biosynthesis; Cholesterol Biosynthesis; cholesterol biosynthesis I; cholesterol biosynthesis II (via 24,25-dihydrolanosterol); cholesterol biosynthesis III (via desmosterol); Cholesteryl ester storage disease; Chondrodysplasia Punctata II, X Linked Dominant (CDPX2); Desmosterolosis; F…
Q15800	prey	Activation of the mRNA upon binding of the cap-binding complex and eIFs, and subsequent binding to 43S; Central carbon metabolism in cancer; Formation of the ternary complex, and subsequently, the 43S complex; Glycolysis / Gluconeogenesis; Glycolysis and Gluconeogenesis; Glycolysis and Gluconeogenesis; Pathways lanosterol from farnesyl diphosphate step 2 3; Pathways Steroid biosynthesis; Pathways…
Q15818	prey	Granule Cell Survival Pathway
Q16585	prey	Arrhythmogenic Right Ventricular Cardiomyopathy; Arrhythmogenic right ventricular cardiomyopathy (ARVC); Dilated cardiomyopathy; Hypertrophic cardiomyopathy (HCM); Viral myocarditis
Q16653	prey	cbl mediated ligand-induced downregulation of egf receptors pathway; CD28 dependent Vav1 pathway; EGFR-dependent Endothelin signaling events; EGFR Transactivation by Gastrin; epo signaling pathway; il 3 signaling pathway; il 6 signaling pathway; insulin signaling pathway; map kinase inactivation of smrt corepressor; multiple antiapoptotic pathways from igf-1r signaling lead to bad phosphorylation…
Q16658	prey	a6b1 and a6b4 Integrin signaling; Activated TLR4 signalling; Activation of ATR in response to replication stress; Activation of BAD and translocation to mitochondria; Activation of BH3-only proteins; adipocyte_v2 1; AGE-RAGE pathway; Alpha 6 Beta 4 signaling pathway; Alpha4 beta1 integrin signaling events; Alpha6Beta4Integrin; Angiogenesis overview; angiotensin ii mediated activation of jnk pathw…
Q16720	prey	Adrenergic signaling in cardiomyocytes; alpha-synuclein and parkin-mediated proteolysis in parkinson`s disease; Calcium signaling pathway; cAMP signaling pathway; cGMP-PKG signaling pathway; Hemostasis; Ion channel transport; Ion transport by P-type ATPases; Pancreatic secretion; Platelet calcium homeostasis; Platelet homeostasis; Purine metabolism; Reduction of cytosolic Ca++ levels; Regulation …
Q16799	prey	IL2 signaling events mediated by PI3K; opposing roles of aif in apoptosis and cell survival; The NLRP1 inflammasome
Q16880	prey	Ether lipid metabolism; Fabry disease; Gaucher Disease; Globoid Cell Leukodystrophy; Glycosphingolipid metabolism; Krabbe disease; Metachromatic Leukodystrophy (MLD); Pathways galactosylceramide biosynthesis; Pathways Sphingolipid metabolism; Sphingolipid metabolism; Sphingolipid Metabolism
Q27J81	prey	Herpes simplex infection; Immune System; Innate Immune System; Primary Focal Segmental Glomerulosclerosis FSGS
Q2KHR3	prey	let-7 inhibition of ES cell reprogramming; Transcriptional regulation of pluripotent stem cells
Q49AN0	prey	Activation of NF-kappaB in B cells; APC/C-mediated degradation of cell cycle proteins; BMAL1-CLOCK,NPAS2 activates circadian gene expression; BMAL1:CLOCK,NPAS2 activates circadian gene expression; C-type lectin receptors (CLRs); Circadian Clock; Circadian Clock; Circadian entrainment; Circadian rhythm; Circadian rhythm pathway; CLEC7A (Dectin-1) signaling; Cyclin A:Cdk2-associated events at S pha…
Q4ZIN3	prey	STAT6-mediated induction of chemokines
Q53GT1	prey	Antigen processing: Ubiquitination & Proteasome degradation; Attenuation phase; Aurora B signaling; HSF1-dependent transactivation; HSF1 activation; hypoxia-inducible factor in the cardivascular system; Hypoxic and oxygen homeostasis regulation of HIF-1-alpha; NOD pathway; Pathways CycD1_CDK4 6_module; Pathways p16_p15_module; Progesterone-mediated oocyte maturation; Sema3A PAK dependent Axon rep…
Q59EK9	prey	beta_AR_stimulation_of_CICR_in_the_heart_involves_cAMP_activation; E-cadherin signaling in the nascent adherens junction; Nef-mediates down modulation of cell surface receptors by recruiting them to clathrin adapters; The role of Nef in HIV-1 replication and disease pathogenesis
Q5BJH7	prey	miR-targeted genes in epithelium - TarBase; miR-targeted genes in lymphocytes - TarBase
Q5JR12	prey	Androgen receptor signaling pathway; ANG_II_and_JAK_STAT_interactions_in_mediating_cardiac_myocyte_function; basic mechanisms of sumoylation; Direct p53 effectors; Effects_of_PKA_Phosphorylation_of_RyR2_in_the_HeartIn_the_nonfailing_heart_v2; Post-translational protein modification; Processing and activation of SUMO; regulation of transcriptional activity by pml; RNA transport; Signaling events m…
Q5QP82	prey	DNA Damage Bypass; Nucleotide excision repair; Nucleotide excision repair; Nucleotide Excision Repair; Recognition of DNA damage by PCNA-containing replication complex
Q5T442	prey	Calcium Regulation in the Cardiac Cell; Recycling of bile acids and salts; Scavenging of heme from plasma; Transport of organic anions
Q5T4S7	prey	a4b7 Integrin signaling; acute_Myeloid_leukemia_Signaling; Adaptive Immune System; Apoptosis Anti Apoptosis Network; Aryl Hydrocarbon Receptor; Autodegradation of the E3 ubiquitin ligase COP1; Bladder cancer; Bladder Cancer; btg family proteins and cell cycle regulation; Caspase Cascade in Apoptosis; cbl mediated ligand-induced downregulation of egf receptors pathway; Cell Cycle; cell cycle: g1/s…
Q5T9L3	prey	Class A/1 (Rhodopsin-like receptors); Cross_talk_between_the_PI3K_Akt_and_JAK_STAT_pathways_in_acute_opioid_induced_cardioprotection; G alpha (i) signalling events; GPCR downstream signaling; GPCR ligand binding; GPCRs, Class A Rhodopsin-like; Nalbuphine Action Pathway; Neuroactive ligand-receptor interaction; Peptide GPCRs; Peptide ligand-binding receptors; Signaling by Wnt; WNT ligand biogenesi…
Q5VTB9	prey	Adaptive Immune System; adipocyte_v2 1; Antigen processing: Ubiquitination & Proteasome degradation; Basal cell carcinoma; Basal_Cell_Carcinoma_Signaling_Pathway; Beta-catenin phosphorylation cascade; beta_cell_v2 3; betaCatenin_Phosphorylation_by_CK1a_and_GSK3; Canonical Wnt signaling pathway; Class I MHC mediated antigen processing & presentation; Degradation of beta-catenin by the destruction …
Q6DKK2	prey	SASP_Senescene Associated Secretory Phenotype_; TNF
Q6ICG6	prey	a6b1 and a6b4 Integrin signaling; Activation of BAD and translocation to mitochondria; Activation of BH3-only proteins; adipocyte_v2 1; Alpha6Beta4Integrin; Apoptosis; ATR signaling pathway; beta_cell_v2 3; Calcium Regulation in the Cardiac Cell; Cell cycle; Cell Cycle; Cell Cycle; Cell Cycle Checkpoints; Centrosome maturation; Chk1/Chk2(Cds1) mediated inactivation of Cyclin B:Cdk1 complex; Class…
Q6NT16	prey	HuR stabilizes mRNA
Q6NVV7	prey	generation of amyloid b-peptide by ps1; platelet amyloid precursor protein pathway
Q6P1Q0	prey	Pathways pyruvate from D glyceraldehyde 3 phosphate step 4 5
Q6P5W5	prey	Metal ion SLC transporters; Mineral absorption; NRF2 pathway; Nuclear Receptors Meta-Pathway; Senescence and Autophagy in Cancer; SLC-mediated transmembrane transport; Transmembrane transport of small molecules; Transport of glucose and other sugars, bile salts and organic acids, metal ions and amine compounds; Zinc influx into cells by the SLC39 gene family; Zinc transporters
Q6PCE3	prey	Glycogen synthetase deficiency; Glycogenosis, Type III Cori disease, Debrancher glycogenosis; Glycogenosis, Type IV Amylopectinosis, Anderson disease; Glycogenosis, Type VI Hers disease; Mucopolysaccharidosis VI Sly syndrome; Starch and sucrose metabolism; Starch and Sucrose Metabolism; Sucrase-isomaltase deficiency
Q6PII5	prey	Condensation of Prometaphase Chromosomes; Pathways CycB1_CDC2_module; Pathways rb_map; Pyruvate metabolism; Pyruvate metabolism; WNT mediated activation of DVL
Q6PIZ9	prey	a6b1 and a6b4 Integrin signaling; activation of csk by camp-dependent protein kinase inhibits signaling through the t cell receptor; Adaptive Immune System; Alpha-synuclein signaling; Alpha 6 Beta 4 signaling pathway; Alpha6Beta4Integrin; ANG_II_and_JAK_STAT_interactions_in_mediating_cardiac_myocyte_function; Angiopoietin receptor Tie2-mediated signaling; angiotensin ii mediated activation of jnk…
Q6PJE2	prey	generation of amyloid b-peptide by ps1
Q6PJP8	prey	ATM pathway; ATM Signaling Network; ATM Signaling Pathway; Autodegradation of the E3 ubiquitin ligase COP1; BARD1 signaling events; Base excision and single strand break repair; Cell Cycle; Cell Cycle; Cell Cycle Checkpoints; DNA Damage Bypass; DNA damage induced G1 S checkpoint; DNA damage response and chromatin remodeling; DNA Double Strand Breaks Response; DNA Repair; DNA Replication; DNA Repl…
Q6UWJ1	prey	AndrogenReceptor; Cetuximab Action Pathway; Erlotinib Action Pathway; Fas Signaling Pathway; Gastrin; Gefitinib Action Pathway; Hearing and Vision Proteins; Inhibition of Signaling by Overexpressed EGFR; MAPK Signaling Pathway; Panitumumab Action Pathway; Regulation of mRNA stability by proteins that bind AU-rich elements; Signaling by Overexpressed Wild-Type EGFR in Cancer; Trastuzumab Action Pa…
Q6UXH1	prey	Acetylcholine Binding And Downstream Events; Activation of Nicotinic Acetylcholine Receptors; AKT phosphorylates targets in the cytosol; ATM Signaling Network; ATM Signaling Pathway; C-MYC pathway; Cardiac Hypertrophic Response; Cell cycle; Cell Cycle; cell cycle: g1/s check point; CRMPs in Sema3A signaling; deregulation of cdk5 in alzheimers disease; DNA damage induced G1 S checkpoint; DNA Damag…
Q6W5P4	bait	Class A/1 (Rhodopsin-like receptors); G alpha (q) signalling events; G alpha (s) signalling events; Gastrin-CREB signalling pathway via PKC and MAPK; GPCR downstream signaling; GPCR ligand binding; Peptide ligand-binding receptors; Signal Transduction; Signaling by GPCR
Q6Y2X3	prey	ANG_II_and_JAK_STAT_interactions_in_mediating_cardiac_myocyte_function; Angiogenesis overview; angiotensin ii mediated activation of jnk pathway via pyk2 dependent signaling; Antigen activates B Cell Receptor (BCR) leading to generation of second messengers; bcr signaling pathway; beta_cell_v2 3; bioactive peptide induced signaling pathway; Calcium signaling pathway; Cardiac_Hypertrophy; CD4 T ce…
Q6ZMG9	prey	Metabolism; Metabolism of lipids and lipoproteins; Sphingolipid de novo biosynthesis; Sphingolipid metabolism; Sphingolipid metabolism; Sphingolipid Metabolism; Sphingolipid signaling pathway
Q6ZMQ8	prey	CRMPs in Sema3A signaling; DARPP-32 events; deregulation of cdk5 in alzheimers disease; Downregulation of TGF-beta receptor signaling; Gluconeogenesis; Glucose metabolism; Hormone-sensitive lipase (HSL)-mediated triacylglycerol hydrolysis; lissencephaly gene (lis1) in neuronal migration and development; Lissencephaly gene (LIS1) in neuronal migration and development; Malate-Aspartate Shuttle; Met…
Q6ZSY5	prey	ANG_II_and_JAK_STAT_interactions_in_mediating_cardiac_myocyte_function; Insulin signaling pathway; TCR
Q6ZWT7	prey	Acyl chain remodelling of PC; Acyl chain remodelling of PE; CDP-diacylglycerol biosynthesis; Glycerolipid metabolism; Glycerophospholipid biosynthesis; Glycerophospholipid metabolism; Metabolism; Metabolism of lipids and lipoproteins; Pathways E2F6 8_module; Pathways Lipid metabolism; Pathways phospholipid metabolism; Pathways rb_map; Phospholipid metabolism; triacylglycerol biosynthesis
Q7KZF4	prey	3, -UTR-mediated translational regulation; a4b7 Integrin signaling; Activation of the mRNA upon binding of the cap-binding complex and eIFs, and subsequent binding to 43S; Alpha4 beta1 integrin signaling events; Beta5 beta6 beta7 and beta8 integrin cell surface interactions; Cap-dependent Translation Initiation; carm1 and regulation of the estrogen receptor; Cytoplasmic Ribosomal Proteins; Cytoso…
Q7L0J3	prey	Disease; Infectious disease; Neurotoxicity of clostridium toxins; Toxicity of botulinum toxin type A (BoNT/A); Toxicity of botulinum toxin type D (BoNT/D); Toxicity of botulinum toxin type E (BoNT/E); Toxicity of botulinum toxin type F (BoNT/F); Uptake and actions of bacterial toxins
Q7L5A8	prey	fatty acid a-oxidation III
Q7LGA3	prey	Glycosaminoglycan biosynthesis - heparan sulfate / heparin; Glycosaminoglycan metabolism; heparan sulfate biosynthesis; heparan sulfate biosynthesis (late stages); Heparan sulfate/heparin (HS-GAG) metabolism; HS-GAG biosynthesis; Metabolism; Metabolism of carbohydrates; Metapathway biotransformation
Q7RTP0	prey	Miscellaneous transport and binding events; Transmembrane transport of small molecules
Q7Z4V5	prey	Activated NOTCH1 Transmits Signal to the Nucleus; Activation of SMO; Arf6 signaling events; ARMS-mediated activation; Beta-agonist/Beta-blocker Pathway, Pharmacodynamics; Calcium Regulation in the Cardiac Cell; Chemokine signaling pathway; Corticotropin-releasing hormone; CRH; Cytokine Signaling in Immune system; DAP12 interactions; DAP12 signaling; Downstream signal transduction; Downstream sign…
Q7Z6L0	prey	Adrenergic Pathway; Angiotensin II-Stimulated Signaling through G Proteins and beta-Arrestin; B Cell Antigen Receptor; Differentiation Pathway in PC12 Cells; Effects of Botulinum toxin; Epidermal Growth Factor Receptor Pathway; Fibroblast Growth Factor Receptor Pathway; G alpha 13 Pathway; G alpha i Pathway; G alpha q Pathway; Granule Cell Survival Pathway; Mitochondrial Pathway of Apoptosis: BH3…
Q86TU7	prey	Chromatin modifying enzymes; Chromatin organization; Endoderm Differentiation; Histone Modifications; PKMTs methylate histone lysines
Q86UF1	prey	Constitutive Signaling by NOTCH1 t(7;9)(NOTCH1:M1580_K2555) Translocation Mutant; generation of amyloid b-peptide by ps1; Signaling by NOTCH1 t(7;9)(NOTCH1:M1580_K2555) Translocation Mutant; Signaling by NOTCH3; Signaling by NOTCH4
Q86VI4	prey	EGFR1; ErbB4 signaling events; Erlotinib Action Pathway; HIF-1-alpha transcription factor network; HIF-1 signaling pathway; Lysosome; Proton Pump Inhibitor Pathway, Pharmacokinetics; Signaling events mediated by VEGFR1 and VEGFR2; Tacrolimus/Cyclosporine Pathway, Pharmacokinetics
Q86VX2	prey	Activated TLR4 signalling; Activation of NF-kappaB in B cells; Acute myeloid leukemia; Adipocytokine signaling pathway; AGE-RAGE pathway; Amoebiasis; Angiopoietin receptor Tie2-mediated signaling; Apoptosis; Apoptosis; Apoptosis_Human; Aryl Hydrocarbon Receptor; Atypical NF-kappaB pathway; B cell receptor signaling; B cell receptor signaling pathway; B Cell Receptor Signaling Pathway; BCR signali…
Q86WA9	prey	Methionine and cysteine metabolism
Q86WR0	prey	Endoderm Differentiation
Q86YD1	prey	Cellular response to hypoxia; Cellular responses to stress; Constitutive Signaling by NOTCH1 HD+PEST Domain Mutants; Constitutive Signaling by NOTCH1 PEST Domain Mutants; DAPk family; Diseases of signal transduction; HIF-1 signaling pathway; Hypoxic and oxygen homeostasis regulation of HIF-1-alpha; NOTCH1 Intracellular Domain Regulates Transcription; Oxygen-dependent proline hydroxylation of Hypo…
Q8IUW3	prey	TNFR1-induced proapoptotic signaling
Q8IV08	prey	Aryl Hydrocarbon Receptor; CD40/CD40L signaling; Cetuximab Action Pathway; Direct p53 effectors; EGF_receptor_transactivation_in_Cardiac_Hypertrophy; EGFR downregulation; EGFR1; EPO signaling pathway; ErbB1 downstream signaling; Ether lipid metabolism; Fcgamma receptor (FCGR) dependent phagocytosis; Gastrin; Gefitinib Action Pathway; Glycerophospholipid biosynthesis; Glycerophospholipid metabolis…
Q8IVB4	prey	Calcium_Signaling_Pathway_Humanv3; SLC-mediated transmembrane transport; Sodium/Proton exchangers; Transmembrane transport of small molecules; Transport of inorganic cations/anions and amino acids/oligopeptides
Q8IWA5	prey	Amine compound SLC transporters; Choline metabolism in cancer; Glycerophospholipid biosynthesis; Metabolism; Metabolism of lipids and lipoproteins; Phospholipid metabolism; SLC-mediated transmembrane transport; Synthesis of PC; Transmembrane transport of small molecules; Transport of glucose and other sugars, bile salts and organic acids, metal ions and amine compounds
Q8IXJ6	prey	acetylation and deacetylation of rela in nucleus; Activation of APC/C and APC/C:Cdc20 mediated degradation of mitotic proteins; AMPK signaling pathway; Androgen receptor signaling pathway; APC-Cdc20 mediated degradation of Nek2A; APC/C-mediated degradation of cell cycle proteins; APC/C:Cdc20 mediated degradation of mitotic proteins; APC/C:Cdh1 mediated degradation of Cdc20 and other APC/C:Cdh1 ta…
Q8IYR6	prey	Angiogenesis overview; Base excision and single strand break repair; BCR signaling pathway; CDC42 signaling events; Class I PI3K signaling events; Colorectal cancer; Copper homeostasis; DNA Damage Response (only ATM dependent); Endometrial cancer; Integrated Pancreatic Cancer Pathway; MAPK signaling; PDGFR-beta signaling pathway; Regulation of Microtubule Cytoskeleton; Renal cell carcinoma; Signa…
Q8IYS2	prey	mRNA Splicing; mRNA Splicing - Major Pathway
Q8IZY2	prey	ABC-family proteins mediated transport; ABC transporters; ABC transporters in lipid homeostasis; Transmembrane transport of small molecules
Q8N0X7	prey	?-linolenate biosynthesis; Activated NOTCH1 Transmits Signal to the Nucleus; Activated TLR4 signalling; Adaptive Immune System; Antigen processing: Ubiquitination & Proteasome degradation; Apoptosis; Apoptosis-related network due to altered Notch3 in ovarian cancer; Apoptotic execution phase; Assembly Of The HIV Virion; Association of licensing factors with the pre-replicative complex; Asymmetric…
Q8N2K0	prey	triacylglycerol degradation
Q8N370	prey	Amino acid and oligopeptide SLC transporters; Amino acid transport across the plasma membrane; Biopterin metabolism; Glycine, serine, alanine and threonine metabolism; HuR stabilizes mRNA; Methionine and cysteine metabolism; SLC-mediated transmembrane transport; Transmembrane transport of small molecules; Transport of inorganic cations/anions and amino acids/oligopeptides; Valine, leucine and iso…
Q8N3A8	prey	Chk1/Chk2(Cds1) mediated inactivation of Cyclin B:Cdk1 complex; MAP kinase cascade
Q8N5V2	prey	Adherens junction; AGE-RAGE pathway; agrin in postsynaptic differentiation; Alpha 6 Beta 4 signaling pathway; Androgen receptor signaling pathway; Arf6 downstream pathway; Axon guidance; Axon guidance; Bacterial invasion of epithelial cells; Bisphosphonate Pathway, Pharmacodynamics; CD28 co-stimulation; CD28 dependent Vav1 pathway; Chemokine signaling pathway; Class I PI3K signaling events; CXCR4…
Q8N697	prey	Proton/oligonucleotide cotransporters
Q8N6N2	prey	Downregulation of ERBB2:ERBB3 signaling; GRB7 events in ERBB2 signaling
Q8N6S5	prey	generation of amyloid b-peptide by ps1; platelet amyloid precursor protein pathway
Q8N6T3	prey	adp-ribosylation factor; AP-1 transcription factor network; Arf1 pathway; cadmium induces dna synthesis and proliferation in macrophages; Chylomicron-mediated lipid transport; COPI Mediated Transport; Golgi to ER Retrograde Transport; HDL-mediated lipid transport; Hedgehog signaling pathway; HIF-1-alpha transcription factor network; Integrated Breast Cancer Pathway; Lipid digestion, mobilization,…
Q8N6U8	prey	Beta-agonist/Beta-blocker Pathway, Pharmacodynamics; Ca-dependent events; Calcium_Signaling_Pathway_Humanv3; Calmodulin induced events; CaM pathway; Chemokine signaling pathway; DAG and IP3 signaling; DAP12 interactions; DAP12 signaling; Downstream signal transduction; Downstream signaling of activated FGFR1; Downstream signaling of activated FGFR2; Downstream signaling of activated FGFR3; Downst…
Q8N8Q9	prey	Miscellaneous transport and binding events; Transmembrane transport of small molecules
Q8ND90	prey	Cell-cell junction organization; DNA-PK pathway in nonhomologous end joining; Hippo signaling pathway; Rap1 signaling pathway; Tight junction interactions
Q8NDC4	prey	CDO in myogenesis; GSK3beta_linked_proapoptotic_signaling_pathways_and_lithium_protection; Myogenesis; Wnt_signaling_in_cardiomyocyte_hypertrophy
Q8NEZ3	prey	Assembly of the primary cilium; Hedgehog ,off, state; Intraflagellar transport; Organelle biogenesis and maintenance; Signal Transduction; Signaling by Hedgehog
Q8NF91	prey	agrin in postsynaptic differentiation; Angiogenesis overview; CD28 dependent Vav1 pathway; CDC42 signaling events; Cell Cycle; Cellular responses to stress; Cellular Senescence; Colorectal cancer; Dilated cardiomyopathy; DNA Damage Response (only ATM dependent); Endoderm Differentiation; Focal Adhesion; Hypertrophic cardiomyopathy (HCM); Initiation of Nuclear Envelope Reformation; Integrated Panc…
Q8NFM7	prey	activated TAK1 mediates p38 MAPK activation; Activated TLR4 signalling; Adherens junction; Angiogenesis overview; B cell receptor signaling; BCR signaling pathway; C-type lectin receptors (CLRs); CD4 T cell receptor signaling-NFkB cascade; CLEC7A (Dectin-1) signaling; Cytokine Signaling in Immune system; Downstream TCR signaling; EBV LMP1 signaling; EGFR1; Fc epsilon receptor (FCERI) signaling; F…
Q8NHE4	prey	Collecting duct acid secretion; Disease; Epithelial cell signaling in Helicobacter pylori infection; Infectious disease; Insulin receptor recycling; Ion channel transport; Iron uptake and transport; Latent infection of Homo sapiens with Mycobacterium tuberculosis; Oxidative phosphorylation; Phagosomal maturation (early endosomal stage); Phagosome; Rheumatoid arthritis; Signal Transduction; Signal…
Q8NHX9	prey	Pancreatic secretion
Q8TCD1	prey	Autophagy; Autophagy; Cellular responses to stress; FoxO signaling pathway; GABAergic synapse; Macroautophagy; Regulation of autophagy; Senescence and Autophagy in Cancer
Q8TCF1	prey	HuR stabilizes mRNA
Q8TD43	prey	Insulin secretion; Ion channel transport; Stimuli-sensing channels; Transmembrane transport of small molecules; TRP channels
Q8TDU9	bait	Class A/1 (Rhodopsin-like receptors); G alpha (i) signalling events; Peptide ligand-binding receptors
Q8TEY7	prey	Activated NOTCH1 Transmits Signal to the Nucleus; Activation of SMO; Antigen processing: Ubiquitination & Proteasome degradation; Arf6 signaling events; Arf6 trafficking events; Beta-agonist/Beta-blocker Pathway, Pharmacodynamics; Cellular response to hypoxia; Class I MHC mediated antigen processing & presentation; Dual hijack model of Vif in HIV infection; Hedgehog ,on, state; HIF-2-alpha transc…
Q8WTV0	prey	Bile secretion; Binding and Uptake of Ligands by Scavenger Receptors; Chylomicron-mediated lipid transport; HDL-mediated lipid transport; Hepatitis C; Lipid digestion, mobilization, and transport; Lipoprotein metabolism; Ovarian steroidogenesis; Phagosome; PPAR Alpha Pathway; Regulation of lipid metabolism by Peroxisome proliferator-activated receptor alpha (PPARalpha); Retinoid metabolism and tr…
Q8WUD6	prey	Choline metabolism in cancer; Ether lipid metabolism; Glycerophospholipid biosynthesis; Glycerophospholipid metabolism; Glycerophospholipid metabolism; HuR stabilizes mRNA; Lamivudine Metabolism Pathway; Lamivudine Pathway, Pharmacokinetics/Pharmacodynamics; Metabolism; Metabolism of lipids and lipoproteins; Pathways phosphatidylcholine biosynthesis; Pathways phosphatidylcholine from phosphocholi…
Q8WUY8	prey	Activation of the AP-1 family of transcription factors; d4gdi signaling pathway; erythropoietin mediated neuroprotection through nf-kb; Estrogen Receptor Pathway; Metapathway biotransformation; MFAP5-mediated ovarian cancer cell motility and invasiveness; pertussis toxin-insensitive ccr5 signaling in macrophage; the 41bb-dependent immune response; tsp-1 induced apoptosis in microvascular endothel…
Q8WV24	prey	a6b1 and a6b4 Integrin signaling; AndrogenReceptor; Apoptosis-related network due to altered Notch3 in ovarian cancer; Attenuation phase; Cellular response to heat stress; Cellular response to heat stress; Cellular responses to stress; Cetuximab Action Pathway; EGF; ErbB receptor signaling network; Gastrin; Gefitinib Action Pathway; Hearing and Vision Proteins; HSF1-dependent transactivation; HSF…
Q8WXH2	prey	AndrogenReceptor; Downregulation of TGF-beta receptor signaling; Hippo signaling pathway; Signaling by TGF-beta Receptor Complex; TGF-beta receptor signaling; TGF-beta receptor signaling activates SMADs
Q8WXS3	prey	p53-Independent DNA Damage Response; p53-Independent G1/S DNA damage checkpoint; PLK3 signaling events; Ubiquitin Mediated Degradation of Phosphorylated Cdc25A
Q8WY98	prey	Adrenergic signaling in cardiomyocytes; Alcoholism; Amphetamine addiction; AMPK signaling pathway; cAMP signaling pathway; cGMP-PKG signaling pathway; Cholinergic synapse; Cocaine addiction; Dopaminergic synapse; Estrogen signaling pathway; G1 to S cell cycle control; Glucagon signaling pathway; Hepatitis B; Huntington,s disease; Insulin secretion; Melanogenesis; PI3K-Akt signaling pathway; Prost…
Q8WZ19	prey	Base excision repair; Base Excision Repair; DNA Damage Bypass; DNA Repair; DNA replication; DNA strand elongation; Extension of Telomeres; Gap-filling DNA repair synthesis and ligation in GG-NER; Gap-filling DNA repair synthesis and ligation in TC-NER; Global Genomic NER (GG-NER); Lagging Strand Synthesis; Leading Strand Synthesis; Mismatch repair; Mismatch Repair; Mismatch Repair; Mismatch repai…
Q92633	prey	Aldosterone-regulated sodium reabsorption; Axon guidance; Beta-agonist/Beta-blocker Pathway, Pharmacodynamics; Cell death signalling via NRAGE, NRIF and NADE; Class A/1 (Rhodopsin-like receptors); CXCR3-mediated signaling events; G alpha (12/13) signalling events; G alpha (q) signalling events; GAP_JUNCTION_REGULATION; GPCR ligand binding; HPP; Long-term depression; LPA receptor mediated events; …
Q92777	prey	a6b1 and a6b4 Integrin signaling; Activation of BAD and translocation to mitochondria; Activation of BH3-only proteins; adipocyte_v2 1; Alpha4 beta1 integrin signaling events; Anchoring of the basal body to the plasma membrane; Assembly of the primary cilium; beta_cell_v2 3; Calcium Regulation in the Cardiac Cell; Chk1/Chk2(Cds1) mediated inactivation of Cyclin B:Cdk1 complex; Class I PI3K signal…
Q92782	prey	Activation of NF-kappaB in B cells; Angiopoietin receptor Tie2-mediated signaling; Aryl Hydrocarbon Receptor; Atypical NF-kappaB pathway; BDNF; beta3_integrin_mediated_Ub_for_NFkB_activation_Proteins; Canonical NF-kappaB pathway; CD209 (DC-SIGN) signaling; CD40/CD40L signaling; Ceramide signaling pathway; Chromatin modifying enzymes; Chromatin organization; chromatin remodeling by hswi/snf atp-de…
Q93050	prey	adenosine ribonucleotides de novo biosynthesis; Collecting duct acid secretion; Disease; Epithelial cell signaling in Helicobacter pylori infection; Infectious disease; Insulin receptor recycling; Ion channel transport; Iron uptake and transport; Latent infection of Homo sapiens with Mycobacterium tuberculosis; Lysosome; Oxidative phosphorylation; Phagosomal maturation (early endosomal stage); Ph…
Q969E2	prey	HuR stabilizes mRNA
Q969M3	prey	STAT6-mediated induction of chemokines
Q96A46	prey	Metabolism; Mitochondrial iron-sulfur cluster biogenesis
Q96A57	prey	Breakdown of the nuclear lamina
Q96BD0	prey	Androgen and estrogen biosynthesis and metabolism; Bile acid biosynthesis; Prostaglandin formation from arachidonate; SLC-mediated transmembrane transport; Transmembrane transport of small molecules; Transport of organic anions; Transport of vitamins, nucleosides, and related molecules; Tyrosine metabolism
Q96BI3	prey	A third proteolytic cleavage releases NICD; Activated NOTCH1 Transmits Signal to the Nucleus; Alzheimer,s disease; Alzheimers Disease; Cell death signalling via NRAGE, NRIF and NADE; Constitutive Signaling by NOTCH1 HD+PEST Domain Mutants; Constitutive Signaling by NOTCH1 PEST Domain Mutants; Diseases of signal transduction; DroToll-like; GSK3beta_linked_proapoptotic_signaling_pathways_and_lithiu…
Q96BY9	prey	Adaptive Immune System; Antigen activates B Cell Receptor (BCR) leading to generation of second messengers; Disease; Diseases of signal transduction; Elevation of cytosolic Ca2+ levels; G alpha 13 Pathway; Hedgehog ligand biogenesis; Hh mutants abrogate ligand secretion; Hh mutants that don,t undergo autocatalytic processing are degraded by ERAD; Osteopontin-mediated events; Platelet calcium home…
Q96BZ9	prey	Endoderm Differentiation; generation of amyloid b-peptide by ps1; platelet amyloid precursor protein pathway
Q96CP6	prey	TRAF6 mediated IRF7 activation in TLR7/8 or 9 signaling; Trafficking and processing of endosomal TLR
Q96CW1	prey	Activated NOTCH1 Transmits Signal to the Nucleus; Adaptive Immune System; Adherens junction; Adherens junctions interactions; Alpha4 beta1 integrin signaling events; Arf6 trafficking events; ARMS-mediated activation; Assembly Of The HIV Virion; Asymmetric localization of PCP proteins; Axon guidance; Bacterial invasion of epithelial cells; beta-catenin independent WNT signaling; Beta5 beta6 beta7 …
Q96CW9	prey	Axon guidance; Cell adhesion molecules (CAMs)
Q96EC8	prey	Clathrin derived vesicle budding; Golgi Associated Vesicle Biogenesis; Membrane Trafficking; trans-Golgi Network Vesicle Budding; Vesicle-mediated transport
Q96EF6	prey	Activation of NF-kappaB in B cells; Adaptive Immune System; Antigen processing: Ubiquitination & Proteasome degradation; APC/C-mediated degradation of cell cycle proteins; Apoptosis-related network due to altered Notch3 in ovarian cancer; C-type lectin receptors (CLRs); Cell cycle; Circadian rhythm; Class I MHC mediated antigen processing & presentation; CLEC7A (Dectin-1) signaling; Cyclin A:Cdk2…
Q96EY5	prey	Assembly Of The HIV Virion; Budding and maturation of HIV virion; Disease; Endocytosis; Endosomal Sorting Complex Required For Transport (ESCRT); HIV Infection; HIV Life Cycle; Infectious disease; Internalization of ErbB1; Late Phase of HIV Life Cycle; Membrane binding and targetting of GAG proteins; Membrane Trafficking; Synthesis And Processing Of GAG, GAGPOL Polyproteins; Vesicle-mediated tran…
Q96F07	prey	a6b1 and a6b4 Integrin signaling; Activation of BAD and translocation to mitochondria; Activation of BH3-only proteins; Adherens junction; adipocyte_v2 1; Alpha6Beta4Integrin; Angiogenesis overview; Angiopoietin receptor Tie2-mediated signaling; Apoptosis; beta_cell_v2 3; Calcium Regulation in the Cardiac Cell; Cell cycle; Cell Cycle; Cell Cycle Checkpoints; Chk1/Chk2(Cds1) mediated inactivation …
Q96G21	prey	Ribosome biogenesis in eukaryotes
Q96G23	prey	alpha-linolenic (omega3) and linoleic (omega6) acid metabolism; alpha-linolenic acid (ALA) metabolism; Alpha Linolenic Acid and Linoleic Acid Metabolism; Biosynthesis of unsaturated fatty acids; Constitutive Signaling by EGFRvIII; Constitutive Signaling by Ligand-Responsive EGFR Cancer Variants; docosahexaenoate biosynthesis III (mammals); ErbB receptor signaling network; Fatty acid elongation; F…
Q96H72	prey	NRF2 pathway; Nuclear Receptors Meta-Pathway; TCF dependent signaling in response to WNT
Q96HD1	prey	Activated TLR4 signalling; basic mechanisms of sumoylation; IKK complex recruitment mediated by RIP1; IL-1 signaling pathway; IL1R; IRAK1 recruits IKK complex; IRAK1 recruits IKK complex upon TLR7/8 or 9 stimulation; MyD88 cascade initiated on plasma membrane; MyD88 dependent cascade initiated on endosome; MyD88:Mal cascade initiated on plasma membrane; NFKBC; NOD1/2 Signaling Pathway; Processing…
Q96HD9	prey	Aflatoxin activation and detoxification; Biological oxidations; Metabolism; Urea cycle and metabolism of arginine, proline, glutamate, aspartate and asparagine
Q96HH6	prey	AMPK signaling pathway
Q96HU1	prey	Amoebiasis; Endocytosis; Microtubule-dependent trafficking of connexons from Golgi to the plasma membrane; Phagosome; Ras signaling pathway; Tuberculosis; Vasopressin-regulated water reabsorption
Q96HY6	prey	Pathways zymosterol from lanosterol step 3 6
Q96KA5	prey	Innate Immune System; Vitamin D Receptor Pathway
Q96KN1	prey	Adherens junction; atm signaling pathway; FGFR4 mutant receptor activation; Homologous recombination; Homologous Recombination; Integrated Pancreatic Cancer Pathway; N-cadherin signaling events; Pathways coproporphyrinogen III from 5 aminolevulinate step 4 4; Repair of Interstrand Crosslinks; role of brca1 brca2 and atr in cancer susceptibility
Q96KQ7	prey	Activation of DNA fragmentation factor; Alcoholism; Apoptosis induced DNA fragmentation; ATM Signaling Network; Cell Cycle; Cellular responses to stress; Cellular Senescence; Chromatin modifying enzymes; Chromatin organization; Chronic myeloid leukemia; Condensation of Prophase Chromosomes; Constitutive Signaling by NOTCH1 HD+PEST Domain Mutants; Constitutive Signaling by NOTCH1 PEST Domain Mutan…
Q96L34	prey	a6b1 and a6b4 Integrin signaling; Activation of BAD and translocation to mitochondria; Activation of BH3-only proteins; adipocyte_v2 1; Alpha6Beta4Integrin; AMPK signaling pathway; Anchoring of the basal body to the plasma membrane; Apoptosis; Assembly of the primary cilium; ATR signaling pathway; Calcium Regulation in the Cardiac Cell; Cell Cycle; Cell Cycle; Cell Cycle, Mitotic; Centrosome matu…
Q96LJ7	prey	CDK-mediated phosphorylation and removal of Cdc6; G2 Phase; Phosphorylation of proteins involved in G1/S transition by active Cyclin E:Cdk2 complexes
Q96MC6	prey	HuR stabilizes mRNA
Q96MX0	prey	Activated TLR4 signalling; Advanced glycosylation endproduct receptor signaling; Alzheimers Disease; Antigen activates B Cell Receptor (BCR) leading to generation of second messengers; Apoptosis-related network due to altered Notch3 in ovarian cancer; B Cell Antigen Receptor; B cell receptor signaling; B cell receptor signaling pathway; B Cell Receptor Signaling Pathway; BCR; bcr signaling pathwa…
Q96N16	prey	adipocyte_v2 1; beta_cell_v2 3; Cardiac_Hypertrophy; Cytokine Signaling in Immune system; Ectoderm Differentiation; EGFR Inhibitor Pathway, Pharmacodynamics; EGFR1; Epstein-Barr virus infection; FAS_signaling_in_cardiac_hypertrophy; GP130_JAK_STAT_pathway; Hepatitis C; hepatocyte_v2 9; Herpes simplex infection; IFN alpha signaling; ifn alpha signaling pathway; IL-10 signaling; IL-13 signaling; IL…
Q96N66	prey	Acyl chain remodelling of PI; CDP-diacylglycerol biosynthesis; Glycerophospholipid biosynthesis; Glycerophospholipid metabolism; Metabolism; Metabolism of lipids and lipoproteins; Pathways phospholipid metabolism; Phospholipid metabolism; STAT6-mediated induction of chemokines; triacylglycerol biosynthesis
Q96PP8	prey	GSK3beta_regulation_by_signaling_pathways; Mechanism_for_Dsh_Action_In_the_absence_of_a_wnt_signal; Wnt_Dvl_betaCatenin_Pitx2_pathway; Wnt_signaling_in_cardiomyocyte_hypertrophy
Q96RD7	prey	Activation of caspases through apoptosome-mediated cleavage; Allograft Rejection; Alzheimers Disease; AndrogenReceptor; Apoptosis; Apoptosis; Apoptosis; Apoptosis; Apoptosis Anti Apoptosis Network; Apoptosis In The Ear; Apoptosis Modulation and Signaling; Apoptosis Modulation by HSP70; Apoptosis_Human; Apoptotic cleavage of cellular proteins; apoptotic dna-fragmentation and tissue homeostasis; Ap…
Q96RJ0	bait	Amine ligand-binding receptors; Class A/1 (Rhodopsin-like receptors); G alpha (s) signalling events; GPCR downstream signaling; GPCR ligand binding; Neuroactive ligand-receptor interaction; Signal Transduction; Signaling by GPCR
Q96RU3	prey	Adaptive Immune System; Adherens junction; Autophagy; Autophagy; Axon guidance; Bacterial invasion of epithelial cells; cbl mediated ligand-induced downregulation of egf receptors pathway; CDC42 signaling events; Constitutive Signaling by Ligand-Responsive EGFR Cancer Variants; DCC mediated attractive signaling; degradation of AXIN; Developmental Biology; EGF-EGFR Signaling Pathway; EGFR downregu…
Q96T83	prey	SLC-mediated transmembrane transport; Sodium/Proton exchangers; Transmembrane transport of small molecules; Transport of inorganic cations/anions and amino acids/oligopeptides
Q99437	prey	adenosine ribonucleotides de novo biosynthesis; Collecting duct acid secretion; Disease; Epithelial cell signaling in Helicobacter pylori infection; Fas; Infectious disease; Insulin receptor recycling; Ion channel transport; Iron uptake and transport; Latent infection of Homo sapiens with Mycobacterium tuberculosis; Lysosome; miR-targeted genes in squamous cell - TarBase; Oxidative phosphorylatio…
Q99519	prey	Activated TLR4 signalling; Activation of IRF3/IRF7 mediated by TBK1/IKK epsilon; Caspase activation via extrinsic apoptotic signalig pathway; Endogenous TLR signaling; Glycosaminoglycan degradation; Glycosphingolipid metabolism; Hepatitis B; IKK complex recruitment mediated by RIP1; lactose degradation III; Legionellosis; Ligand-dependent caspase activation; Lysosome; Regulation of toll-like rece…
Q99567	prey	Autophagy; Autophagy; Cell Cycle; Cell Cycle, Mitotic; Cellular response to heat stress; Cellular responses to stress; Export of Viral Ribonucleoproteins from Nucleus; GABAergic synapse; Glucose transport; Hexose transport; Host Interactions of HIV factors; HuR stabilizes mRNA; Influenza Infection; Influenza Life Cycle; Influenza Viral RNA Transcription and Replication; Interactions of Rev with h…
Q99685	prey	Acyl chain remodeling of DAG and TAG; Arachidonate production from DAG; Effects of PIP2 hydrolysis; G alpha (q) signalling events; Gastrin-CREB signalling pathway via PKC and MAPK; Glycerolipid metabolism; Glycerophospholipid biosynthesis; GPCR downstream signaling; Hemostasis; Hormone-sensitive lipase (HSL)-mediated triacylglycerol hydrolysis; Lipid digestion, mobilization, and transport; Lipid …
Q99733	prey	Activated PKN1 stimulates transcription of AR (androgen receptor) regulated genes KLK2 and KLK3; Activation of the mRNA upon binding of the cap-binding complex and eIFs, and subsequent binding to 43S; Alcoholism; Amyloids; Aurora B signaling; beta3_integrin_mediated_Ub_for_NFkB_activation_Proteins; Cell Cycle; Cell Cycle Checkpoints; Cell Cycle, Mitotic; Cellular responses to stress; Cellular Sen…
Q99758	prey	ABC-family proteins mediated transport; ABC transporters; Acetaminophen Metabolism Pathway; Acetaminophen Pathway, Pharmacokinetics; Assembly of Viral Components at the Budding Site; Bile secretion; Docetaxel Action Pathway; Doxorubicin Metabolism Pathway; Doxorubicin Pathway (Cancer Cell), Pharmacodynamics; Doxorubicin Pathway, Pharmacokinetics; Etoposide Pathway, Pharmacokinetics/Pharmacodynami…
Q99798	prey	2-ketoglutarate dehydrogenase complex deficiency; 2-Methyl-3-Hydroxybutryl CoA Dehydrogenase Deficiency; 3-Hydroxy-3-Methylglutaryl-CoA Lyase Deficiency; 3-hydroxyisobutyric acid dehydrogenase deficiency; 3-hydroxyisobutyric aciduria; 3-Methylcrotonyl Coa Carboxylase Deficiency Type I; 3-Methylglutaconic Aciduria Type I; 3-Methylglutaconic Aciduria Type III; 3-Methylglutaconic Aciduria Type IV; a…
Q99808	prey	Azathioprine Action Pathway; Fluoropyrimidine Activity; Fluoropyrimidine Pathway, Pharmacokinetics; Gemcitabine Action Pathway; Gemcitabine Metabolism Pathway; Gemcitabine Pathway, Pharmacodynamics; Mercaptopurine Action Pathway; Mercaptopurine Metabolism Pathway; Purine metabolism; Pyrimidine metabolism; SLC-mediated transmembrane transport; Thioguanine Action Pathway; Thiopurine Pathway, Pharma…
Q99819	prey	Adherens junction; AGE-RAGE pathway; agrin in postsynaptic differentiation; Alpha 6 Beta 4 signaling pathway; Alpha6Beta4Integrin; Androgen receptor signaling pathway; Angiogenesis overview; Arf6 downstream pathway; Axon guidance; Axon guidance; Bacterial invasion of epithelial cells; BDNF signaling pathway; beta-catenin independent WNT signaling; Bisphosphonate Pathway, Pharmacodynamics; Cardiac…
Q99835	bait	Activated NOTCH1 Transmits Signal to the Nucleus; Activation of SMO; Arf6 signaling events; Assembly of the primary cilium; Basal cell carcinoma; Basal_Cell_Carcinoma_Signaling_Pathway; BBSome-mediated cargo-targeting to cilium; Beta-agonist/Beta-blocker Pathway, Pharmacodynamics; Cargo trafficking to the periciliary membrane; Class B/2 (Secretin family receptors); CRH; Endocytosis; Ghrelin; GPCR…
Q9BPY8	prey	Cell Differentiation - Index; Cell Differentiation - meta; Glucocorticoid Pathway (Peripheral Tissue), Pharmacodynamics; Signaling events mediated by HDAC Class II
Q9BQ49	prey	HuR stabilizes mRNA
Q9BQ75	prey	Cetuximab Action Pathway; Gefitinib Action Pathway; Panitumumab Action Pathway; Transcriptional regulation of white adipocyte differentiation; Trastuzumab Action Pathway
Q9BQY9	prey	Centrosome maturation; Circadian Clock; Circadian rhythm; Degradation of beta catenin; EPO signaling; FoxO family signaling; Hedgehog signaling events mediated by Gli proteins; Hedgehog signaling pathway; IL-7 signaling; JAK STAT pathway and regulation; Loss of Nlp from mitotic centrosomes; Loss of proteins required for interphase microtubule organizationfrom the centrosome; Melatonin metabolism …
Q9BRG1	prey	Budding and maturation of HIV virion; Endocytosis; Endosomal Sorting Complex Required For Transport (ESCRT); Membrane Trafficking; Signaling by Wnt; Vesicle-mediated transport; WNT ligand biogenesis and trafficking
Q9BSA4	prey	Acute myeloid leukemia; Adaptive Immune System; B cell receptor signaling; B cell receptor signaling pathway; B Cell Receptor Signaling Pathway; BCR signaling pathway; BDNF signaling pathway; CD4 T cell receptor signaling; Chemokine signaling pathway; Chronic myeloid leukemia; Cytokine Signaling in Immune system; Downstream signaling events of B Cell Receptor (BCR); EGF-EGFR Signaling Pathway; EG…
Q9BSA9	prey	Advanced glycosylation endproduct receptor signaling; DEx/H-box helicases activate type I IFN and inflammatory cytokines production; Formyl peptide receptors bind formyl peptides and many other ligands; generation of amyloid b-peptide by ps1; platelet amyloid precursor protein pathway
Q9BT67	prey	Adaptive Immune System; Antigen processing: Ubiquitination & Proteasome degradation; Central carbon metabolism in cancer; Cetuximab Action Pathway; Class I MHC mediated antigen processing & presentation; Copper homeostasis; Downregulation of TGF-beta receptor signaling; EGF-EGFR Signaling Pathway; Endocytosis; Endometrial cancer; Gefitinib Action Pathway; Glioma; IGF-Ncore; Immune System; MAPK si…
Q9BT88	prey	alpha-synuclein and parkin-mediated proteolysis in parkinson`s disease
Q9BTY2	prey	Antigen processing: Ubiquitination & Proteasome degradation; Other glycan degradation
Q9BUB7	prey	Negative feedback regulation of MAPK pathway
Q9BUJ0	prey	Pathways 5 amino 1 5 phospho D ribosyl imidazole from N 2 formyl N 1 5 phospho D ribosyl glycinamide step 1 2; Pathways glutathione from L cysteine and L glutamate step 2 2
Q9BUM1	prey	Adipocytokine signaling pathway; AMPK signaling pathway; Carbohydrate digestion and absorption; FoxO signaling pathway; Galactose metabolism; Glucagon signaling pathway; gluconeogenesis; Glucose transport; glycogenolysis; Glycolysis / Gluconeogenesis; Hexose transport; Insulin signaling pathway; Metabolism; Metabolism of carbohydrates; Pathways Carbohydrate biosynthesis; Pathways gluconeogenesis;…
Q9BUV8	prey	miR-targeted genes in epithelium - TarBase; miR-targeted genes in lymphocytes - TarBase; proteasome complex; Proteasome Degradation; Sphingolipid Metabolism; SRP-dependent cotranslational protein targeting to membrane; Translation
Q9BVA0	prey	lissencephaly gene (lis1) in neuronal migration and development; Lissencephaly gene (LIS1) in neuronal migration and development
Q9BVG9	prey	Glycerophospholipid biosynthesis; Glycerophospholipid metabolism; Metabolism; Metabolism of lipids and lipoproteins; Pathways phosphatidylserine biosynthesis; Pathways Phospholipid metabolism; phosphatidylserine biosynthesis II; Phospholipid Biosynthesis; Phospholipid metabolism; Synthesis of PS
Q9BWU0	prey	Signal Transduction; Wnt_signaling_in_cardiomyocyte_hypertrophy
Q9BXJ8	prey	asparagine biosynthesis; aspartate biosynthesis; L-cysteine degradation I; L-cysteine degradation II
Q9BXP5	prey	Aurora B signaling; basic mechanisms of sumoylation; Cleavage of Growing Transcript in the Termination Region; DEx/H-box helicases activate type I IFN and inflammatory cytokines production; EGFR1; Estrogen Receptor Pathway; Gene Expression; MicroRNAs in cancer; mRNA Processing; mRNA Splicing; mRNA Splicing - Major Pathway; Post-Elongation Processing of the Transcript; Processing and activation of…
Q9BZC7	prey	ABC-family proteins mediated transport; ABC transporters; ABC transporters in lipid homeostasis; Lysosome; Transmembrane transport of small molecules
Q9BZJ4	prey	Pathways pyruvate from D glyceraldehyde 3 phosphate step 4 5
Q9C0K1	prey	Metal ion SLC transporters; NRF2 pathway; Nuclear Receptors Meta-Pathway; SLC-mediated transmembrane transport; Transmembrane transport of small molecules; Transport of glucose and other sugars, bile salts and organic acids, metal ions and amine compounds; Zinc influx into cells by the SLC39 gene family; Zinc transporters
Q9GZM5	prey	Assembly of Viral Components at the Budding Site; Golgi Cisternae Pericentriolar Stack Reorganization; PLK1 signaling events; Virus Assembly and Release
Q9GZT8	prey	Alpha6Beta4Integrin; Axon guidance; Beta-catenin phosphorylation cascade; CDC42 signaling events; Costimulation by the CD28 family; CTLA4 inhibitory signaling; Cyclin D associated events in G1; Cytokine Signaling in Immune system; Cytosolic sulfonation of small molecules; DARPP-32 events; Developmental Biology; disassembly of the destruction complex and recruitment of AXIN to the membrane; dopami…
Q9GZU1	prey	Ion channel transport; Iron metabolism in placenta; Iron uptake and transport; Lysosome; Stimuli-sensing channels; Transferrin endocytosis and recycling; Transmembrane transport of small molecules; TRP channels
Q9GZU8	prey	Caspase Cascade in Apoptosis; Caspase Cascade in Apoptosis; hiv-1 nef: negative effector of fas and tnf; induction of apoptosis through dr3 and dr4/5 death receptors; Mitochondrial Pathway of Apoptosis: Caspases; tnfr1 signaling pathway
Q9H0E3	prey	Acute myeloid leukemia; Androgen receptor signaling pathway; AndrogenReceptor; Basal transcription factors; C-MYC pathway; Cell cycle; Cell Cycle; Cellular response to hypoxia; Chromatin modifying enzymes; Chromatin organization; Chronic myeloid leukemia; Constitutive Signaling by NOTCH1 HD+PEST Domain Mutants; Constitutive Signaling by NOTCH1 PEST Domain Mutants; Disease; Diseases of signal tran…
Q9H0E9	prey	a6b1 and a6b4 Integrin signaling; Activation of Rac; Acute myeloid leukemia; Alpha 6 Beta 4 signaling pathway; Alpha6Beta4Integrin; Angiogenesis overview; Angiopoietin receptor Tie2-mediated signaling; angiotensin ii mediated activation of jnk pathway via pyk2 dependent signaling; Antigen activates B Cell Receptor (BCR) leading to generation of second messengers; Apoptosis; Apoptosis Anti Apoptos…
Q9H0X6	prey	Pathways D ribose 5 phosphate from D ribulose 5 phosphate non oxidative stage step 1 1
Q9H1K0	prey	Alpha 6 Beta 4 signaling pathway; Alpha 6 Beta 4 signaling pathway; Amoebiasis; Amoebiasis; Amyotrophic lateral sclerosis (ALS); Amyotrophic lateral sclerosis (ALS); Clathrin derived vesicle budding; Clathrin derived vesicle budding; CRH; CRH; Endocytosis; Endocytosis; Factors involved in megakaryocyte development and platelet production; Factors involved in megakaryocyte development and platelet…
Q9H228	prey	Chagas disease (American trypanosomiasis); Cholinergic synapse; Circadian entrainment; Class A/1 (Rhodopsin-like receptors); Corticotropin-releasing hormone; CRH; CXCR3-mediated signaling events; CXCR4-mediated signaling events; Endothelins; Estrogen signaling pathway; G-protein activation; G-protein mediated events; G Protein Signaling Pathways; GABAergic synapse; Glutamatergic synapse; GPCR lig…
Q9H2C2	prey	Assembly Of The HIV Virion; Association of licensing factors with the pre-replicative complex; Autodegradation of the E3 ubiquitin ligase COP1; CDK-mediated phosphorylation and removal of Cdc6; Cholesterol biosynthesis; degradation of AXIN; degradation of DVL; Downregulation of ERBB2:ERBB3 signaling; Downregulation of ERBB4 signaling; Hh mutants abrogate ligand secretion; Hh mutants that don,t un…
Q9H2F5	prey	C-MYC pathway; Cell Differentiation - meta; Chromatin modifying enzymes; Chromatin organization; Chromosome Maintenance; Epigenetic regulation of gene expression; Extension of Telomeres; formation of the beta-catenin:TCF transactivating complex; Gastric Cancer Network 1; HATs acetylate histones; hop pathway in cardiac development; Interactome of polycomb repressive complex 2 (PRC2); miRs in Muscl…
Q9H2V7	prey	acute_Myeloid_leukemia_Signaling; adipocyte_v2 1; Amyotrophic lateral sclerosis (ALS); Amyotrophic lateral sclerosis (ALS); Apoptosis; Apoptosis; Apoptosis; Apoptosis; Apoptosis Anti Apoptosis Network; Apoptosis Modulation and Signaling; Apoptosis_Human; apoptotic signaling in response to dna damage; ATF-2 transcription factor network; Autophagy; beta_cell_v2 3; BH3-only proteins associate with a…
Q9H2X9	prey	Cation-coupled Chloride cotransporters; GABAergic synapse; SLC-mediated transmembrane transport; Transmembrane transport of small molecules; Transport of inorganic cations/anions and amino acids/oligopeptides
Q9H313	prey	Ion channel transport; Stimuli-sensing channels; Transmembrane transport of small molecules
Q9H3K2	prey	TRAF6 mediated induction of TAK1 complex
Q9H3P2	prey	Abortive elongation of HIV-1 transcript in the absence of Tat; Disease; Dual incision reaction in TC-NER; Elongation arrest and recovery; Eukaryotic Transcription Initiation; Formation of HIV-1 elongation complex containing HIV-1 Tat; Formation of HIV elongation complex in the absence of HIV Tat; Formation of RNA Pol II elongation complex; Formation of the Early Elongation Complex; Formation of t…
Q9H467	prey	ACE Inhibitor Pathway, Pharmacodynamics; Activated TLR4 signalling; Activation of APC/C and APC/C:Cdc20 mediated degradation of mitotic proteins; Activation of NF-kappaB in B cells; Activation of the AP-1 family of transcription factors; Acute myeloid leukemia; acute_Myeloid_leukemia_Signaling; Adaptive Immune System; adipocyte_v2 1; Adipocytokine signaling pathway; Adrenergic signaling in cardio…
Q9H490	prey	Attachment of GPI anchor to uPAR; Epidermal Growth Factor Receptor Pathway; Fibroblast Growth Factor Receptor Pathway; Glycosylphosphatidylinositol(GPI)-anchor biosynthesis; JNK MAPK Pathway; Metabolism of proteins; Pathways Glycolipid biosynthesis; Pathways glycosylphosphatidylinositol anchor biosynthesis; Post-translational modification: synthesis of GPI-anchored proteins; Post-translational pr…
Q9H4G0	prey	a6b1 and a6b4 Integrin signaling; Activation of AMPA receptors; Activation of BAD and translocation to mitochondria; Activation of BH3-only proteins; B cell receptor signaling; CD4 T cell receptor signaling; CD4 T cell receptor signaling-NFkB cascade; Cell Cycle; Chk1/Chk2(Cds1) mediated inactivation of Cyclin B:Cdk1 complex; Class I PI3K signaling events mediated by Akt; Dopamine receptors; Dopa…
Q9H4L4	prey	3, -UTR-mediated translational regulation; Activation of the mRNA upon binding of the cap-binding complex and eIFs, and subsequent binding to 43S; AndrogenReceptor; AP-1 transcription factor network; Apoptosis Anti Apoptosis Network; Apoptosis In The Ear; Autodegradation of the E3 ubiquitin ligase COP1; Bladder cancer; Bladder Cancer; Cap-dependent Translation Initiation; Cell cycle; Cell Cycle; …
Q9H598	prey	Amino acid and oligopeptide SLC transporters; Benzodiazepine Pathway, Pharmacodynamics; Bile acid biosynthesis; GABA synthesis, release, reuptake and degradation; GABAergic synapse; Histidine metabolism; Morphine addiction; Neuronal System; Neurotransmitter Release Cycle; Nicotine addiction; Porphyrin metabolism; Pyrimidine metabolism; Retrograde endocannabinoid signaling; SLC-mediated transmembr…
Q9H6L5	prey	Clathrin derived vesicle budding; generation of amyloid b-peptide by ps1; Membrane Trafficking; platelet amyloid precursor protein pathway; trans-Golgi Network Vesicle Budding; Vesicle-mediated transport
Q9H6W3	prey	C-MYC pathway; E2F transcription factor network; formation of the beta-catenin:TCF transactivating complex; HATs acetylate histones; HTLV-I infection; multi-step regulation of transcription by pitx2; p73 transcription factor network; Regulation of nuclear beta catenin signaling and target gene transcription; Signaling by Wnt; TCF dependent signaling in response to WNT; TCF dependent signaling in …
Q9H7Z7	prey	Arachidonic acid metabolism; C20 prostanoid biosynthesis; DNA Damage Response; Eicosanoid Synthesis; formation of the beta-catenin:TCF transactivating complex; IL6-mediated signaling events; miRNA Regulation of DNA Damage Response; miRNAs involved in DNA damage response; Pathways Lipid metabolism; Pathways prostaglandin biosynthesis; Prostaglandin formation from arachidonate; Prostaglandin Leukot…
Q9H841	prey	Miscellaneous transport and binding events; Transmembrane transport of small molecules
Q9H9A5	prey	Deadenylation-dependent mRNA decay; Deadenylation of mRNA; Gene Expression; Oncogene Induced Senescence; Post-transcriptional silencing by small RNAs; Pre-NOTCH Expression and Processing; Pre-NOTCH Transcription and Translation; RNA degradation; Role of LAT2/NTAL/LAB on calcium mobilization
Q9HAB3	prey	Wnt/beta-catenin Pathway
Q9HB71	prey	Activated TLR4 signalling; Advanced glycosylation endproduct receptor signaling; Alpha4 beta1 integrin signaling events; Beta5 beta6 beta7 and beta8 integrin cell surface interactions; cadmium induces dna synthesis and proliferation in macrophages; Cellular response to heat stress; Cellular responses to stress; Chagas disease (American trypanosomiasis); Colorectal cancer; Coregulation of Androgen…
Q9HC38	prey	Caspase Cascade in Apoptosis; Endoderm Differentiation; Glycine, serine, alanine and threonine metabolism; Innate Immune System; Mitochondrial Pathway of Apoptosis: Antiapoptotic Bcl-2 Family; Mitochondrial Pathway of Apoptosis: Multidomain Bcl-2 Family; RIG-I/MDA5 mediated induction of IFN-alpha/beta pathways; Role of Calcineurin-dependent NFAT signaling in lymphocytes; TNFalpha
Q9HC97	bait	GPCRs, Class A Rhodopsin-like; Neuroactive ligand-receptor interaction
Q9HCE9	prey	Ion channel transport; Pathways CycE1_CDK2_module; Pathways E2F4 5_module; Pathways E2F6 8_module; Pathways p27_p21_module; Pathways rb_map; Pathways rb_module; Pathways ubiquinone biosynthesis; Stimuli-sensing channels; Transmembrane transport of small molecules
Q9HCJ2	prey	Axon guidance; Cell adhesion molecules (CAMs)
Q9HCP6	prey	Depolarization of the Presynaptic Terminal Triggers the Opening of Calcium Channels; Glibenclamide Action Pathway; Gliclazide Action Pathway; Nateglinide Action Pathway; Pancreas Function; Repaglinide Action Pathway; Sympathetic Nerve Pathway (Pre- and Post- Ganglionic Junction)
Q9HDB5	prey	Cell adhesion molecules (CAMs)
Q9NPA3	prey	Alzheimers Disease; Basal cell carcinoma; Basal_Cell_Carcinoma_Signaling_Pathway; Degradation of GLI2 by the proteasome; GLI3 is processed to GLI3R by the proteasome; Hedgehog; Hedgehog ,off, state; Hedgehog signaling events mediated by Gli proteins; Hedgehog signaling pathway; HH-Core; Signaling by Hedgehog
Q9NPC1	bait	AKT-mediated inactivation of FOXO1A; AndrogenReceptor; BDNF; BDNF signaling pathway; Calcium signaling pathway; Class A/1 (Rhodopsin-like receptors); Coregulation of Androgen receptor activity; Eicosanoid ligand-binding receptors; Fas Signaling Pathway in Cardiomyocytes; G alpha (q) signalling events; Gastrin-CREB signalling pathway via PKC and MAPK; GPCR ligand binding; GPCRs, Other; IGF-1 Recep…
Q9NPG8	prey	Loss of Function of SMAD2/3 in Cancer; Signaling by Activin; Signaling by TGF-beta Receptor Complex in Cancer; SMAD2/3 MH2 Domain Mutants in Cancer; SMAD2/3 Phosphorylation Motif Mutants in Cancer; TGF beta Signaling in Gastrointestinal Stem Cells
Q9NPL8	prey	Clathrin derived vesicle budding; Fibroblast growth factor-1; Lysosome Vesicle Biogenesis; Metabolism; Respiratory electron transport; Respiratory electron transport, ATP synthesis by chemiosmotic coupling, and heat production by uncoupling proteins ; TGF beta Signaling Pathway; The citric acid (TCA) cycle and respiratory electron transport; trans-Golgi Network Vesicle Budding
Q9NQC3	prey	Activation of ATR in response to replication stress; Activation of the pre-replicative complex; Adherens junction; Amyotrophic lateral sclerosis (ALS); Assembly of the RAD51-ssDNA nucleoprotein complex; ATM Signaling Network; Axonal growth inhibition (RHOA activation); Base Excision Repair; BH3-only proteins associate with and inactivate anti-apoptotic BCL-2 members; c-src mediated regulation of …
Q9NR48	prey	Activated PKN1 stimulates transcription of AR (androgen receptor) regulated genes KLK2 and KLK3; Amyloids; Basal cell carcinoma; beta-catenin independent WNT signaling; Canonical Wnt signaling pathway; Condensation of Prophase Chromosomes; Degradation of beta catenin; degradation of DVL; disassembly of the destruction complex and recruitment of AXIN to the membrane; DNA Damage Response (only ATM …
Q9NRP0	prey	Ectoderm Differentiation
Q9NS75	bait	Leukotriene receptors
Q9NSD7	bait	Class A/1 (Rhodopsin-like receptors); G alpha (i) signalling events; generation of amyloid b-peptide by ps1; GPCRs, Other; Peptide ligand-binding receptors; platelet amyloid precursor protein pathway
Q9NV96	prey	Glycerophospholipid metabolism; Ion channel transport; Ion transport by P-type ATPases; Phosphatidylinositol phosphate metabolism; Transmembrane transport of small molecules; Vitamin A (retinol) metabolism
Q9NW15	prey	Ion channel transport; Stimuli-sensing channels; Transmembrane transport of small molecules
Q9NWD8	prey	brca1 dependent ub ligase activity
Q9NWZ5	prey	Beta Ureidopropionase Deficiency; Dihydropyrimidinase Deficiency; Drug metabolism - other enzymes; MNGIE (Mitochondrial Neurogastrointestinal Encephalopathy); Pathways CTP biosynthesis via salvage pathway; Pathways CTP from cytidine step 1 3; Pathways Pyrimidine metabolism; Pathways UMP biosynthesis via salvage pathway; Pathways UMP from uridine step 1 1; Pyrimidine metabolism; Pyrimidine Metabol…
Q9NX61	prey	NHR; Nuclear Receptor transcription pathway; Nuclear Receptors; RXR and RAR heterodimerization with other nuclear receptor
Q9NY26	prey	Pre-NOTCH Expression and Processing; Voltage gated Potassium channels
Q9NY64	prey	Facilitative Na+-independent glucose transporters; Fructose and mannose metabolism; Galactose metabolism; NRF2 pathway; Nuclear Receptors Meta-Pathway; SLC-mediated transmembrane transport; Transmembrane transport of small molecules; Transport of glucose and other sugars, bile salts and organic acids, metal ions and amine compounds
Q9NYB0	prey	Acute myeloid leukemia; ANG_II_and_JAK_STAT_interactions_in_mediating_cardiac_myocyte_function; Assembly of the RAD50-MRE11-NBS1 complex at DNA double-strand breaks; ATM mediated phosphorylation of repair proteins; ATM mediated response to DNA double-strand break; ATM pathway; ATM Signaling Network; ATR signaling pathway; BARD1 signaling events; Base excision and single strand break repair; Base …
Q9NYF5	prey	a6b1 and a6b4 Integrin signaling; Activation of BAD and translocation to mitochondria; Activation of BH3-only proteins; adipocyte_v2 1; Alpha6Beta4Integrin; Anchoring of the basal body to the plasma membrane; Apoptosis; beta_cell_v2 3; Calcium Regulation in the Cardiac Cell; Cell cycle; Cell Cycle; Cell Cycle Checkpoints; Centrosome maturation; Chk1/Chk2(Cds1) mediated inactivation of Cyclin B:Cd…
Q9NYP7	prey	alpha-linolenic (omega3) and linoleic (omega6) acid metabolism; alpha-linolenic acid (ALA) metabolism; Alpha Linolenic Acid and Linoleic Acid Metabolism; arachidonate biosynthesis III (metazoa); Biosynthesis of unsaturated fatty acids; docosahexaenoate biosynthesis III (mammals); Fatty acid elongation; Fatty acid, triacylglycerol, and ketone body metabolism; Fatty Acyl-CoA Biosynthesis; icosapent…
Q9NZ32	prey	Anchoring of the basal body to the plasma membrane; Assembly of the primary cilium; Caspase Cascade in Apoptosis; Caspase Cascade in Apoptosis; Cell Cycle; Cell Cycle, Mitotic; Centrosome maturation; DNA Damage/Telomere Stress Induced Senescence; FAS pathway and Stress induction of HSP regulation; Formation of Senescence-Associated Heterochromatin Foci (SAHF); G2/M Transition; Huntington,s diseas…
Q9NZC3	prey	Calcium Regulation in the Cardiac Cell; GPCR downstream signaling; GPCR signaling-cholera toxin; GPCR signaling-G alpha i; GPCR signaling-G alpha q; GPCR signaling-G alpha s Epac and ERK; GPCR signaling-G alpha s PKA and ERK; GPCR signaling-pertussis toxin; Myometrial Relaxation and Contraction Pathways; Phospholipid Biosynthesis
Q9NZD8	prey	Endocytosis; FAS_signaling_in_cardiac_hypertrophy; GSK3beta_linked_proapoptotic_signaling_pathways_and_lithium_protection; Pathways Metabolic intermediate biosynthesis; Pathways protein ubiquitination; tnfr2 signaling pathway; Wnt_signaling_in_cardiomyocyte_hypertrophy
Q9NZH0	bait; prey	Adrenoceptors; GPCRs, Class C Metabotropic glutamate, pheromone; phospholipase c-epsilon pathway
Q9NZJ4	prey	Hair Follicle Development- Induction (Part 1 of 3); Lipid digestion, mobilization, and transport; proteasome complex; TP53 Network
Q9NZJ7	prey	Diseases of signal transduction; Extracellular vesicle-mediated signaling in recipient cells
Q9NZL9	prey	Cori Cycle; miR-targeted genes in epithelium - TarBase; miR-targeted genes in lymphocytes - TarBase; One Carbon Metabolism; Pathogenic Escherichia coli infection; Pathogenic Escherichia coli infection; Toll Like_receptor_signaling_network; Trans-sulfuration pathway
Q9NZQ3	prey	a6b1 and a6b4 Integrin signaling; Activation of BAD and translocation to mitochondria; Activation of NMDA receptor upon glutamate binding and postsynaptic events; Activation of Rac; Adaptive Immune System; Adherens junction; agrin in postsynaptic differentiation; Alpha 6 Beta 4 signaling pathway; Alpha4 beta1 integrin signaling events; Alpha6Beta4Integrin; Angiogenesis overview; Angiopoietin rece…
Q9NZT2	prey	Cross_talk_between_the_PI3K_Akt_and_JAK_STAT_pathways_in_acute_opioid_induced_cardioprotection; Packaging Of Telomere Ends
Q9P055	prey	ABC transporter disorders; cAMP signaling pathway; CD4 T cell receptor signaling; cystic fibrosis transmembrane conductance regulator (cftr) and beta 2 adrenergic receptor (b2ar) pathway; Defective CFTR causes cystic fibrosis; Disorders of transmembrane transporters; DroToll-like; Epstein-Barr virus infection; Fas Signaling Pathway; Hypoxia-Inducible Factor 1 (HIF-1) Pathway; IL-1 JNK; IL-1 NFkB;…
Q9P0L0	prey	a4b7 Integrin signaling; Adaptive Immune System; adenosine ribonucleotides de novo biosynthesis; adipocyte_v2 1; Adrenergic Pathway; Adrenergic signaling in cardiomyocytes; Alpha4 beta1 integrin signaling events; Amphetamine addiction; beta3_integrin_mediated_Ub_for_NFkB_activation_Proteins; Beta5 beta6 beta7 and beta8 integrin cell surface interactions; Calcium signaling pathway; Clathrin derive…
Q9P0W5	prey	Legionellosis
Q9P296	bait	Activation of C3 and C5; Allograft Rejection; Alternative complement activation; Complement Activation, Classical Pathway; Complement and coagulation cascades; Complement and Coagulation Cascades; Complement cascade; G alpha (i) signalling events; GPCRs, Class A Rhodopsin-like; GPCRs, Other; Human Complement System; Initial triggering of complement; Peptide ligand-binding receptors; Pertussis; Re…
Q9P2A4	prey	Activation of Rac; Acute myeloid leukemia; acute_Myeloid_leukemia_Signaling; Adaptive Immune System; Adherens junction; Angiogenesis overview; angiotensin ii mediated activation of jnk pathway via pyk2 dependent signaling; Axon guidance; calcium signaling by hbx of hepatitis b virus; CD209 (DC-SIGN) signaling; CD28 co-stimulation; CD28 dependent Vav1 pathway; CDC42 signaling events; Cell-Cell com…
Q9UBB4	prey	ADP signalling through P2Y purinoceptor 12; Adrenaline,noradrenaline inhibits insulin secretion; Attenuation phase; AUF1 (hnRNP D0) destabilizes mRNA; Bacterial invasion of epithelial cells; Cell-extracellular matrix interactions; Cellular response to heat stress; Cellular response to heat stress; Focal adhesion; Focal Adhesion; G alpha (12/13) signalling events; G beta:gamma signalling through P…
Q9UBE0	prey	Activated TLR4 signalling; Androgen receptor signaling pathway; Apoptosis-related network due to altered Notch3 in ovarian cancer; Apoptosis Modulation and Signaling; basic mechanisms of sumoylation; cd40l signaling pathway; chaperones modulate interferon signaling pathway; double stranded rna induced gene expression; Hepatitis C; MAPK signaling; Measles; Metabolism of proteins; MyD88-independent…
Q9UBS5	prey	a6b1 and a6b4 Integrin signaling; Activation of G protein gated Potassium channels; Activation of GABAB receptors; Adenylate cyclase inhibitory pathway; adipocyte_v2 1; ADP signalling through P2Y purinoceptor 12; Adrenergic signaling in cardiomyocytes; Alcoholism; Alpha6Beta4Integrin; Angiogenesis overview; Angiopoietin receptor Tie2-mediated signaling; Antigen activates B Cell Receptor (BCR) lea…
Q9UBY8	prey	Synaptic Vesicle Pathway
Q9UEU0	prey	Clathrin derived vesicle budding; Disinhibition of SNARE formation; Insulin Signaling; Membrane Trafficking; Nicotine Pathway (Dopaminergic Neuron), Pharmacodynamics; Phagosome; SNARE interactions in vesicular transport; Synaptic vesicle cycle; Synaptic Vesicle Pathway; trans-Golgi Network Vesicle Budding; Vibrio cholerae infection
Q9UEY8	prey	DNA damage response and chromatin remodeling; Miscellaneous transport and binding events; Regulation of mRNA stability by proteins that bind AU-rich elements; Signaling events mediated by HDAC Class I; SUMO E3 ligases SUMOylate target proteins; SUMOylation; SUMOylation of DNA damage response and repair proteins; TNFalpha; Transmembrane transport of small molecules; VEGF signaling pathway
Q9UF11	prey	alk in cardiac myocytes; ALK1 signaling events; ALK2 signaling events; Basal cell carcinoma; beta-catenin independent WNT signaling; beta_cell_v2 3; BMP; BMP signaling Dro; BMP Signaling Pathway in Stem Cells; BMP Signalling and Regulation; BMP Signalling Pathway; BMP2 signaling TGF-beta MV; Canonical Wnt signaling pathway; Colorectal cancer; ctcf: first multivalent nuclear factor; Degradation of…
Q9UGQ3	prey	Facilitative Na+-independent glucose transporters; Fructose and mannose metabolism; Galactose metabolism; NRF2 pathway; Nuclear Receptors Meta-Pathway; SLC-mediated transmembrane transport; Transmembrane transport of small molecules; Transport of glucose and other sugars, bile salts and organic acids, metal ions and amine compounds
Q9UH03	prey	basic mechanisms of sumoylation; basic mechanisms of sumoylation; DNA damage response and chromatin remodeling; DNA damage response and chromatin remodeling; eukaryotic protein translation; eukaryotic protein translation; Pathways protein sumoylation; Pathways protein sumoylation; Processing and activation of SUMO; Processing and activation of SUMO; regulation of transcriptional activity by pml; …
Q9UIF9	prey	Alcoholism; Alpha6Beta4Integrin; Angiopoietin receptor Tie2-mediated signaling; Axon guidance; B Cell Receptor Signaling Pathway; BCR; CD28 co-stimulation; CD28 dependent Vav1 pathway; Cell-Cell communication; cell cycle: g1/s check point; Chromatin modifying enzymes; Chromatin organization; Chronic myeloid leukemia; DCC mediated attractive signaling; Disease; Diseases of signal transduction; DNA…
Q9UIK5	prey	Post-transcriptional silencing by small RNAs; Validated targets of C-MYC transcriptional repression
Q9UJ14	prey	Aflatoxin activation and detoxification; Biological oxidations; Cyanoamino acid metabolism; Glutathione conjugation; Glutathione metabolism; Glutathione synthesis and recycling; Metabolism; Pathways glutathione metabolism; Pathways Sulfur metabolism; Phase II conjugation; Taurine and hypotaurine metabolism
Q9UJA2	prey	Activation of ATR in response to replication stress; Activation of the pre-replicative complex; Acyl chain remodelling of PG; Assembly of the pre-replicative complex; cardiolipin biosynthesis; cdk regulation of dna replication; Cell cycle; Cell Cycle; Cell Cycle Checkpoints; DNA replication; DNA Replication; DNA Replication; DNA Replication Pre-Initiation; DNA strand elongation; G1 to S cell cycl…
Q9UJX3	prey	acetylation and deacetylation of rela in nucleus; Activation of APC/C and APC/C:Cdc20 mediated degradation of mitotic proteins; Adaptive Immune System; Antigen processing: Ubiquitination & Proteasome degradation; APC-Cdc20 mediated degradation of Nek2A; APC/C-mediated degradation of cell cycle proteins; APC/C:Cdc20 mediated degradation of Cyclin B; APC/C:Cdc20 mediated degradation of mitotic prot…
Q9UK23	prey	EGFR downregulation; endocytotic role of ndk phosphins and dynamin; Lysosome; Notch signaling pathway; Pathways protein glycosylation; Pathways Protein modification; Synthesis and processing of ENV and VPU
Q9UKB1	prey	acetylation and deacetylation of rela in nucleus; Activated TLR4 signalling; Activation of NF-kappaB in B cells; Adaptive Immune System; adipocyte_v2 1; Adipocytokine signaling pathway; akt signaling pathway; Alternative NF-kappaB pathway; Antigen processing: Ubiquitination & Proteasome degradation; APC/C-mediated degradation of cell cycle proteins; Apoptosis; Apoptosis; Apoptosis-related network…
Q9UKR5	prey	Activation of BH3-only proteins; Apoptosis; Apoptosis; Caspases Cascade; DNA Damage Response; EGFR1; HIV-1 Nef: Negative effector of Fas and TNF-alpha; Integrated Breast Cancer Pathway; miRNA Regulation of DNA Damage Response; mRNA Splicing; mRNA Splicing - Major Pathway; mRNA Splicing - Minor Pathway; p38 MAPK Pathway; Post-Elongation Processing of Intronless pre-mRNA; Processing of Capped Intro…
Q9UL45	prey	Clathrin derived vesicle budding; Golgi Associated Vesicle Biogenesis; Membrane Trafficking; trans-Golgi Network Vesicle Budding; Vesicle-mediated transport
Q9UN36	prey	AP-1 transcription factor network; Endocrine and other factor-regulated calcium reabsorption; Hearing related SIX1 Interaction; TGF-Ncore; Thyroid hormone signaling pathway; Validated targets of C-MYC transcriptional repression
Q9UNF1	prey	Anchoring of the basal body to the plasma membrane; Assembly of the primary cilium; Attenuation phase; Autodegradation of the E3 ubiquitin ligase COP1; Cell Cycle; Cell Cycle, Mitotic; Cellular response to heat stress; Cellular responses to stress; Centrosome maturation; Chaperonin-mediated protein folding; Cooperation of Prefoldin and TriC/CCT in actin and tubulin folding; degradation of DVL; DN…
Q9UPR5	prey	a6b1 and a6b4 Integrin signaling; Activation of BAD and translocation to mitochondria; Activation of BH3-only proteins; adipocyte_v2 1; Alpha6Beta4Integrin; Antiarrhythmic Pathway, Pharmacodynamics; Apoptosis; ATR signaling pathway; beta_AR_stimulation_of_CICR_in_the_heart_involves_cAMP_activation; beta_cell_v2 3; Calcium Regulation in the Cardiac Cell; Calcium_Signaling_Pathway_Humanv3; Cell cyc…
Q9UQ90	prey	B cell receptor signaling; CD4 T cell receptor signaling-NFkB cascade; DroToll-like; Epstein-Barr virus infection; G Protein-Independent 7 Transmembrane Receptor Signaling; Hedgehog; Hypoxia-Inducible Factor 1 (HIF-1) Pathway; IL-1 JNK; IL-1 NFkB; IL-1 p38; Notch; Parkin-Ubiquitin Proteasomal System pathway; Proteasome; Proteasome Degradation; Response to DSB; TLR JNK; TLR NFkB; TLR p38; TNF
Q9UQB3	prey	a6b1 and a6b4 Integrin signaling; Adherens junction; Adherens junctions interactions; Alpha6Beta4Integrin; ANG_II_and_JAK_STAT_interactions_in_mediating_cardiac_myocyte_function; Angiopoietin receptor Tie2-mediated signaling; Apoptosis; Apoptotic cleavage of cell adhesion proteins; B cell receptor signaling; B Cell Receptor Signaling Pathway; Bacterial invasion of epithelial cells; BCR; BDNF sign…
Q9Y247	prey	Pathways putrescine biosynthesis via agmatine pathway; Pathways putrescine from agmatine step 1 1
Q9Y250	prey	ATM Signaling Pathway; BMI1; Cell cycle; Cell Cycle; Cell Cycle Checkpoints; Chk1/Chk2(Cds1) mediated inactivation of Cyclin B:Cdk1 complex; Cyclin A/B1 associated events during G2/M transition; Cyclin B2 mediated events; DNA Damage Response; G2 M Phase of the Cell Cycle; G2/M Checkpoints; G2/M DNA damage checkpoint; G2/M Transition; how progesterone initiates the oocyte maturation; miRNA Regulat…
Q9Y289	prey	Biotin transport and metabolism; Lipoate metabolism; Metabolism; Metabolism of vitamins and cofactors; Metabolism of water-soluble vitamins and cofactors; NRF2 pathway; Nuclear Receptors Meta-Pathway; SLC-mediated transmembrane transport; Transmembrane transport of small molecules; Transport of vitamins, nucleosides, and related molecules; Vitamin B5 - CoA biosynthesis from pantothenate; Vitamin …
Q9Y2C2	prey	chondroitin sulfate biosynthesis; chondroitin sulfate biosynthesis (late stages); Chondroitin sulfate/dermatan sulfate metabolism; dermatan sulfate biosynthesis; Dermatan sulfate biosynthesis; dermatan sulfate biosynthesis (late stages); Glycosaminoglycan biosynthesis - chondroitin sulfate / dermatan sulfate; Glycosaminoglycan metabolism; Metabolism; Metabolism of carbohydrates; TCF dependent sig…
Q9Y2I1	prey	Adipocytokine signaling pathway; Adipogenesis; Alpha 6 Beta 4 signaling pathway; Alpha6Beta4Integrin; AMPK signaling pathway; Anti-diabetic Drug Potassium Channel Inhibitors Pathway, Pharmacodynamics; ARMS-mediated activation; Axon guidance; BDNF; BDNF signaling pathway; cGMP-PKG signaling pathway; Constitutive Signaling by Aberrant PI3K in Cancer; Cytokine Signaling in Immune system; DAP12 inter…
Q9Y2M0	prey	Activation of BAD and translocation to mitochondria; Activation of BH3-only proteins; Apoptosis; ATM Signaling Network; ATR signaling pathway; BARD1 signaling events; Base Excision Repair; brca1 dependent ub ligase activity; Cell cycle; Cell Cycle; Cell Cycle; Cell Cycle Checkpoints; Cell Cycle, Mitotic; Chk1/Chk2(Cds1) mediated inactivation of Cyclin B:Cdk1 complex; Chromosome Maintenance; deact…
Q9Y2Z0	prey	ahr signal transduction pathway; Antigen processing and presentation; Attenuation phase; Cell Cycle; Cell Cycle, Mitotic; Cellular response to heat stress; Estrogen signaling pathway; Glucocorticoid Pathway (Peripheral Tissue), Pharmacodynamics; Glucocorticoid receptor regulatory network; Hedgehog; HSF1-dependent transactivation; HSF1 activation; Hypoxia-Inducible Factor 1 (HIF-1) Pathway; IL-1 N…
Q9Y320	prey	Assembly of Viral Components at the Budding Site; mRNA Processing; mRNA Splicing; mRNA Splicing - Major Pathway; Processing of Capped Intron-Containing Pre-mRNA; Spliceosome; Virus Assembly and Release
Q9Y342	prey	TNF signaling pathway
Q9Y487	prey	Formation of the ternary complex, and subsequently, the 43S complex; Gastrin; Lysosome; Purine metabolism; Regulation of mRNA stability by proteins that bind AU-rich elements; Ribosomal scanning and start codon recognition; Ribosome; Translation initiation complex formation
Q9Y587	prey	Clathrin derived vesicle budding; Fibroblast growth factor-1; Lysosome Vesicle Biogenesis; trans-Golgi Network Vesicle Budding
Q9Y5L2	prey	Basal cell carcinoma; Hippo signaling pathway; Mechanism_for_Dsh_Action_In_the_absence_of_a_wnt_signal; Melanogenesis; Proteoglycans in cancer; Signaling pathways regulating pluripotency of stem cells; Vitamin D Receptor Pathway; Wnt Canonical; Wnt Mammals; Wnt signaling pathway; Wnt Signaling Pathway; Wnt Signaling Pathway and Pluripotency; Wnt_Dvl_betaCatenin_Pitx2_pathway; Wnt_signaling_in_car…
Q9Y5R2	prey	Activation of Matrix Metalloproteinases; Degradation of the extracellular matrix; Extracellular matrix organization; Matrix Metalloproteinases
Q9Y5V3	prey	activated TAK1 mediates p38 MAPK activation; Activated TLR4 signalling; Aminosugars metabolism; Anchoring of the basal body to the plasma membrane; Apoptosis Modulation and Signaling; ATM Signaling Network; BMP2 signaling TAK1; Cell Cycle, Mitotic; Cellular response to heat stress; Centrosome maturation; Cytokine Signaling in Immune system; EBV LMP1 signaling; EPO signaling; Epstein-Barr virus in…
Q9Y5Y2	prey	ANG_II_and_JAK_STAT_interactions_in_mediating_cardiac_myocyte_function; Chaperonin-mediated protein folding; Cooperation of Prefoldin and TriC/CCT in actin and tubulin folding; PLK1 signaling events; Prefoldin mediated transfer of substrate to CCT/TriC; Proteasome; Protein folding
Q9Y5Y5	prey	ABC-family proteins mediated transport; ABC transporters in lipid homeostasis; Peroxisome
Q9Y618	prey	a6b1 and a6b4 Integrin signaling; acetylation and deacetylation of rela in nucleus; Activated TLR4 signalling; Activation of NF-kappaB in B cells; Acute myeloid leukemia; acute_Myeloid_leukemia_Signaling; adipocyte_v2 1; Adipocytokine signaling pathway; Adipogenesis; AGE-RAGE pathway; ahr signal transduction pathway; AKT phosphorylates targets in the cytosol; akt signaling pathway; Alcoholism; Al…
Q9Y639	prey	Huntington,s disease
Q9Y653	prey	Arf6 signaling events; Arf6 signaling events; Beta-agonist/Beta-blocker Pathway, Pharmacodynamics; Beta-agonist/Beta-blocker Pathway, Pharmacodynamics; Calcium Regulation in the Cardiac Cell; Calcium Regulation in the Cardiac Cell; Endocytosis; Endocytosis; Regulation of BetaAR turnover via desensitization and sequestration mechanism; Regulation of BetaAR turnover via desensitization and sequestr…
Q9Y679	prey	Antigen processing: Ubiquitination & Proteasome degradation; Arf6 trafficking events; Arrhythmogenic Right Ventricular Cardiomyopathy; Arrhythmogenic right ventricular cardiomyopathy (ARVC); Beta1 integrin cell surface interactions; CHL1 interactions; Class I MHC mediated antigen processing & presentation; Cross_talk_between_the_PI3K_Akt_and_JAK_STAT_pathways_in_acute_opioid_induced_cardioprotect…

## Sheet: disease enrichment
Diseases associated with baits and preys
Disease	Baits and preys annotated with disease	Enrichment p-value	Enrichment q-value (BH method)
Spastic Paraplegia, Hereditary	10	4.45724e-05	0.116442
Schizophrenia	87	0.000101751	0.116442
Neurodegenerative Disorders	42	0.000102852	0.116442
Neoplasm Metastasis	140	0.000121544	0.116442
Epilepsy, Temporal Lobe	17	0.000156767	0.116442
Epilepsy	37	0.000178821	0.116442
Malignant neoplasm of breast	178	0.000249535	0.125144
Glioma	87	0.000269844	0.125144
Neurologic Symptoms	11	0.000288277	0.125144
Paraparesis, Spastic	7	0.000336193	0.13135
Breast Carcinoma	168	0.000432883	0.142142
Liver carcinoma	125	0.000436576	0.142142
Seizures	36	0.000660756	0.197462
Muscle Spasticity	7	0.000707568	0.197462
Small cell carcinoma of lung	35	0.000798438	0.207967
Dystonia Disorders	12	0.000915091	0.217559
Spastic Ataxia	4	0.000973216	0.217559
Shy-Drager Syndrome	9	0.00100232	0.217559
Colonic Neoplasms	42	0.00147303	0.282224
Anaplastic astrocytoma	12	0.00148305	0.282224
Idiopathic generalized epilepsy	7	0.00151695	0.282224
Hyperlipoproteinemia Type IIa	6	0.00180055	0.319761
Febrile Convulsions	8	0.00197226	0.323414
Cerebellar Ataxia	10	0.00198667	0.323414
Absence Epilepsy	7	0.00212763	0.332506
Stomach Carcinoma	86	0.00224372	0.337162
HIV Infections	81	0.00262691	0.372962
Paraplegia	4	0.00267288	0.372962
Ataxia	17	0.00312274	0.380745
Impaired cognition	24	0.0031533	0.380745
Multiple System Atrophy	9	0.00328263	0.380745
Renal glomerular disease	9	0.00328263	0.380745
Milroy Disease	4	0.00329646	0.380745
Liver neoplasms	57	0.0033395	0.380745
Cataract	15	0.00341082	0.380745
Central neuroblastoma	65	0.00373155	0.401233
HTLV-II Infections	3	0.00381893	0.401233
Spastic Paraplegia	7	0.00390244	0.401233
Glioblastoma	70	0.00406239	0.402192
Congenital Myotonic Dystrophy	12	0.0041271	0.402192
Glomerulosclerosis (disorder)	8	0.00431561	0.402192
Bipolar Disorder	40	0.00432354	0.402192
Hereditary hemochromatosis	8	0.00467064	0.412483
Hearing Loss, Mixed Conductive-Sensorineural	15	0.00468848	0.412483
Dystonia	11	0.00477863	0.412483
Prostatic Neoplasms	68	0.00499956	0.412483
Panic Attacks	3	0.00512061	0.412483
Autistic Disorder	37	0.00514882	0.412483
Cardiomyopathy, Hypertrophic, Familial	6	0.00524838	0.412483
Congenital myopathy (disorder)	5	0.00527877	0.412483
Muscular Dystrophy, Oculopharyngeal	4	0.00574358	0.433307
Alcoholic Intoxication, Chronic	35	0.0058595	0.433307
Myotonic Dystrophy	12	0.00596927	0.433307
Chorea	5	0.00599127	0.433307
Epilepsy, Generalized	6	0.00642345	0.433307
Neuroblastoma	68	0.00647028	0.433307
Malignant neoplasm of stomach	82	0.00653475	0.433307
Autonomic neuropathy	3	0.0066582	0.433307
Disorder of skeletal muscle	3	0.0066582	0.433307
Spinal Cord Diseases	5	0.00676878	0.433307
Inattention	4	0.0067705	0.433307
Xenograft Model	28	0.00687612	0.433307
Movement Disorders	9	0.00795572	0.493381
Motor disturbances	3	0.00844144	0.512622
Drug Resistant Epilepsy	6	0.00852839	0.512622
Neuromyelitis Optica	5	0.00952006	0.554937
Mammary Neoplasms, Experimental	14	0.00977724	0.554937
Colon Carcinoma	76	0.0103899	0.554937
COENZYME Q10 DEFICIENCY	3	0.0104782	0.554937
Liver cyst	3	0.0104782	0.554937
Manganese Poisoning	3	0.0104782	0.554937
Monosomy 22	3	0.0104782	0.554937
Stereotypic Movement Disorder	3	0.0104782	0.554937
Protein Deficiency	7	0.0113406	0.554937
Muscular Dystrophy	14	0.0114554	0.554937
Marijuana Abuse	8	0.011605	0.554937
Congestive heart failure	32	0.0116288	0.554937
Ataxia, Spinocerebellar	9	0.0119895	0.554937
Dentatorubral-Pallidoluysian Atrophy	4	0.0120702	0.554937
Peripheral demyelinating neuropathy	4	0.0120702	0.554937
Adult T-Cell Lymphoma/Leukemia	24	0.0120766	0.554937
nervous system disorder	24	0.0120766	0.554937
Lysosomal Storage Diseases	7	0.0121729	0.554937
Nasopharyngeal Neoplasms	7	0.0121729	0.554937
Cocaine Abuse	3	0.0127748	0.554937
Incontinentia pigmenti, familial male-lethal type	3	0.0127748	0.554937
Nodular glomerulosclerosis	3	0.0127748	0.554937
Oral infection	3	0.0127748	0.554937
Senile cardiac amyloidosis	3	0.0127748	0.554937
Hippocampal sclerosis	5	0.0129565	0.554937
Nervous System Neoplasms	5	0.0129565	0.554937
Angelman Syndrome	6	0.0130674	0.554937
Alzheimer Disease, Late Onset	7	0.0139682	0.586816
Congenital Heart Defects	15	0.0141592	0.58851
Unipolar Depression	22	0.0150228	0.611397
Bloch Sulzberger syndrome	3	0.0153358	0.611397
Carotid artery occlusion	3	0.0153358	0.611397
Isodicentric Chromosome 15 Syndrome	3	0.0153358	0.611397
Myxoid cyst	12	0.0162166	0.639983
Animal Mammary Neoplasms	13	0.0168613	0.656738
Idiopathic Membranous Glomerulonephritis	5	0.0171455	0.656738
Malformations of Cortical Development	5	0.0171455	0.656738
Cocaine-Related Disorders	8	0.0175543	0.665872
Colorectal Carcinoma	96	0.0179575	0.674614
Severe depression	3	0.0181645	0.675892
Adenoma	43	0.0185768	0.683559
Alzheimer's Disease	68	0.0188259	0.683559
Sensorineural Hearing Loss (disorder)	11	0.0188954	0.683559
Demyelinating Diseases	7	0.0192711	0.685534
Familial Alzheimer Disease (FAD)	4	0.0194764	0.685534
Patent ductus arteriosus	4	0.0194764	0.685534
Malignant tumor of colon	69	0.0203967	0.700097
Squamous cell carcinoma of esophagus	37	0.0211198	0.700097
Cortical cataract	3	0.0212628	0.700097
Familial benign neonatal epilepsy	3	0.0212628	0.700097
Primary Systemic Amyloidosis	3	0.0212628	0.700097
Mental Depression	27	0.0215934	0.700097
Glycogen Storage Disease	4	0.021682	0.700097
Juvenile dermatomyositis	4	0.021682	0.700097
Motor symptoms	4	0.021682	0.700097
Optic Atrophy	4	0.021682	0.700097
Brugada Syndrome (disorder)	5	0.0221457	0.706748
Malignant Glioma	21	0.0222498	0.706748
Episodic Ataxia	3	0.0246315	0.751838
Myeloblastic leukemia	3	0.0246315	0.751838
Pyruvate Dehydrogenase Complex Deficiency Disease	3	0.0246315	0.751838
Renal dysplasia and retinal aplasia (disorder)	3	0.0246315	0.751838
Seropositive rheumatoid arthritis	3	0.0246315	0.751838
VITILIGO-ASSOCIATED MULTIPLE AUTOIMMUNE DISEASE SUSCEPTIBILITY 1 (finding)	10	0.0260409	0.788452
Centronuclear myopathy	4	0.026535	0.788452
Cortical Dysplasia	4	0.026535	0.788452
Presenile dementia	16	0.0266383	0.788452
Synovial Cyst	11	0.0270541	0.790668
Major Depressive Disorder	24	0.0271335	0.790668
Multiple Sclerosis, Relapsing-Remitting	7	0.0273202	0.790668
Hepatitis, Alcoholic	5	0.0280065	0.797406
Alloimmunisation	3	0.0282702	0.797406
Completed Suicide	3	0.0282702	0.797406
Myopathy	16	0.0290225	0.797406
Cyst	11	0.029167	0.797406
Malignant neoplasm of stomach stage IV	4	0.0291858	0.797406
Papillary Renal Cell Carcinoma	4	0.0291858	0.797406
Psychiatric symptom	4	0.0291858	0.797406
Paroxysmal nocturnal hemoglobinuria	6	0.0302969	0.822014
Tuberous Sclerosis	11	0.0313956	0.832568
Endocrine Gland Neoplasms	4	0.031988	0.832568
Hemochromatosis	7	0.0320933	0.832568
Albinism, Oculocutaneous	3	0.0321776	0.832568
Amyloid Neuropathies, Familial	3	0.0321776	0.832568
Chronic atrial fibrillation	3	0.0321776	0.832568
Chronic Lymphocytic Leukemia/Small Lymphocytic Lymphoma	3	0.0321776	0.832568
Sensory neuropathy	5	0.0324115	0.833105
Squamous cell carcinoma	72	0.0326546	0.833867
Psychotic Disorders	14	0.0331183	0.840216
Prader-Willi Syndrome	7	0.0338007	0.848352
Hypothyroidism	12	0.0338733	0.848352
Pregnancy in Diabetics	4	0.0349423	0.864049
Restless Legs Syndrome	4	0.0349423	0.864049
Amyloidosis	8	0.0354864	0.871982
Hepatitis E	3	0.0363514	0.876611
Pelizaeus-Merzbacher Disease	3	0.0363514	0.876611
Colorectal Cancer	96	0.0364952	0.876611
Depressive disorder	25	0.0367258	0.876611
Cardiomyopathies	23	0.0367966	0.876611
Ventricular Septal Defects	5	0.0372256	0.880114
MULTICYSTIC RENAL DYSPLASIA, BILATERAL	7	0.0373942	0.880114
Metastatic melanoma	17	0.0376939	0.881856
Senile Plaques	14	0.038363	0.892169
Multiple Myeloma	48	0.0395814	0.906735
Ataxia Telangiectasia	12	0.039869	0.906735
Spondylarthropathies	6	0.0405166	0.906735
Bilateral cataracts (disorder)	8	0.0405188	0.906735
Invasive Skin Melanoma	3	0.0407885	0.906735
Malignant lymphoma - lymphoplasmacytic	3	0.0407885	0.906735
Ovarian epithelial cancer recurrent	3	0.0407885	0.906735
Heart Diseases	18	0.0408873	0.906735
Myoclonic Epilepsy, Juvenile	4	0.0413102	0.906735
Plague	4	0.0413102	0.906735
AORTIC VALVE DISEASE 2	5	0.0424555	0.914056
Brain Hypoxia	2	0.0425795	0.914056
Malignant neoplasm of temporal lobe	2	0.0425795	0.914056
Nail Diseases	2	0.0425795	0.914056
melanoma	88	0.0432065	0.922446
Cerebral Amyloid Angiopathy	4	0.044724	0.949179
Ischemia	29	0.0449445	0.949179
Cervix carcinoma	42	0.0467987	0.955063
Pick Disease of the Brain	7	0.0474483	0.955063
Teratoma	7	0.0474483	0.955063
Parathyroid Adenoma	6	0.0475798	0.955063
Pancreatic carcinoma	64	0.0476707	0.955063
Neoplasm Invasiveness	10	0.0476732	0.955063
Systemic Inflammatory Response Syndrome	5	0.048106	0.955063
Monocytic leukemia	4	0.0482908	0.955063
Flushing	3	0.0504368	0.955063
Infantile Severe Myoclonic Epilepsy	3	0.0504368	0.955063
Cerebral Amyloid Angiopathy, Hereditary	2	0.0509037	0.955063
Congenital Fiber Type Disproportion	2	0.0509037	0.955063
Cowpox	2	0.0509037	0.955063
Dementia, familial Danish	2	0.0509037	0.955063
Double Outlet Right Ventricle	2	0.0509037	0.955063
Hemoglobinuria, Paroxysmal	2	0.0509037	0.955063
Mesangial proliferative glomerulonephritis	2	0.0509037	0.955063
Microcytic hypochromic anemia (disorder)	2	0.0509037	0.955063
Multiple Sclerosis, Chronic Progressive	2	0.0509037	0.955063
Regurgitation	2	0.0509037	0.955063
RESTING HEART RATE	2	0.0509037	0.955063
Segmental vitiligo	2	0.0509037	0.955063
Trichoepithelioma	2	0.0509037	0.955063
Non-small cell lung cancer stage I	5	0.0510899	0.955063
Glioblastoma Multiforme	20	0.0517683	0.963137
Iron Overload	6	0.0526858	0.970959
Substance Withdrawal Syndrome	6	0.0526858	0.970959
Dementia	19	0.053397	0.979446
Failure to Thrive	5	0.0541798	0.985126
Malignant neoplasm of pancreas	62	0.0542109	0.985126
Esophageal Neoplasms	28	0.0553536	0.998567
Heart failure	31	0.055498	0.998567
Ganglioneuroblastoma	4	0.0558814	0.998567
Frontotemporal Lobar Degeneration	7	0.0566241	0.998567
Developmental Disabilities	9	0.0567342	0.998567
Cognition Disorders	5	0.0573757	0.998567
Vitiligo	11	0.0588433	0.998567
Birdshot chorioretinopathy	2	0.0597528	0.998567
Central nervous system lesion	2	0.0597528	0.998567
Fasting Hypoglycemia	2	0.0597528	0.998567
Hydrosalpinx (disease)	2	0.0597528	0.998567
Hypersensitive syndrome	2	0.0597528	0.998567
Neonatal Jaundice	2	0.0597528	0.998567
Primary amyloidosis	2	0.0597528	0.998567
Primary immunoglobulin A nephropathy (disorder)	2	0.0597528	0.998567
Reticuloendotheliosis, X-linked	2	0.0597528	0.998567
Lewy Body Disease	8	0.0606297	0.998567
Sleep Disorders	6	0.0609468	0.998567
Bare Lymphocyte Syndrome	3	0.0610846	0.998567
Bare lymphocyte syndrome 2	3	0.0610846	0.998567
Congenital vascular anomaly	3	0.0610846	0.998567
Gallbladder adenocarcinoma	3	0.0610846	0.998567
Hyperaldosteronism	3	0.0610846	0.998567
Monocytosis	3	0.0610846	0.998567
Fragile X Syndrome	7	0.061597	1
Malignant neoplasm of prostate	105	0.0622049	1
Leukopenia	11	0.0624372	1
Hypertensive disease	54	0.0631356	1
Astrocytoma	29	0.0633107	1
Carcinogenesis	130	0.0639797	1
Albinism	4	0.0640749	1
Hearing Loss	7	0.0641804	1
Acquired CJD	3	0.0667689	1
African Trypanosomiasis	3	0.0667689	1
Astrocytoma, low grade	3	0.0667689	1
Central Core Myopathy (disorder)	3	0.0667689	1
Chromophobe Renal Cell Carcinoma	3	0.0667689	1
Echinococcosis	3	0.0667689	1
Ketosis	3	0.0667689	1
Myopathies, Nemaline	3	0.0667689	1
Vitamin D-Resistant Rickets, X-Linked	3	0.0667689	1
Lymphangioleiomyomatosis	4	0.0683944	1
Esophageal carcinoma	24	0.0686357	1
Alzheimer Disease, Early Onset	2	0.0690822	1
Charcot-Marie-Tooth Disease, Type Ia (disorder)	2	0.0690822	1
cystic disease	2	0.0690822	1
Involuntary Movements	2	0.0690822	1
Primary Peritoneal Carcinoma	2	0.0690822	1
Restrictive cardiomyopathy	2	0.0690822	1
Scleroderma, Limited	2	0.0690822	1
Ventricular hypertrophy	2	0.0690822	1
Stomach Neoplasms	37	0.0693295	1
Frontotemporal dementia	7	0.0695418	1
Cessation of life	8	0.0701615	1
Malignant neoplasm of lung	89	0.0705867	1
Renal carcinoma	21	0.0709481	1
Giant Cell Tumor of Bone	5	0.0712155	1
Cerebellar degeneration	3	0.0726851	1
Gliosis	3	0.0726851	1
Cystadenocarcinoma, Serous	6	0.0730896	1
Colorectal Neoplasms	45	0.0747596	1
Hyperinsulinism	13	0.075401	1
AURAL ATRESIA, CONGENITAL	4	0.0774708	1
Holoprosencephaly	4	0.0774708	1
Adrenoleukodystrophy	8	0.0778784	1
Mild cognitive disorder	8	0.0778784	1
Attention deficit hyperactivity disorder	19	0.0781729	1
Anaphylaxis (non medication)	3	0.0788262	1
Fibrous Dysplasia	3	0.0788262	1
Hydrocephalus, Normal Pressure	3	0.0788262	1
Lichen Planus	3	0.0788262	1
Usher Syndrome	3	0.0788262	1
Axenfeld-Rieger syndrome	2	0.0788495	1
Dysthymic Disorder	2	0.0788495	1
Hereditary Sensory and Autonomic Neuropathies	2	0.0788495	1
Hydrops Fetalis, Non-Immune	2	0.0788495	1
Intolerance to protein	2	0.0788495	1
Mixed Neoplasm	2	0.0788495	1
Radiation Damage	2	0.0788495	1
SPINOCEREBELLAR ATAXIA 17	2	0.0788495	1
Wolf-Hirschhorn Syndrome	2	0.0788495	1
Status Epilepticus	9	0.0789651	1
Leukemia, B-Cell	6	0.0796431	1
Malignant lymphoma, lymphocytic, intermediate differentiation, diffuse	15	0.0800083	1
Hematopoietic Neoplasms	9	0.0814429	1
Malignant tumor of cervix	35	0.0819483	1
Leukemia, Myelocytic, Acute	63	0.0820619	1
Acute myelomonocytic leukemia	4	0.0822236	1
Inherited neuropathies	4	0.0822236	1
Acute monocytic leukemia	5	0.0826915	1
Promyelocytic leukemia	12	0.0830578	1
Degenerative polyarthritis	36	0.0835231	1
Carcinoma breast stage IV	16	0.0841455	1
Atrophy, Muscular, Spinobulbar	3	0.0851851	1
Dermatomyositis, Childhood Type	3	0.0851851	1
Steroid-resistant nephrotic syndrome	3	0.0851851	1
Gastrointestinal Stromal Tumors	15	0.0853517	1
Neoplasm, Residual	10	0.0859792	1
X-linked agammaglobulinemia	4	0.0871166	1
Prostate carcinoma	97	0.0872108	1
Anoxia	16	0.087648	1
Developmental delay (disorder)	10	0.0883982	1
Vasculitis	8	0.0889262	1
3-Methylglutaconic aciduria type 2	2	0.0890148	1
Amyloidosis, Familial	2	0.0890148	1
Cystinuria	2	0.0890148	1
Glycogen Storage Disease Type I	2	0.0890148	1
Lens Opacities	2	0.0890148	1
Malignant histiocytosis	2	0.0890148	1
Neoplasms, Vascular Tissue	2	0.0890148	1
New Variant Creutzfeldt-Jakob Disease	2	0.0890148	1
Paralysed	2	0.0890148	1
Perivascular Epithelioid Cell Neoplasms	2	0.0890148	1
Zinc deficiency	2	0.0890148	1
Cancer Cell Growth	15	0.0890379	1
Cerebellar atrophy	3	0.0917543	1
Endometriosis of ovary	3	0.0917543	1
heavy drinking	3	0.0917543	1
Malignant hyperpyrexia due to anesthesia	3	0.0917543	1
Respiratory Hypersensitivity	3	0.0917543	1
Hearing Loss, Partial	8	0.0918232	1
Carcinoma of lung	80	0.0920563	1
Epileptic encephalopathy	4	0.0921472	1
Guillain-Barre Syndrome	4	0.0921472	1
Infection by Cryptococcus neoformans	4	0.0921472	1
Philadelphia chromosome-positive acute lymphoblastic leukemia	4	0.0921472	1
Nonorganic psychosis	10	0.0933583	1
Focal glomerulosclerosis	6	0.0937025	1
Deafness	8	0.0947739	1
Cryptorchidism	5	0.0950843	1
Inclusion Body Myopathy, Sporadic	4	0.097313	1
Sudden infant death syndrome	6	0.0974131	1
Anemia, severe	3	0.0985263	1
Encephalomyelitis	3	0.0985263	1
Hereditary Motor and Sensory Neuropathies	3	0.0985263	1
Aspergillosis, Allergic Bronchopulmonary	2	0.0995404	1
Classical phenylketonuria	2	0.0995404	1
Clumsiness - motor delay	2	0.0995404	1
Congenital hypoplasia of lung	2	0.0995404	1
Mucolipidosis Type IV	2	0.0995404	1
Opitz-G syndrome, type 2	2	0.0995404	1
Pseudolymphoma	2	0.0995404	1
Secondary hypertension	2	0.0995404	1
Neurofibrillary degeneration (morphologic abnormality)	9	0.100088	1
Tumor necrosis	9	0.100088	1
Tauopathies	7	0.100227	1
Secondary malignant neoplasm of lung	25	0.100673	1
Brain Neoplasms	28	0.101131	1
Spastic syndrome	6	0.101201	1
Chronic lung disease	4	0.102611	1
Headache	4	0.102611	1
Tropical Spastic Paraparesis	4	0.102611	1
Diabetic Retinopathy	11	0.103707	1
Lipodystrophy	6	0.105065	1
Arthrogryposis	3	0.105493	1
Ataxic	3	0.105493	1
Ventricular Fibrillation	3	0.105493	1
Diabetes Mellitus, Non-Insulin-Dependent	68	0.106729	1
leukemia	66	0.107235	1
Leukodystrophy	4	0.108039	1
Cystic Fibrosis	19	0.109625	1
Developmental reading disorder	2	0.110391	1
Familial benign pemphigus	2	0.110391	1
Galactosemias	2	0.110391	1
Hearing Loss, High-Frequency	2	0.110391	1
Humoral immune defect	2	0.110391	1
Leukemia secondary	2	0.110391	1
Leukodystrophy, Metachromatic	2	0.110391	1
Listeriosis	2	0.110391	1
NONAKA MYOPATHY	2	0.110391	1
Paroxysmal familial ventricular fibrillation	2	0.110391	1
Pseudoachondroplasia	2	0.110391	1
Severe chronic obstructive pulmonary disease	2	0.110391	1
Systemic amyloidosis	2	0.110391	1
Encephalitis	7	0.110672	1
Fibrillation	7	0.110672	1
IGA Glomerulonephritis	27	0.111806	1
Bone Marrow Diseases	3	0.112647	1
Hypertension, Renovascular	3	0.112647	1
Diabetic Cardiomyopathies	4	0.113593	1
Mastocytosis	4	0.113593	1
Necrosis	4	0.113593	1
Solid tumour	31	0.115735	1
Uveal melanoma	10	0.117678	1
Prediabetes syndrome	5	0.117693	1
Essential Tremor	4	0.11927	1
Primary Glioblastoma	4	0.11927	1
Aspirin-sensitive asthma with nasal polyps	3	0.11998	1
Lipoidosis	3	0.11998	1
Prolymphocytic Leukemia	3	0.11998	1
Hypoglycemia	8	0.120287	1
Subarachnoid Hemorrhage	12	0.120353	1
Transient Ischemic Attack	9	0.12098	1
Autoimmune hemolytic anemia	2	0.121531	1
Basal Ganglia Diseases	2	0.121531	1
DEAFNESS, AUTOSOMAL RECESSIVE (disorder)	2	0.121531	1
Distal Muscular Dystrophies	2	0.121531	1
Nesidioblastosis	2	0.121531	1
Pallidoluysian degeneration	2	0.121531	1
Parasitic Diseases	2	0.121531	1
Plasmablastic lymphoma	2	0.121531	1
Presbycusis	2	0.121531	1
Seizures, Focal	2	0.121531	1
Sleep Initiation and Maintenance Disorders	2	0.121531	1
Adverse reaction to drug	4	0.125067	1
Mastocytosis, Systemic	4	0.125067	1
Neuroectodermal Tumors	4	0.125067	1
Neuropathy	11	0.127778	1
Long QT Syndrome	6	0.129808	1
Helicobacter pylori (H. pylori) infection in conditions classified elsewhere and of unspecified site	14	0.130037	1
Amnesia	4	0.130981	1
Parasitemia	5	0.132367	1
Absence of sensation	2	0.132931	1
Aortic valve disorder	2	0.132931	1
Benign Meningioma	2	0.132931	1
High Grade Intraepithelial Neoplasia	2	0.132931	1
Limb defects	2	0.132931	1
Malignant Female Reproductive System Neoplasm	2	0.132931	1
Severe hereditary factor VIII deficiency disease	2	0.132931	1
Strabismus	2	0.132931	1
Coronary Aneurysm	3	0.135149	1
Disseminated neuroblastoma	3	0.135149	1
Neuropathogenesis	3	0.135149	1
Plaque, Amyloid	10	0.135672	1
Goiter	5	0.137434	1
Thyroid Gland Follicular Adenoma	5	0.137434	1
Weight Gain Adverse Event	8	0.137905	1
Diabetes Mellitus, Experimental	21	0.138283	1
Tremor	5	0.142585	1
Growth failure	3	0.142969	1
Malignant neoplasm of male breast	3	0.142969	1
Refractory anemia, without ringed sideroblasts, without excess blasts	3	0.142969	1
stage, prostate cancer	3	0.142969	1
Myositis	6	0.143139	1
Dyskinetic syndrome	4	0.143145	1
Adenocarcinoma of lung, stage I	2	0.144561	1
Epithelial cyst	2	0.144561	1
Nuclear non-senile cataract	2	0.144561	1
Neurilemmoma	7	0.145263	1
Obesity	69	0.146074	1
Huntington Disease	14	0.150494	1
Acute intermittent porphyria	3	0.150934	1
Angiomyolipoma	3	0.150934	1
Ciliary Motility Disorders	3	0.150934	1
Obesity, Visceral	3	0.150934	1
Neutropenia	9	0.151018	1
Conventional (Clear Cell) Renal Cell Carcinoma	15	0.151057	1
Non-Small Cell Lung Carcinoma	68	0.151687	1
Malignant neoplasm of thyroid	19	0.152336	1
Myeloid Leukemia, Chronic	31	0.153145	1
Fatigue	7	0.153579	1
Lyme Disease	7	0.153579	1
Influenza	20	0.15366	1
Cardiomyopathy, Familial Idiopathic	9	0.154566	1
Gaucher Disease	4	0.155734	1
Autosomal dominant hereditary disorder	2	0.15639	1
Dermatitis verrucosa	2	0.15639	1
Hyperphenylalaninaemia	2	0.15639	1
Left ventricular noncompaction	2	0.15639	1
Nuclear cataract	2	0.15639	1
Plasma cell dyscrasia	2	0.15639	1
Carcinoma of bladder	39	0.156736	1
Bacterial Infections	11	0.157806	1
Coinfection	7	0.157818	1
Waldenstrom Macroglobulinemia	5	0.158524	1
Hepatitis B	29	0.158851	1
Hepatomegaly	3	0.159038	1
Noninfiltrating Intraductal Carcinoma	13	0.160767	1
B-Cell Lymphomas	25	0.16089	1
CNS disorder	6	0.161841	1
Rett Syndrome	6	0.161841	1
Autosomal dominant retinitis pigmentosa	4	0.162179	1
Muscular Dystrophies, Limb-Girdle	4	0.162179	1
Secondary malignant neoplasm of lymph node	42	0.164589	1
Alkaline Phosphatase Adverse Event	3	0.167271	1
Atypical teratoid/rhabdoid tumor	3	0.167271	1
Cervical intraepithelial neoplasia grade 1	3	0.167271	1
HELLP Syndrome	3	0.167271	1
Oropharyngeal disorders	3	0.167271	1
Poorly differentiated carcinoma	3	0.167271	1
Segmental glomerulosclerosis	3	0.167271	1
Adenocarcinoma of lung, stage IV	2	0.168394	1
Bicuspid aortic valve	2	0.168394	1
Carcinoma, Ehrlich Tumor	2	0.168394	1
Hallervorden-Spatz Syndrome	2	0.168394	1
Hypokinesia	2	0.168394	1
Hypoplastic Left Heart Syndrome	2	0.168394	1
Infections, Hospital	2	0.168394	1
Meningomyelocele	2	0.168394	1
Oppositional Defiant Disorder	2	0.168394	1
Osteophyte	2	0.168394	1
Peroxisome biogenesis disorders	2	0.168394	1
Impaired glucose tolerance	13	0.169533	1
Testicular Neoplasms	6	0.171567	1
Medullary carcinoma of thyroid	9	0.172907	1
Spots on skin	9	0.172907	1
Aortic Valve Stenosis	5	0.17515	1
Alopecia Areata	4	0.175349	1
Histiocytosis, Langerhans-Cell	4	0.175349	1
cardiac event	3	0.175625	1
Friedreich Ataxia	3	0.175625	1
Hepatitis C	27	0.176404	1
Borna Disease	2	0.180547	1
Breast cancer, lobular	2	0.180547	1
Congenital Structural Myopathy	2	0.180547	1
Mitochondrial Respiratory Chain Deficiencies	2	0.180547	1
Oropharynx (excludes nasopharynx)	2	0.180547	1
Situs ambiguus	2	0.180547	1
Spinocerebellar Ataxia Type 2	2	0.180547	1
Terminal illness	2	0.180547	1
Thyrotoxicosis	2	0.180547	1
Typhoid Fever	2	0.180547	1
Hemophilia A	5	0.180835	1
Polyendocrinopathies, Autoimmune	5	0.180835	1
Prion Diseases	5	0.180835	1
Carcinoma, Large Cell	4	0.182068	1
Experimental Autoimmune Encephalomyelitis	16	0.182282	1
Down Syndrome	19	0.182817	1
Arthritis, Reactive	3	0.184092	1
Congenital anomaly of face	3	0.184092	1
FRAGILE X TREMOR/ATAXIA SYNDROME	3	0.184092	1
Myoclonic Epilepsies, Progressive	3	0.184092	1
Skin Diseases, Genetic	3	0.184092	1
Malignant neoplasm of mouth	17	0.186241	1
Mitral Valve Stenosis	10	0.186486	1
MRSA - Methicillin resistant Staphylococcus aureus infection	5	0.186588	1
Pancreatic Neoplasm	28	0.187782	1
Colorectal cancer metastatic	8	0.189227	1
Mammary Neoplasms	80	0.189536	1
Cancer of Nasopharynx	5	0.192406	1
Follicular adenoma	5	0.192406	1
Pseudoxanthoma Elasticum	3	0.192665	1
ESTROGEN RESISTANCE	2	0.192825	1
hemangiopericytoma	2	0.192825	1
Homocystinuria	2	0.192825	1
Hypercapnia	2	0.192825	1
Memory Loss	2	0.192825	1
Muscular Dystrophy, Emery-Dreifuss	2	0.192825	1
Severe Aplastic Anemia	2	0.192825	1
Sleep Apnea Syndromes	2	0.192825	1
Kidney Failure	14	0.19314	1
Malignant neoplasm of kidney	16	0.19329	1
Mood Disorders	12	0.194549	1
Spina Bifida	6	0.196888	1
Adenocarcinoma of pancreas	13	0.197214	1
Biliary Tract Cancer	5	0.198287	1
Vesicular Stomatitis	5	0.198287	1
Leukemogenesis	25	0.198326	1
Chronic kidney disease stage 5	9	0.200165	1
Retinal Detachment	3	0.201335	1
Neoplastic Cell Transformation	6	0.202113	1
Ischemic cardiomyopathy	4	0.202709	1
Peutz-Jeghers Syndrome	4	0.202709	1
Gestational Diabetes	9	0.204199	1
Exanthema	11	0.205178	1
Fibrosarcoma	11	0.205178	1
ALBINOIDISM, OCULOCUTANEOUS, AUTOSOMAL DOMINANT	2	0.205207	1
Atypical Ductal Breast Hyperplasia	2	0.205207	1
Cervical dysplasia	2	0.205207	1
Combined immunodeficiency	2	0.205207	1
Escherichia coli Infections	2	0.205207	1
Granulocytic Sarcoma	2	0.205207	1
Hemorrhagic Fever with Renal Syndrome	2	0.205207	1
High altitude pulmonary edema	2	0.205207	1
Immunoblastic Large-Cell Lymphoma	2	0.205207	1
Malignant neoplasm of adrenal cortex	2	0.205207	1
Mitral Valve Insufficiency	2	0.205207	1
Narcolepsy-Cataplexy Syndrome	2	0.205207	1
Optic Atrophy, Autosomal Dominant	2	0.205207	1
Situs Inversus	2	0.205207	1
Measles	7	0.207734	1
Acute Promyelocytic Leukemia	17	0.207995	1
Invasive Ductal Breast Carcinoma	10	0.208928	1
Hypospadias	4	0.209738	1
Absence of pain sensation	3	0.210095	1
Airway Obstruction	3	0.210095	1
Attention Deficit Disorder	3	0.210095	1
Marfan Syndrome	3	0.210095	1
Nephronophthisis	3	0.210095	1
Rous Sarcoma	3	0.210095	1
Lymphoma, Large-Cell, Follicular	8	0.210861	1
Parkinsonian Disorders	9	0.212368	1
Charcot-Marie-Tooth Disease	7	0.212544	1
Squamous cell carcinoma of the head and neck	30	0.21617	1
Clear-cell metastatic renal cell carcinoma	5	0.216287	1
Retroviridae Infections	4	0.216836	1
Invasive Carcinoma	7	0.217394	1
Christ-Siemens-Touraine syndrome	2	0.217671	1
Generalized vitiligo	2	0.217671	1
Lissencephaly	2	0.217671	1
Phenylketonurias	2	0.217671	1
Placental Insufficiency	2	0.217671	1
Recurrent respiratory papillomatosis	2	0.217671	1
Strawberry nevus of skin	2	0.217671	1
Brain Edema	3	0.218936	1
Severe congenital neutropenia	3	0.218936	1
hearing impairment	8	0.219774	1
Adult Acute Lymphocytic Leukemia	5	0.222399	1
Intestinal Diseases	4	0.223998	1
invasive cancer	7	0.227213	1
Cardiovascular Diseases	35	0.227776	1
Congenital neutropenia	3	0.227852	1
Lymphedema	3	0.227852	1
Rheumatic Heart Disease	3	0.227852	1
Cerebral Hemorrhage	10	0.22844	1
Abscess	2	0.230198	1
Bradycardia	2	0.230198	1
Bulimia	2	0.230198	1
Cardiovascular Abnormalities	2	0.230198	1
Human anaplasmosis due to Anaplasma phagocytophilum	2	0.230198	1
Infective endocarditis	2	0.230198	1
Nevus elasticus	2	0.230198	1
Palmoplantar Keratosis	2	0.230198	1
Steroid-sensitive nephrotic syndrome	2	0.230198	1
Treatment related leukaemia	2	0.230198	1
Cerebral atrophy	4	0.23122	1
Hurthle Cell Tumor	4	0.23122	1
Machado-Joseph Disease	4	0.23122	1
Polycystic Kidney, Autosomal Dominant	7	0.232179	1
Thyroid Neoplasm	18	0.233189	1
Post-Traumatic Stress Disorder	5	0.234773	1
Diabetic Nephropathy	23	0.235555	1
Cerebral Infarction	12	0.23619	1
Essential Hypertension	12	0.23619	1
Treatment related acute myeloid leukaemia	3	0.236835	1
Anxiety Disorders	15	0.237511	1
Hepatitis, Chronic	8	0.238005	1
Hyperparathyroidism, Secondary	8	0.238005	1
M5b Acute differentiated monocytic leukemia	4	0.238499	1
Muscle hypotonia	4	0.238499	1
Eclampsia	8	0.242642	1
Leukemia, Myeloid, Chronic, Atypical, BCR-ABL Negative	2	0.24277	1
Noise-induced hearing loss	2	0.24277	1
Nystagmus	2	0.24277	1
Old myocardial infarction	2	0.24277	1
Reactive systemic amyloidosis	2	0.24277	1
Salivary Gland Pleomorphic Adenoma	2	0.24277	1
Angioimmunoblastic Lymphadenopathy	3	0.245878	1
Multiple Endocrine Neoplasia	3	0.245878	1
Pemphigus	3	0.245878	1
Refractory anemias	3	0.245878	1
Rhabdoid Tumor	3	0.245878	1
Monosomy	7	0.247289	1
Hyperalgesia	8	0.247309	1
Infection	22	0.249923	1
Mesothelioma	15	0.250358	1
Polycythemia Vera	8	0.252006	1
Adenocarcinoma of colon	10	0.252728	1
Metabolic Diseases	15	0.253611	1
Intrahepatic Cholangiocarcinoma	5	0.253681	1
Malaria	19	0.254891	1
Bone Diseases, Developmental	3	0.254974	1
Carcinoma in situ of uterine cervix	3	0.254974	1
Congenital Disorders of Glycosylation	3	0.254974	1
Mitochondrial Myopathies	3	0.254974	1
Pancreatic Diseases	3	0.254974	1
Urticaria Pigmentosa	3	0.254974	1
Bacterial Endocarditis	2	0.255368	1
Malignant melanoma of eye	2	0.255368	1
Pervasive Development Disorder	2	0.255368	1
Protein C Deficiency	2	0.255368	1
Zellweger Syndrome	2	0.255368	1
Nasopharyngeal carcinoma	23	0.255862	1
Aortic Aneurysm, Abdominal	8	0.25673	1
Chronic Kidney Insufficiency	8	0.25673	1
Pheochromocytoma	10	0.25686	1
Embryonal Carcinoma	7	0.257528	1
Ovarian Carcinoma	66	0.258224	1
Mouth Neoplasms	9	0.259437	1
Middle Cerebral Artery Occlusion	5	0.260066	1
Anemia, Hemolytic	4	0.260636	1
Brain Diseases	8	0.261482	1
Mitochondrial Diseases	6	0.262545	1
Meningioma, benign, no ICD-O subtype	9	0.263876	1
Muscular Dystrophy, Facioscapulohumeral	3	0.264116	1
Atypical Hemolytic Uremic Syndrome	2	0.267979	1
Congenital long QT syndrome	2	0.267979	1
Gastroenteritis	2	0.267979	1
Geographic Atrophy	2	0.267979	1
Hernia	2	0.267979	1
Immunoglobulin A deficiency (disorder)	2	0.267979	1
Niemann-Pick Disease, Type C	2	0.267979	1
Non-small cell lung cancer metastatic	2	0.267979	1
Respiratory distress	2	0.267979	1
Uremia syndrome	2	0.267979	1
Mycoplasma Infections	4	0.268103	1
Encephalopathies	6	0.268267	1
Gallbladder Carcinoma	8	0.271064	1
FANCONI ANEMIA, COMPLEMENTATION GROUP A (disorder)	9	0.272823	1
Childhood asthma	5	0.272946	1
Human papilloma virus infection	3	0.273297	1
Neurofibromatosis 2	3	0.273297	1
Penile hypospadias	3	0.273297	1
Polyneuropathy	3	0.273297	1
Fanconi Anemia	10	0.273608	1
Weight Gain	10	0.273608	1
Epithelioma	11	0.2737	1
Kidney Failure, Chronic	23	0.274192	1
Acute leukemia	18	0.274368	1
Liver and Intrahepatic Biliary Tract Carcinoma	18	0.274368	1
Diabetes, Autoimmune	4	0.275608	1
Severe Sepsis	4	0.275608	1
Hyperglycemia	17	0.276391	1
Epstein-Barr Virus Infections	9	0.27733	1
Myocarditis	5	0.279437	1
Acth-Independent Macronodular Adrenal Hyperplasia	2	0.280585	1
Epiretinal Membrane	2	0.280585	1
External exotoses	2	0.280585	1
Hyperactive behavior	2	0.280585	1
Infertility	2	0.280585	1
Medulloblastoma, Childhood	2	0.280585	1
Prostate Cancer, Hereditary, 7	2	0.280585	1
Vascular anomaly	2	0.280585	1
Channelopathies	3	0.282511	1
Ehlers-Danlos Syndrome	3	0.282511	1
Henoch-Schoenlein Purpura	3	0.282511	1
Malignant neoplasm of colon stage IV	3	0.282511	1
Obsessive-Compulsive Disorder	4	0.283147	1
Aortic Aneurysm, Thoracic	5	0.285958	1
Amyotrophic Lateral Sclerosis	29	0.28773	1
Malignant neoplasm of gallbladder	7	0.288927	1
Multiple Sclerosis	38	0.289208	1
Acute myocarditis	1	0.290065	1
Adenocarcinoma of the gastroesophageal junction	1	0.290065	1
Adenocarcinoma, metastatic	1	0.290065	1
Age-related cognitive decline	1	0.290065	1
ATRIOVENTRICULAR CANAL DEFECT	1	0.290065	1
Autosomal Dominant Emery-Dreifuss Muscular Dystrophy (disorder)	1	0.290065	1
Camurati-Engelmann Syndrome	1	0.290065	1
Chronic cholecystitis	1	0.290065	1
Coffin-Lowry syndrome	1	0.290065	1
Conjunctivitis	1	0.290065	1
CONOTRUNCAL HEART MALFORMATIONS (disorder)	1	0.290065	1
Dendritic Cell Sarcoma, Follicular	1	0.290065	1
DIABETES MELLITUS, PERMANENT NEONATAL	1	0.290065	1
Disease of mucous membrane	1	0.290065	1
Dystonia 3, Torsion, X-Linked	1	0.290065	1
Eichsfeld type congenital muscular dystrophy	1	0.290065	1
Endocrine hypertension	1	0.290065	1
Erythrokeratoderma	1	0.290065	1
Esophageal Varices	1	0.290065	1
Extra-Adrenal Paraganglioma	1	0.290065	1
Familial Dystonia	1	0.290065	1
Gastric dysplasia	1	0.290065	1
Glucocorticoid deficiency with achalasia	1	0.290065	1
Glycogen Storage Disease Type VII	1	0.290065	1
Leri-Weill dyschondrosteosis	1	0.290065	1
Leukaemia recurrent	1	0.290065	1
Limbic Encephalitis	1	0.290065	1
Malocclusion	1	0.290065	1
Metastatic Malignant Neoplasm to the Leptomeninges	1	0.290065	1
Nematode infections	1	0.290065	1
Neuroblastic Tumor	1	0.290065	1
Ophthalmia, Sympathetic	1	0.290065	1
Paragangliomas, head and neck	1	0.290065	1
Peripheral axonal neuropathy	1	0.290065	1
Peripheral Nerve Sheath Neoplasm	1	0.290065	1
Plasmodium ovale infection	1	0.290065	1
Retinal defect	1	0.290065	1
Skin Pigmentation Disorder	1	0.290065	1
Squamous cell carcinoma of tonsil	1	0.290065	1
Swyer Syndrome	1	0.290065	1
Testicular hypogonadism	1	0.290065	1
THROMBOCYTOPENIA 2 (disorder)	1	0.290065	1
Thyroid Gland Spindle Cell Tumor with Thymus-Like Differentiation	1	0.290065	1
Toxoplasmosis, Congenital	1	0.290065	1
Transfusion related acute lung injury	1	0.290065	1
Tumor Virus Infections	1	0.290065	1
Vasospasm, Intracranial	1	0.290065	1
Venezuelan equine encephalomyelitis	1	0.290065	1
WAARDENBURG SYNDROME, TYPE 4A	1	0.290065	1
X-Linked Emery-Dreifuss Muscular Dystrophy	1	0.290065	1
Neoplasms, Experimental	3	0.291751	1
Acquired aplastic anemia	2	0.293174	1
Acute Myeloid Leukemia Arising from Previous Myelodysplastic Syndrome	2	0.293174	1
Asymptomatic Infections	2	0.293174	1
Enzyme inhibition disorder	2	0.293174	1
Follicular neoplasm	2	0.293174	1
Stage 4S neuroblastoma	2	0.293174	1
X-Linked Combined Immunodeficiency Diseases	2	0.293174	1
Cardiomyopathy, Dilated	15	0.293811	1
Follicular thyroid carcinoma	7	0.294247	1
Malignant neoplasm of ovary	64	0.296771	1
Tumor Progression	66	0.297215	1
Malnutrition	5	0.299081	1
Malignant neoplasm of gastrointestinal tract	9	0.300168	1
Fibrosis	8	0.300365	1
Adenomatous Polyposis Coli	15	0.300699	1
Cleft Lip with or without Cleft Palate	3	0.301011	1
Congenital clubfoot	3	0.301011	1
Chronic Kidney Diseases	11	0.302129	1
Cardiomegaly	8	0.305319	1
Liver Failure, Acute	5	0.305679	1
Adenocarcinoma in Situ	2	0.305732	1
Hepatic Encephalopathy	2	0.305732	1
Neuritis, Autoimmune, Experimental	2	0.305732	1
Osteoarthritis of distal interphalangeal joint	2	0.305732	1
Spastic	2	0.305732	1
Nonsyndromic Deafness	4	0.305933	1
Ki-1+ Anaplastic Large Cell Lymphoma	10	0.308027	1
Papillary thyroid carcinoma	16	0.308111	1
Hantavirus Infections	3	0.310286	1
Ovarian Serous Adenocarcinoma	3	0.310286	1
MYELODYSPLASTIC SYNDROME	11	0.310393	1
Recurrent tumor	12	0.312104	1
Hyperthyroidism	5	0.312298	1
Von Hippel-Lindau Syndrome	5	0.312298	1
Malignant neoplasm of liver	21	0.313511	1
Chronic graft-versus-host disease	4	0.313573	1
Liver regeneration disorder	4	0.313573	1
Necrotizing Enterocolitis	4	0.313573	1
Acute Chest Syndrome	1	0.313981	1
Amebiasis	1	0.313981	1
Bacterial sepsis	1	0.313981	1
Bronchopneumonia	1	0.313981	1
Cardiovascular Pathology	1	0.313981	1
Carney Triad	1	0.313981	1
Constitutional delay of growth and puberty	1	0.313981	1
Cyclic neutropenia	1	0.313981	1
Diseases of mitral valve	1	0.313981	1
Distal arthrogryposis syndrome	1	0.313981	1
Familial psoriasis	1	0.313981	1
Gastric Gastrointestinal Stromal Tumor	1	0.313981	1
Growth Hormone-Producing Pituitary Gland Neoplasm	1	0.313981	1
Hemolysis (disorder)	1	0.313981	1
Heredodegenerative Disorders, Nervous System	1	0.313981	1
Hypokalemia	1	0.313981	1
Inflammatory cardiomyopathy	1	0.313981	1
Invasive Candidiasis	1	0.313981	1
Iron Metabolism Disorders	1	0.313981	1
Lennox-Gastaut syndrome	1	0.313981	1
Lymphoma, Small Noncleaved-Cell	1	0.313981	1
McCune-Albright Syndrome	1	0.313981	1
Memory Impairment Adverse Event	1	0.313981	1
Multi-infarct dementia	1	0.313981	1
Multiple Sclerosis, Primary Progressive	1	0.313981	1
Niemann-Pick Diseases	1	0.313981	1
Pili torti-deafness syndrome	1	0.313981	1
Plasmacytosis	1	0.313981	1
Pleomorphic carcinoma	1	0.313981	1
Precocious Puberty, Central	1	0.313981	1
Primary hyperoxaluria, type I	1	0.313981	1
Psychomotor Disorders	1	0.313981	1
Residual Cancer	1	0.313981	1
Sore to touch	1	0.313981	1
Spinocerebellar Ataxia Type 5	1	0.313981	1
Tuberculosis, Multidrug-Resistant	1	0.313981	1
Waardenburg Syndrome	1	0.313981	1
Wolff-Parkinson-White Syndrome	1	0.313981	1
X-linked centronuclear myopathy	1	0.313981	1
Renal Cell Carcinoma	44	0.314434	1
Intellectual Disability	17	0.314878	1
Thyroid carcinoma	23	0.317794	1
5q-syndrome	2	0.318247	1
Dysmorphism	2	0.318247	1
Hallucinations	2	0.318247	1
Myelosuppression	2	0.318247	1
Paratuberculosis	2	0.318247	1
Pancreatitis, Chronic	11	0.318712	1
Dyslipidemias	9	0.318756	1
Fibromatosis, Aggressive	3	0.319568	1
Malaria, Falciparum	6	0.320947	1
Mucosa-Associated Lymphoid Tissue Lymphoma	7	0.32115	1
Cholera	4	0.32123	1
Tumor Promotion	4	0.32123	1
Muscular Dystrophy, Duchenne	5	0.325592	1
Peripheral T-Cell Lymphoma	5	0.325592	1
Adenoma of large intestine	10	0.325617	1
Progressive supranuclear palsy	3	0.328854	1
Dental caries	4	0.3289	1
Malignant neoplasm of urinary bladder	46	0.329241	1
ACTH-Secreting Pituitary Adenoma	2	0.330707	1
Anthrax disease	2	0.330707	1
Chromosome 5, trisomy 5q	2	0.330707	1
Hemangioblastoma	2	0.330707	1
Myelodysplastic Syndrome with Isolated del(5q)	2	0.330707	1
Osteoarthritis of the hand	2	0.330707	1
Spinocerebellar Ataxia Type 7	2	0.330707	1
Trisomy	7	0.332028	1
Creatinine finding	4	0.33658	1
Acute monoblastic leukemia	1	0.337093	1
Anhedonia	1	0.337093	1
Aphasia	1	0.337093	1
Atherosclerotic occlusive disease	1	0.337093	1
Bacteroides fragilis infection in conditions classified elsewhere and of unspecified site	1	0.337093	1
beta^0^ Thalassemia	1	0.337093	1
Bipolar II disorder	1	0.337093	1
Bone Sarcoma	1	0.337093	1
Carcinoma of extrahepatic bile duct	1	0.337093	1
Carcinoma of unknown primary	1	0.337093	1
Cardiomyopathy, Familial Hypertrophic, 1 (disorder)	1	0.337093	1
Chronic venous insufficiency	1	0.337093	1
Congenital, Hereditary, and Neonatal Diseases and Abnormalities	1	0.337093	1
Enthesitis	1	0.337093	1
Exencephaly	1	0.337093	1
Fundus Albipunctatus	1	0.337093	1
Gastric hyperplastic polyp	1	0.337093	1
Glucose Metabolism Disorders	1	0.337093	1
Hereditary sideroblastic anemia	1	0.337093	1
INCLUSION BODY MYOPATHY WITH EARLY-ONSET PAGET DISEASE AND FRONTOTEMPORAL DEMENTIA	1	0.337093	1
Jaundice, Chronic Idiopathic	1	0.337093	1
Keratoderma	1	0.337093	1
Kyphosis deformity of spine	1	0.337093	1
Leukomalacia, Periventricular	1	0.337093	1
Leydig cell tumor, benign	1	0.337093	1
Lymphatic Abnormalities	1	0.337093	1
Malignant Carcinoid Syndrome	1	0.337093	1
Malignant melanoma, metastatic	1	0.337093	1
Neurocysticercosis	1	0.337093	1
Neuroferritinopathy	1	0.337093	1
Non-small cell carcinoma	1	0.337093	1
Osteitis Fibrosa Disseminata	1	0.337093	1
Parapsoriasis	1	0.337093	1
Parathyroid hyperplasia	1	0.337093	1
Pemphigus and fogo selvagem	1	0.337093	1
Periapical Granuloma	1	0.337093	1
Postoperative Nausea and Vomiting	1	0.337093	1
Primary cutaneous B-cell lymphoma	1	0.337093	1
Rhabdomyolysis	1	0.337093	1
Rheumatoid Vasculitis	1	0.337093	1
Sarcoglycanopathies	1	0.337093	1
Sexual abuse	1	0.337093	1
Siderosis	1	0.337093	1
Smith-Lemli-Opitz Syndrome	1	0.337093	1
Spasm	1	0.337093	1
Supravalvular aortic stenosis	1	0.337093	1
TOBACCO ADDICTION, SUSCEPTIBILITY TO (finding)	1	0.337093	1
Tuberculosis of intestines	1	0.337093	1
TUMOR PREDISPOSITION SYNDROME	1	0.337093	1
Zellweger Spectrum	1	0.337093	1
Pulmonary Emphysema	7	0.337488	1
GRN-related frontotemporal dementia	3	0.338136	1
Microalbuminuria	3	0.338136	1
Osteochondritis Dissecans	3	0.338136	1
Persistent infection	3	0.338136	1
Cardiac Arrest	6	0.338858	1
Atrophic condition of skin	5	0.338943	1
Aortic Aneurysm	8	0.340446	1
Left Ventricular Hypertrophy	9	0.342307	1
Malignant Pleural Mesothelioma	9	0.342307	1
Cholestasis of pregnancy	2	0.343103	1
HTLV-I Infections	2	0.343103	1
Low Back Pain	2	0.343103	1
Mixed cryoglobulinemia	2	0.343103	1
Neurobehavioral Manifestations	2	0.343103	1
Partial Trisomy	2	0.343103	1
Post MI	2	0.343103	1
High-Grade Prostatic Intraepithelial Neoplasia	4	0.344268	1
Nerve Degeneration	4	0.344268	1
gliosarcoma	3	0.347411	1
Spondylarthritis	3	0.347411	1
Anemia	12	0.34814	1
Lip and Oral Cavity Carcinoma	15	0.350092	1
Helicobacter pylori infection	11	0.352449	1
Keratitis	2	0.355424	1
Learning Disabilities	2	0.355424	1
Sclerosis	2	0.355424	1
Toxic Epidermal Necrolysis	2	0.355424	1
Cardiac Arrhythmia	3	0.356673	1
Conn Syndrome	3	0.356673	1
Tetralogy of Fallot	3	0.356673	1
Thrombocythemia, Essential	6	0.356872	1
Acute Myeloid Leukemia, M1	1	0.359427	1
Adenoma of lung	1	0.359427	1
Adult-Onset Still Disease	1	0.359427	1
Antibiotic-associated diarrhea	1	0.359427	1
Anxiety neurosis (finding)	1	0.359427	1
Appendicitis	1	0.359427	1
Atrioventricular Septal Defect	1	0.359427	1
Congenital ear anomaly NOS (disorder)	1	0.359427	1
Constitutional Symptom	1	0.359427	1
de novo myelodysplastic syndromes	1	0.359427	1
Diverticulitis	1	0.359427	1
Dysarthria	1	0.359427	1
Dysautonomia, Familial	1	0.359427	1
Dystonia Musculorum Deformans	1	0.359427	1
Familial Cerebral Amyloid Angiopathy	1	0.359427	1
Familial Hemiplegic Migraine	1	0.359427	1
Fetal Hypoxia	1	0.359427	1
Giardiasis	1	0.359427	1
Histiocytoma, Angiomatoid Fibrous	1	0.359427	1
Idiopathic scoliosis	1	0.359427	1
Infantile Neuroaxonal Dystrophy	1	0.359427	1
Intestinal infectious disease (disorder)	1	0.359427	1
Lentivirus Infections	1	0.359427	1
Localized Carcinoma	1	0.359427	1
Loss of scalp hair	1	0.359427	1
Low Grade Lymphoma (neoplasm)	1	0.359427	1
Melanosis	1	0.359427	1
Myasthenias	1	0.359427	1
Neonatal hepatitis	1	0.359427	1
Ophthalmoplegia	1	0.359427	1
Orofaciodigital Syndromes	1	0.359427	1
Pachygyria	1	0.359427	1
Parasitic infection	1	0.359427	1
Pheochromocytoma, Extra-Adrenal	1	0.359427	1
Phosphate Diabetes	1	0.359427	1
Pigmentation Disorders	1	0.359427	1
Pigmented villonodular synovitis	1	0.359427	1
Precursor T-cell lymphoblastic lymphoma	1	0.359427	1
Primary Focal Segmental Glomerulosclerosis	1	0.359427	1
Protein Misfolding Disorders	1	0.359427	1
Pseudomyxoma Peritonei	1	0.359427	1
Retinal vascular occlusion	1	0.359427	1
secondary myelofibrosis	1	0.359427	1
SPINOCEREBELLAR ATAXIA, AUTOSOMAL RECESSIVE 1	1	0.359427	1
Squamous cell carcinoma of penis	1	0.359427	1
Stage II Colorectal Cancer AJCC v7	1	0.359427	1
Transient Cerebral Ischemia	1	0.359427	1
Vacuolar myopathy	1	0.359427	1
Viral Encephalitis	1	0.359427	1
XERODERMA PIGMENTOSUM, COMPLEMENTATION GROUP E	1	0.359427	1
Gastritis	8	0.360784	1
Malignant neoplasm of esophagus	21	0.361083	1
Ulcerative Colitis	28	0.361666	1
Kidney Diseases	24	0.364173	1
Autoimmune Diseases	28	0.364275	1
Hepatitis, Autoimmune	5	0.365753	1
Adenocarcinoma, Clear Cell	4	0.36734	1
Bacteremia	4	0.36734	1
Multiple tumors	4	0.36734	1
alcohol use disorder	2	0.367661	1
CAMPOMELIC DYSPLASIA	2	0.367661	1
Common acute lymphoblastic leukemia	2	0.367661	1
Gastric Cardia Adenocarcinoma	2	0.367661	1
Gonorrhea	2	0.367661	1
hiv-infection/aids	2	0.367661	1
Myoclonus	2	0.367661	1
Osteitis Deformans	2	0.367661	1
Pancreatitis, Alcoholic	2	0.367661	1
Myocardial Ischemia	17	0.368247	1
Renal fibrosis	6	0.368918	1
Progressive cGVHD	6	0.374949	1
Progressive Neoplastic Disease	6	0.374949	1
airway disease	4	0.375024	1
Malaria, Cerebral	4	0.375024	1
Melanoma, B16	4	0.375024	1
Teratocarcinoma	4	0.375024	1
Hypertension, Portal	3	0.375137	1
Malignant neoplasm of nasopharynx	3	0.375137	1
Proliferative diabetic retinopathy	3	0.375137	1
oligodendroglioma	7	0.375974	1
Cytogenetically normal acute myeloid leukemia	2	0.379807	1
Disorder of the optic nerve	2	0.379807	1
Endometrial Stromal Sarcoma	2	0.379807	1
Erythroblastosis	2	0.379807	1
Learning Disorders	2	0.379807	1
Mild Mental Retardation	2	0.379807	1
Nicotinamide adenine dinucleotide coenzyme Q reductase deficiency	2	0.379807	1
Obstructive nephropathy	2	0.379807	1
Rotavirus Infections	2	0.379807	1
Splenic Marginal Zone B-Cell Lymphoma	2	0.379807	1
Adrenoleukodystrophy, Neonatal	1	0.38101	1
Alagille Syndrome	1	0.38101	1
Alphavirus Infections	1	0.38101	1
Alveolar echinococcosis	1	0.38101	1
Anemia, Hemolytic, Congenital	1	0.38101	1
Anxiety state	1	0.38101	1
Aseptic Meningitis	1	0.38101	1
Associated symptom	1	0.38101	1
Autistic behavior	1	0.38101	1
Autonomic nervous system disorders	1	0.38101	1
Benign Mastocytoma	1	0.38101	1
Cerebral Small Vessel Diseases	1	0.38101	1
Chorioretinitis	1	0.38101	1
Chronic progressive chorea	1	0.38101	1
Codependency	1	0.38101	1
Corticobasal degeneration	1	0.38101	1
Cutis Laxa, Autosomal Recessive, Type I	1	0.38101	1
Depressive episode, unspecified	1	0.38101	1
Disorders of Porphyrin Metabolism	1	0.38101	1
Fallopian Tube Carcinoma	1	0.38101	1
Fibrolamellar hepatocellular carcinoma	1	0.38101	1
Gait Ataxia	1	0.38101	1
Hearing problem	1	0.38101	1
Hereditary Diffuse Gastric Cancer	1	0.38101	1
Holt-Oram syndrome	1	0.38101	1
Hyperbilirubinemia, Neonatal	1	0.38101	1
HYPERPIGMENTATION, FAMILIAL PROGRESSIVE	1	0.38101	1
Idiopathic bronchiectasis	1	0.38101	1
Inflammatory polyarthritis	1	0.38101	1
Jeune thoracic dystrophy	1	0.38101	1
Keratitis, Herpetic	1	0.38101	1
Late-Infantile Neuronal Ceroid Lipfuscinosis	1	0.38101	1
Localized Malignant Neoplasm	1	0.38101	1
Low grade B-cell lymphoma	1	0.38101	1
Malignant neoplasm tonsil	1	0.38101	1
Mast Cell Neoplasm	1	0.38101	1
Mastocytoma	1	0.38101	1
Nodular melanoma	1	0.38101	1
Peyronie Disease	1	0.38101	1
Polycystic liver disease	1	0.38101	1
Pure Red-Cell Aplasia	1	0.38101	1
Radial polydactyly	1	0.38101	1
Severe diarrhea	1	0.38101	1
Specific language impairment	1	0.38101	1
Stage II Colorectal Cancer	1	0.38101	1
Thyrotoxic periodic paralysis	1	0.38101	1
Truncus Arteriosus, Persistent	1	0.38101	1
Visual symptoms	1	0.38101	1
Adenocarcinoma of large intestine	7	0.381497	1
Hypoxia-Ischemia, Brain	3	0.384331	1
Inclusion Body Myositis (disorder)	3	0.384331	1
Carcinoma, Transitional Cell	14	0.384768	1
Microcephaly	6	0.387015	1
Sleep Apnea, Obstructive	6	0.387015	1
Cholangiocarcinoma	14	0.38855	1
Alcohol abuse	4	0.390365	1
Carcinoma of urinary bladder, superficial	2	0.391853	1
Epilepsies, Myoclonic	2	0.391853	1
Growth Hormone-Secreting Pituitary Adenoma	2	0.391853	1
Leprosy, Lepromatous	2	0.391853	1
Neurotoxicity Syndromes	2	0.391853	1
Trisomy 12	2	0.391853	1
Vascular Diseases	14	0.392336	1
Hypertrophic Cardiomyopathy	7	0.392549	1
Cerebral Ischemia	7	0.398076	1
Anaplastic Oligodendroglioma	5	0.399295	1
Laryngeal Squamous Cell Carcinoma	5	0.399295	1
Neuroectodermal Tumor, Primitive	5	0.399295	1
Superficial ulcer	5	0.399295	1
Autism Spectrum Disorders	9	0.39971	1
Abetalipoproteinemia	1	0.401867	1
Acute gastroenteritis	1	0.401867	1
Anaplastic Large Cell Lymphoma, ALK-Positive	1	0.401867	1
Borderline ovarian tumour	1	0.401867	1
Cerebellar Neoplasms	1	0.401867	1
Cervical Dystonia	1	0.401867	1
Cholesterol Ester Storage Disease	1	0.401867	1
Clear cell sarcoma of kidney	1	0.401867	1
Cockayne Syndrome, Type II	1	0.401867	1
Congenital Hydrocephalus	1	0.401867	1
Dentinogenesis Imperfecta	1	0.401867	1
Distal Renal Tubular Acidosis	1	0.401867	1
Dysequilibrium syndrome	1	0.401867	1
Fetal Death	1	0.401867	1
fibroma	1	0.401867	1
Gerstmann-Straussler-Scheinker Disease	1	0.401867	1
Gonadal Dysgenesis, 45,X	1	0.401867	1
Heart Failure, Diastolic	1	0.401867	1
Hereditary Neurodegenerative Disorder	1	0.401867	1
Klatskin Tumor	1	0.401867	1
Leukemia, T-Cell, Chronic	1	0.401867	1
Lone atrial fibrillation	1	0.401867	1
Mixed phenotype acute leukemia	1	0.401867	1
Multiple Epiphyseal Dysplasia	1	0.401867	1
Myopia, Degenerative	1	0.401867	1
Pendred's syndrome	1	0.401867	1
POLYCYSTIC KIDNEY DISEASE 1	1	0.401867	1
Reading Disabilities	1	0.401867	1
Refractory Neoplasm	1	0.401867	1
Sleep Deprivation	1	0.401867	1
Squamous cell carcinoma of vulva	1	0.401867	1
Substance Abuse, Intravenous	1	0.401867	1
TDP-43 Proteinopathies	1	0.401867	1
Tumors in animals	1	0.401867	1
Choriocarcinoma	10	0.402094	1
Breast Cancer Model	3	0.40262	1
Bullous pemphigoid	3	0.40262	1
Hypotension	3	0.40262	1
Acute Cerebrovascular Accidents	2	0.403792	1
Bronchogenic Carcinoma	2	0.403792	1
Ectopic Pregnancy	2	0.403792	1
Erythema	2	0.403792	1
Familial dilated cardiomyopathy	2	0.403792	1
Marginal Zone B-Cell Lymphoma	2	0.403792	1
Precursor cell lymphoblastic lymphoma	2	0.403792	1
Single tumor	2	0.403792	1
Sinusitis	2	0.403792	1
Tumor-Associated Vasculature	2	0.403792	1
Varicella zoster	2	0.403792	1
Varicocele	2	0.403792	1
Advanced cancer	4	0.405653	1
Alcoholic Liver Diseases	4	0.405653	1
Interstitial fibrosis	4	0.405653	1
Rhinitis	4	0.405653	1
Spontaneous abortion	9	0.409332	1
Diabetes	40	0.409612	1
Arteriosclerosis	33	0.410184	1
Chronic sinusitis	3	0.411707	1
Dyslexia	3	0.411707	1
Inborn Errors of Metabolism	3	0.411707	1
Tachycardia	3	0.411707	1
Ureteral obstruction	5	0.412671	1
Hairy Cell Leukemia	4	0.41327	1
Dry Eye Syndromes	2	0.415618	1
Iron deficiency anemia	2	0.415618	1
Leukemia, Plasma Cell	2	0.415618	1
Malignant Conversion	2	0.415618	1
Muscle Rigidity	2	0.415618	1
Primary central nervous system lymphoma	2	0.415618	1
Streptococcal Infections	2	0.415618	1
Degenerative disorder	3	0.42075	1
Uveomeningoencephalitic Syndrome	3	0.42075	1
Myelofibrosis	4	0.420865	1
Abnormal involuntary movement	1	0.422022	1
Acute type B viral hepatitis	1	0.422022	1
Adenocarcinoma of small intestine	1	0.422022	1
Alcoholic Intoxication	1	0.422022	1
Allergy to peanuts	1	0.422022	1
Depression, Postpartum	1	0.422022	1
Drug toxicity	1	0.422022	1
Duane Retraction Syndrome	1	0.422022	1
Epilepsy, Rolandic	1	0.422022	1
Gastroparesis	1	0.422022	1
Glossitis, Benign Migratory	1	0.422022	1
Glucocorticoid deficiency	1	0.422022	1
Glycogen Storage Disease Type V	1	0.422022	1
Hepatic Veno-Occlusive Disease	1	0.422022	1
Hereditary Paraganglioma	1	0.422022	1
Human immunodeficiency virus, type 2 [HIV-2] infection in conditions classified elsewhere and of unspecified site	1	0.422022	1
Hypergammaglobulinemia	1	0.422022	1
Hypersomnia	1	0.422022	1
Hypopharyngeal Carcinoma	1	0.422022	1
Hypophosphatasia	1	0.422022	1
Infantile malignant osteopetrosis	1	0.422022	1
Leydig Cell Tumor	1	0.422022	1
Macroangiopathy	1	0.422022	1
Methamphetamine dependence	1	0.422022	1
Multiple Chemical Sensitivity	1	0.422022	1
multiple pathologies	1	0.422022	1
Observation of Neuromuscular Block	1	0.422022	1
Oligodendroglial Neoplasm	1	0.422022	1
Pathological Dilatation	1	0.422022	1
PEELING SKIN SYNDROME	1	0.422022	1
Pseudorabies	1	0.422022	1
X-linked hydrocephalus syndrome	1	0.422022	1
Xanthoma	1	0.422022	1
Tuberculosis	19	0.422741	1
Meningioma	15	0.422902	1
Preleukemia	9	0.423762	1
Nephroblastoma	11	0.42555	1
Chronic pain	2	0.427325	1
Eye Abnormalities	2	0.427325	1
Nephrotic Syndrome, Minimal Change	2	0.427325	1
Optic Neuritis	2	0.427325	1
Pulmonary function (finding)	2	0.427325	1
Simple renal cyst	2	0.427325	1
Subacute Sclerosing Panencephalitis	2	0.427325	1
Ductal Carcinoma	8	0.427398	1
Well Differentiated Oligodendroglioma	6	0.429161	1
Secondary malignant neoplasm of bone	10	0.429357	1
Pleural Effusion, Malignant	3	0.429746	1
Uremia	3	0.429746	1
Leukemia, Lymphocytic, Acute, L1	13	0.43031	1
Adenocarcinoma of lung (disorder)	26	0.43173	1
Monoclonal Gammopathy of Undetermined Significance	5	0.432647	1
Adenocarcinoma Of Esophagus	10	0.433898	1
Sarcoma	26	0.434506	1
Severe Combined Immunodeficiency	18	0.436252	1
Leishmaniasis, Visceral	3	0.438692	1
Polycythemia	3	0.438692	1
Bile duct carcinoma	2	0.438908	1
Bronchiectasis	2	0.438908	1
Congenital anomaly of brain	2	0.438908	1
Hemophilia B	2	0.438908	1
Muscle degeneration	2	0.438908	1
Sickle Cell Trait	2	0.438908	1
Varicosity	2	0.438908	1
Intracranial Hemorrhages	6	0.441135	1
22q11 Deletion Syndrome	1	0.441499	1
5,10-Methylenetetrahydrofolate reductase deficiency	1	0.441499	1
Acute appendicitis NOS (disorder)	1	0.441499	1
Amputation Stumps	1	0.441499	1
Ataxias, Hereditary	1	0.441499	1
Carcinoma of ampulla of Vater	1	0.441499	1
Cardio-facio-cutaneous syndrome	1	0.441499	1
Cerebral Vasospasm	1	0.441499	1
Cholesteryl Ester Transfer Protein Deficiency	1	0.441499	1
Cognitive changes	1	0.441499	1
Delayed Graft Function	1	0.441499	1
Diabetic Ketoacidosis	1	0.441499	1
Elliptocytosis, Hereditary	1	0.441499	1
Fatal Familial Insomnia	1	0.441499	1
Gastric lymphoma	1	0.441499	1
Genital ulceration	1	0.441499	1
Granular cell tumor	1	0.441499	1
Hypoxic-Ischemic Encephalopathy	1	0.441499	1
Infarction, Lacunar	1	0.441499	1
Language Delay	1	0.441499	1
Lytic lesion	1	0.441499	1
Melanoma, Amelanotic	1	0.441499	1
Menkes Kinky Hair Syndrome	1	0.441499	1
Neonatal disorder	1	0.441499	1
Neuritis	1	0.441499	1
Neurodegeneration with brain iron accumulation (NBIA)	1	0.441499	1
Pallor	1	0.441499	1
PARKINSON DISEASE 2, AUTOSOMAL RECESSIVE JUVENILE	1	0.441499	1
Pituitary carcinoma	1	0.441499	1
POLYDACTYLY, POSTAXIAL	1	0.441499	1
Renal tubular acidosis	1	0.441499	1
Romano-Ward Syndrome	1	0.441499	1
stage, neuroblastoma	1	0.441499	1
Subependymal Giant Cell Astrocytoma	1	0.441499	1
Tangier Disease	1	0.441499	1
Ventricular Dysfunction	1	0.441499	1
Wolfram Syndrome	1	0.441499	1
Age related macular degeneration	14	0.441737	1
Behcet Syndrome	11	0.442812	1
Scleroderma	6	0.447104	1
Adrenal Cortical Adenoma	3	0.447584	1
Pemphigus Vulgaris	3	0.447584	1
Colitis	18	0.449621	1
Adenosquamous carcinoma	2	0.450361	1
Brucellosis	2	0.450361	1
Conduct Disorder	2	0.450361	1
Hemophilia, NOS	2	0.450361	1
Human T-cell lymphotropic virus 1 infection	2	0.450361	1
Progeria	2	0.450361	1
Pyelonephritis	2	0.450361	1
Rubella	2	0.450361	1
stage, non-small cell lung cancer	2	0.450361	1
Renal Insufficiency	4	0.450988	1
Allergic rhinitis (disorder)	6	0.453059	1
Memory impairment	6	0.453059	1
Complications of Diabetes Mellitus	3	0.456418	1
Keratoconus	3	0.456418	1
Osteoporosis	15	0.459585	1
Uterine Fibroids	11	0.460029	1
46, XY female	1	0.46032	1
Acrodysostosis	1	0.46032	1
Acute hepatitis	1	0.46032	1
Alexander Disease	1	0.46032	1
Bile Duct Neoplasms	1	0.46032	1
Cancer of Urinary Tract	1	0.46032	1
Chronic urticaria	1	0.46032	1
Cutaneous Fibrous Histiocytoma	1	0.46032	1
Diabetes Insipidus	1	0.46032	1
Diffuse panbronchiolitis	1	0.46032	1
DYSTONIA 1, TORSION, AUTOSOMAL DOMINANT	1	0.46032	1
Dystonia, Diurnal	1	0.46032	1
Irido-corneo-trabecular dysgenesis (disorder)	1	0.46032	1
Malignant Meningioma	1	0.46032	1
Myelodysplastic-Myeloproliferative Diseases	1	0.46032	1
NEPHROLITHIASIS, CALCIUM OXALATE	1	0.46032	1
OTITIS MEDIA, SUSCEPTIBILITY TO (finding)	1	0.46032	1
Primary Progressive Aphasia (disorder)	1	0.46032	1
Recurrent bacterial infection	1	0.46032	1
Rosacea	1	0.46032	1
Schistosomiasis mansoni	1	0.46032	1
VENTRICULAR TACHYCARDIA, CATECHOLAMINERGIC POLYMORPHIC, 1 (disorder)	1	0.46032	1
Autoimmune Lymphoproliferative Syndrome	2	0.46168	1
Carcinoma of Male Breast	2	0.46168	1
Cervical intraepithelial neoplasia grade 2	2	0.46168	1
Chronic Fatigue Syndrome	2	0.46168	1
Fever	2	0.46168	1
Syndactyly	2	0.46168	1
Anemia, Sickle Cell	8	0.463107	1
Inflammatory Bowel Diseases	28	0.465319	1
Fibrinogen Adverse Event	4	0.465862	1
Migraine Disorders	8	0.468176	1
Metabolic Syndrome X	21	0.46865	1
Acute lymphocytic leukemia	26	0.470615	1
Dengue Fever	6	0.470833	1
Dermatitis	6	0.470833	1
Narcolepsy	9	0.471622	1
Carcinoma, Small Cell	4	0.473245	1
Premature aging syndrome	3	0.473904	1
Glomerulonephritis	7	0.474932	1
Malignant mesothelioma	9	0.476371	1
Uterine Cervical Neoplasm	6	0.476723	1
46, XY Disorders of Sex Development	1	0.478508	1
alpha^0^ Thalassemia	1	0.478508	1
Amebic colitis	1	0.478508	1
Biliary calculi	1	0.478508	1
Brooke-Spiegler syndrome	1	0.478508	1
Cakut	1	0.478508	1
Carotid Artery Plaque	1	0.478508	1
Central Diabetes Insipidus	1	0.478508	1
Congenital leukocyte adherence deficiency	1	0.478508	1
Dermatitis, Irritant	1	0.478508	1
Dopa-Responsive Dystonia	1	0.478508	1
Dystonia, Primary	1	0.478508	1
Familial partial lipodystrophy	1	0.478508	1
Filarial Elephantiases	1	0.478508	1
Gastrointestinal symptom	1	0.478508	1
Hepatosplenomegaly	1	0.478508	1
Hereditary hemorrhagic telangiectasia	1	0.478508	1
Histiocytosis haematophagic	1	0.478508	1
Hyperimmunoglobulin M syndrome	1	0.478508	1
Hypertrophy of kidney	1	0.478508	1
Increased drug resistance	1	0.478508	1
Large cell carcinoma of lung	1	0.478508	1
Lipoatrophy	1	0.478508	1
Liposarcoma, well differentiated	1	0.478508	1
Meniere Disease	1	0.478508	1
Mental impairment	1	0.478508	1
Neurogenic Inflammation	1	0.478508	1
Nodular Goiter	1	0.478508	1
Oculo-dento-digital syndrome	1	0.478508	1
Parkinson Disease, Familial, Type 1	1	0.478508	1
Paroxysmal atrial tachycardia	1	0.478508	1
Plasma Cell Neoplasm	1	0.478508	1
Plasma cell tumor, malignant	1	0.478508	1
Polydipsia	1	0.478508	1
Renal Cell Dysplasia	1	0.478508	1
Renal sclerosis with hypertension	1	0.478508	1
Smooth Muscle Tumor	1	0.478508	1
Stage II Colon Cancer AJCC v7	1	0.478508	1
Staphylococcal toxic shock syndrome	1	0.478508	1
Starvation	1	0.478508	1
Urogenital Abnormalities	1	0.478508	1
Urolithiasis	1	0.478508	1
Myopia	5	0.478613	1
Kidney Neoplasm	10	0.479072	1
Mixed Salivary Gland Tumor	4	0.48059	1
Dementia, Vascular	3	0.48255	1
IMMUNE SUPPRESSION	3	0.48255	1
Arrhythmogenic Right Ventricular Dysplasia	2	0.483902	1
Nephritis	5	0.485084	1
Ovarian Diseases	8	0.488343	1
Parkinson Disease	24	0.490671	1
Plasmacytoma	3	0.491128	1
Barrett Esophagus	5	0.491526	1
Breast Cancer, Familial	5	0.491526	1
Respiratory Distress Syndrome, Adult	5	0.491526	1
Congenital Abnormality	21	0.49327	1
Cytomegalovirus Infections	6	0.494273	1
Drug-Induced Liver Injury	6	0.494273	1
Addison Disease	2	0.494798	1
Congenital cataract	2	0.494798	1
Hematocrit level	2	0.494798	1
Hypopigmentation disorder	2	0.494798	1
Malignant neoplasm of female breast	2	0.494798	1
Nephrolithiasis	2	0.494798	1
Papillomavirus Infections	2	0.494798	1
Periodontitis	9	0.495267	1
Agammaglobulinemia	1	0.496085	1
allergic symptom	1	0.496085	1
Anastomosis	1	0.496085	1
Autoimmune pancreatitis	1	0.496085	1
Cartilaginous exostosis	1	0.496085	1
Chronic progressive external ophthalmoplegia	1	0.496085	1
Chronic small plaque psoriasis	1	0.496085	1
Congenital neurologic anomalies	1	0.496085	1
Desmoplastic Small Round Cell Tumor	1	0.496085	1
Familial medullary thyroid carcinoma	1	0.496085	1
Finding of Mean Corpuscular Hemoglobin	1	0.496085	1
Hartnup Disease	1	0.496085	1
Hypotrichosis	1	0.496085	1
invasive aspergillosis	1	0.496085	1
LEUKEMIA, ACUTE LYMPHOBLASTIC, SUSCEPTIBILITY TO, 3	1	0.496085	1
Muscular fasciculation	1	0.496085	1
NADH:Q(1) Oxidoreductase deficiency	1	0.496085	1
Pharyngitis	1	0.496085	1
Poorly Differentiated Thyroid Carcinoma	1	0.496085	1
Pre B-cell acute lymphoblastic leukemia	1	0.496085	1
Prostatic Hypertrophy	1	0.496085	1
Schizophrenia, Childhood	1	0.496085	1
Sialadenitis	1	0.496085	1
Stage II Colon Cancer	1	0.496085	1
Tobacco Dependence	1	0.496085	1
Welts	1	0.496085	1
Seminoma	7	0.496487	1
Tetanus	3	0.499635	1
Hay fever	4	0.502374	1
Herpes Simplex Infections	17	0.505227	1
Ganglioneuroma	2	0.505546	1
Low Tension Glaucoma	2	0.505546	1
Thymoma	6	0.505863	1
Cholangitis, Sclerosing	3	0.50807	1
Carcinoma, Papillary	8	0.508299	1
Gastric Adenocarcinoma	9	0.509319	1
Nicotine Dependence	4	0.509547	1
Adrenocortical carcinoma	5	0.510671	1
Alveolar Soft Part Sarcoma	1	0.513069	1
Benign neoplasm of breast	1	0.513069	1
Candidiasis, Chronic Mucocutaneous	1	0.513069	1
Congenital anomaly of the kidney	1	0.513069	1
Craniopharyngioma	1	0.513069	1
DOWN SYNDROME CRITICAL REGION	1	0.513069	1
Erythropoietic Protoporphyria	1	0.513069	1
Familial Hypophosphatemic Rickets	1	0.513069	1
Fulminant hepatitis	1	0.513069	1
Hypocalciuric hypercalcemia, familial, type 1	1	0.513069	1
idiopathic epilepsy	1	0.513069	1
Infantile Refsum Disease (disorder)	1	0.513069	1
Morphine Dependence	1	0.513069	1
Myelomonocytic leukemia	1	0.513069	1
Nausea and vomiting	1	0.513069	1
Nephrosclerosis	1	0.513069	1
Papillon-Lefevre Disease	1	0.513069	1
Platelet Storage Pool Deficiency	1	0.513069	1
Sideroblastic anemia	1	0.513069	1
Pain	8	0.51325	1
Cardiac defects	2	0.516145	1
Glucocorticoid Receptor Deficiency	2	0.516145	1
Hamartoma Syndrome, Multiple	2	0.516145	1
bone destruction	3	0.51643	1
Ichthyosis, X-Linked	3	0.51643	1
early pregnancy	4	0.516672	1
Hematological Disease	5	0.516987	1
Muscular Atrophy	6	0.517357	1
Hepatocarcinogenesis	15	0.517679	1
Medulloblastoma	17	0.518752	1
Pneumonia	13	0.520391	1
Lymphoma, Non-Hodgkin	18	0.52254	1
Non-Malignant Ascites Adverse Event	6	0.523065	1
Breast adenocarcinoma	4	0.52375	1
Leukemia, Myelomonocytic, Chronic	4	0.52375	1
Adult type dermatomyositis	3	0.524713	1
Herpes NOS	3	0.524713	1
Brain Tumor, Primary	2	0.526592	1
Cervical Adenocarcinoma	2	0.526592	1
Cleft palate with cleft lip	2	0.526592	1
Dysmorphic features	2	0.526592	1
Hyperparathyroidism, Primary	2	0.526592	1
Immunologic Deficiency Syndromes	14	0.528226	1
Tumor Angiogenesis	14	0.528226	1
Cervical Intraepithelial Neoplasia	7	0.528276	1
Catalepsy	1	0.529482	1
Choroideremia	1	0.529482	1
Chronic berylliosis	1	0.529482	1
Cleft lip, isolated	1	0.529482	1
Cryptosporidiosis	1	0.529482	1
Dengue Shock Syndrome	1	0.529482	1
Disorder of skeletal system	1	0.529482	1
Drug habituation	1	0.529482	1
Glomerulonephritis, Minimal Change	1	0.529482	1
High Grade Lymphoma (neoplasm)	1	0.529482	1
Hyperlipoproteinemias	1	0.529482	1
Microvascular Angina	1	0.529482	1
Non-infiltrating lobular carcinoma	1	0.529482	1
Personality Traits	1	0.529482	1
Psoriasiform eczema	1	0.529482	1
Pulmonary lymphangioleiomyomatosis	1	0.529482	1
Rickets	1	0.529482	1
Thymic Lymphoma	1	0.529482	1
Tooth Abnormalities	1	0.529482	1
Tumor Expansion	1	0.529482	1
Precursor B-cell lymphoblastic leukemia	12	0.531922	1
Urticaria	3	0.532917	1
Primary Myelofibrosis	6	0.534399	1
Head and Neck Neoplasms	11	0.53616	1
AICARDI-GOUTIERES SYNDROME 1	2	0.536885	1
Female Breast Carcinoma	2	0.536885	1
Hyperphagia	2	0.536885	1
Hyperuricemia	2	0.536885	1
Respiratory Failure	2	0.536885	1
Sarcoidosis	8	0.537747	1
Hashimoto Disease	4	0.537752	1
Acral pseudolymphomatous angiokeratoma of children (APACHE)	1	0.545343	1
Adrenal cortical hypofunction	1	0.545343	1
Adrenal hyperplasia	1	0.545343	1
Adrenal hypertrophy or hyperplasia	1	0.545343	1
Blepharoptosis	1	0.545343	1
Cholestatic liver disease	1	0.545343	1
Extraskeletal Myxoid Chondrosarcoma	1	0.545343	1
Focal Nodular Hyperplasia	1	0.545343	1
Hereditary Sensory Autonomic Neuropathy, Type 1	1	0.545343	1
Histiocytic sarcoma	1	0.545343	1
Immunoglobulin a deficiency 1	1	0.545343	1
Intermittent Claudication	1	0.545343	1
Invasive Pulmonary Aspergillosis	1	0.545343	1
Meckel-Gruber syndrome	1	0.545343	1
Pemphigus Foliaceus	1	0.545343	1
Plexiform Neurofibroma	1	0.545343	1
Sleeplessness	1	0.545343	1
Split hand foot deformity 1	1	0.545343	1
Vitamin A Deficiency	1	0.545343	1
Carcinoid Tumor	6	0.545619	1
Mental disorders	14	0.546569	1
Autoimmune thyroiditis	2	0.547023	1
Cocaine Dependence	2	0.547023	1
HYDATIDIFORM MOLE, RECURRENT, 1	2	0.547023	1
Diabetic Neuropathies	3	0.549083	1
insulinoma	5	0.554128	1
Blast Phase	7	0.554164	1
Metastatic Prostate Carcinoma	7	0.554164	1
Child Development Disorders, Pervasive	2	0.557005	1
Congenital defects	2	0.557005	1
Inflammatory pain	2	0.557005	1
Tumors of Adrenal Cortex	2	0.557005	1
Liver Neoplasms, Experimental	3	0.557041	1
Thyroid associated opthalmopathies	3	0.557041	1
AA amyloidosis	1	0.56067	1
Albinism, Ocular	1	0.56067	1
Aortic valve calcification	1	0.56067	1
Common Cold	1	0.56067	1
Fluid overload	1	0.56067	1
Hereditary Nonpolyposis Colorectal Neoplasms	1	0.56067	1
HIV encephalitis	1	0.56067	1
Latent Tuberculosis	1	0.56067	1
Leg Ulcer	1	0.56067	1
Lobular carcinoma in situ of breast	1	0.56067	1
Oral candidiasis	1	0.56067	1
Pneumonia, Interstitial	1	0.56067	1
Polyarthritis	1	0.56067	1
Primary malignant neoplasm of liver	1	0.56067	1
Pseudomonas aeruginosa infection	1	0.56067	1
Pustulosis of Palms and Soles	1	0.56067	1
Signs and Symptoms, Respiratory	1	0.56067	1
Tachycardia, Ventricular	1	0.56067	1
Thymus Neoplasms	1	0.56067	1
Tooth Attrition	1	0.56067	1
Adult Acute Myeloblastic Leukemia	3	0.564915	1
Kartagener Syndrome	3	0.564915	1
Neuralgia	3	0.564915	1
Obesity, Morbid	4	0.565117	1
Mental Retardation	13	0.565851	1
cancer recurrence	2	0.566829	1
Leishmaniasis	2	0.566829	1
Osteoarthritis of hip	2	0.566829	1
Lung Neoplasms	36	0.56867	1
Lymphoproliferative Disorders	7	0.569396	1
Tobacco Use Disorder	101	0.57055	1
Chronic Obstructive Airway Disease	27	0.571115	1
Adrenal Gland Neoplasms	3	0.572702	1
Severe Acute Respiratory Syndrome	3	0.572702	1
Precursor Cell Lymphoblastic Leukemia Lymphoma	26	0.5742	1
alpha-1-Antitrypsin Deficiency, Autosomal Recessive	1	0.575481	1
Chest Pain	1	0.575481	1
Deformity of limb	1	0.575481	1
Deglutition Disorders	1	0.575481	1
Ectrodactyly	1	0.575481	1
Globus Hystericus	1	0.575481	1
Hereditary Motor and Sensory-Neuropathy Type II	1	0.575481	1
HIV Encephalopathy	1	0.575481	1
Leprosy, Paucibacillary	1	0.575481	1
Liposarcoma, Dedifferentiated	1	0.575481	1
Lobar Pneumonia	1	0.575481	1
MELAS Syndrome	1	0.575481	1
Neoplasms, Multiple Primary	1	0.575481	1
Polycystic Kidney - body part	1	0.575481	1
Porphyria Cutanea Tarda	1	0.575481	1
pricking of skin	1	0.575481	1
Seborrheic keratosis	1	0.575481	1
Slow acetylator due to N-acetyltransferase enzyme variant	1	0.575481	1
Smith-Magenis syndrome	1	0.575481	1
Beckwith-Wiedemann Syndrome	2	0.576495	1
Meningitis	2	0.576495	1
Septic Shock	2	0.576495	1
Ventricular Dysfunction, Left	2	0.576495	1
Classical Hodgkin's Lymphoma	4	0.578461	1
Bone neoplasms	3	0.580403	1
Contact Dermatitis	3	0.580403	1
Merkel cell carcinoma	3	0.580403	1
Malignant neoplasm of larynx	4	0.585045	1
Primary biliary cirrhosis	8	0.585219	1
Adenomatous polyp of colon	2	0.586002	1
alpha 1-Antitrypsin Deficiency	2	0.586002	1
Atopy	2	0.586002	1
Bipolar I disorder	2	0.586002	1
Chromosome 8, trisomy	2	0.586002	1
Dysplastic Nevus	2	0.586002	1
Hepatolenticular Degeneration	2	0.586002	1
Infiltrating Cervical Carcinoma	2	0.586002	1
Iron deficiency	2	0.586002	1
Kallmann Syndrome	2	0.586002	1
Neoplastic Syndromes, Hereditary	2	0.586002	1
Osteosarcoma	27	0.586662	1
Glaucoma, Open-Angle	3	0.588015	1
Acute-Phase Reaction	1	0.589793	1
Aneurysm, Ruptured	1	0.589793	1
Asthma, Occupational	1	0.589793	1
Becker Muscular Dystrophy	1	0.589793	1
Blind Vision	1	0.589793	1
Cerebellar Hypoplasia	1	0.589793	1
Chronic leukemia (category)	1	0.589793	1
Cystic Kidney Diseases	1	0.589793	1
Embryonal Neoplasm	1	0.589793	1
Febrile Neutropenia	1	0.589793	1
Gastric Mucosa-Associated Lymphoid Tissue Lymphoma	1	0.589793	1
Granuloma	1	0.589793	1
Heart Septal Defects	1	0.589793	1
Joint swelling	1	0.589793	1
Malignant neoplasm of pharynx	1	0.589793	1
Mandibulofacial Dysostosis	1	0.589793	1
Neonatal Systemic lupus erythematosus	1	0.589793	1
Otitis Media with Effusion	1	0.589793	1
Polymicrogyria	1	0.589793	1
Rectal Fistula	1	0.589793	1
Shock	1	0.589793	1
T-Cell Prolymphocytic Leukemia	1	0.589793	1
X-linked retinitis pigmentosa	1	0.589793	1
Pulmonary Fibrosis	11	0.592738	1
Non-Neoplastic Disorder	14	0.593049	1
Ankylosing spondylitis	8	0.594435	1
Immune System Diseases	6	0.594526	1
Fibroadenoma	2	0.595351	1
Multisystem disorder	2	0.595351	1
secondary acute myeloid leukemia	2	0.595351	1
Testicular malignant germ cell tumor	3	0.595538	1
Disseminated Malignant Neoplasm	5	0.59561	1
Blood Coagulation Disorders	4	0.598031	1
Intraepithelial Neoplasia	4	0.598031	1
Psoriasis vulgaris	4	0.598031	1
Diabetes Mellitus	43	0.60117	1
Chronic ulcerative colitis	3	0.602971	1
Breast cancer recurrent	1	0.603624	1
Fetal Alcohol Syndrome	1	0.603624	1
Hydronephrosis	1	0.603624	1
Hyper-IgM Immunodeficiency Syndrome, Type 1	1	0.603624	1
Hypodontia	1	0.603624	1
Localized scleroderma	1	0.603624	1
Lung Injury	1	0.603624	1
Multinodular goiter	1	0.603624	1
Philadelphia chromosome positive chronic myelogenous leukemia	1	0.603624	1
Proliferative retinopathy	1	0.603624	1
Renal dysplasia	1	0.603624	1
Periodontal Diseases	4	0.604433	1
alpha^+^ Thalassemia	2	0.60454	1
Helminthiasis	2	0.60454	1
Idiopathic Inflammatory Myopathies	2	0.60454	1
Ovarian adenocarcinoma	2	0.60454	1
Refractory cancer	2	0.60454	1
Hyperlipidemia	7	0.608778	1
Urothelial Carcinoma	6	0.610199	1
Erectile dysfunction	3	0.610313	1
Leukoencephalopathy, Progressive Multifocal	3	0.610313	1
Sudden Cardiac Death	3	0.610313	1
Testicular Germ Cell Tumor	3	0.610313	1
Disorder of eye	4	0.610772	1
Malignant Squamous Cell Neoplasm	4	0.610772	1
Pulmonary arterial hypertension	5	0.612715	1
Leukoencephalopathies	2	0.613571	1
West Syndrome	2	0.613571	1
Diffuse Large B-Cell Lymphoma	17	0.61634	1
Secondary malignant neoplasm of liver	13	0.616664	1
AIDS-Associated Nephropathy	1	0.616989	1
CADASIL Syndrome	1	0.616989	1
Cavernous Hemangioma of Brain	1	0.616989	1
Complete trisomy 18 syndrome	1	0.616989	1
Hypoparathyroidism - autosomal dominant	1	0.616989	1
Juvenile Neuronal Ceroid Lipofuscinosis	1	0.616989	1
Klinefelter's syndrome - male with more than two X chromosomes	1	0.616989	1
Lymphoma, Diffuse	1	0.616989	1
Mucopolysaccharidoses	1	0.616989	1
Multiple Endocrine Neoplasia Type 2b	1	0.616989	1
Pituitary-dependent Cushing's disease	1	0.616989	1
Pleurisy	1	0.616989	1
Hematologic Neoplasms	15	0.617876	1
Glaucoma, Primary Open Angle	5	0.618323	1
Liver Cirrhosis, Experimental	6	0.620459	1
Osteosarcoma of bone	24	0.621052	1
Carcinoma, Pancreatic Ductal	2	0.622443	1
Right Ventricular Hypertrophy	2	0.622443	1
Aneurysm	4	0.623261	1
Idiopathic Pulmonary Fibrosis	10	0.623975	1
Pulmonary Hypertension	10	0.623975	1
Craniofacial Abnormalities	6	0.625531	1
Brain Ischemia	13	0.62718	1
Leukemia, T-Cell	10	0.627926	1
Chagas Disease	5	0.629392	1
Hypercholesterolemia, Familial	5	0.629392	1
Acute pyelonephritis	1	0.629904	1
Chronic colitis	1	0.629904	1
Epithelial hyperplasia	1	0.629904	1
Erythrocytosis	1	0.629904	1
Femur Head Necrosis	1	0.629904	1
Hyperalgesia, Thermal	1	0.629904	1
Hypoparathyroidism	1	0.629904	1
Lichen Sclerosus et Atrophicus	1	0.629904	1
Meckel syndrome type 1	1	0.629904	1
MITOCHONDRIAL COMPLEX I DEFICIENCY	1	0.629904	1
Moyamoya disease 1	1	0.629904	1
Myasthenia Gravis, Autoimmune, Experimental	1	0.629904	1
MYELOPROLIFERATIVE DISORDER, CHRONIC, WITH EOSINOPHILIA	1	0.629904	1
PARKINSON DISEASE, LATE-ONSET	1	0.629904	1
Proteinuria Adverse Event	1	0.629904	1
Split-Hand/Foot Malformation	1	0.629904	1
Squamous Cell Neoplasms	1	0.629904	1
Triploidy syndrome	1	0.629904	1
Connective Tissue Diseases	6	0.630564	1
aggressive cancer	2	0.631157	1
Ameloblastoma	2	0.631157	1
Angiogenic Switch	2	0.631157	1
Bardet-Biedl Syndrome	2	0.631157	1
Cicatrix, Hypertrophic	2	0.631157	1
Hirschsprung disease 1	2	0.631157	1
Neoplasms, Germ Cell and Embryonal	2	0.631157	1
Schistosomiasis	2	0.631157	1
Gingival Diseases	3	0.63179	1
Tumor Immunity	3	0.63179	1
Retinal Degeneration	7	0.632395	1
Hepatitis C, Chronic	13	0.634112	1
Rhabdomyosarcoma	11	0.634902	1
Cleft Lip	6	0.635558	1
Disease Progression	7	0.637021	1
Calcinosis	3	0.638764	1
Aqueous Humor Disorders	2	0.639713	1
Extraosseous Ewings sarcoma-primitive neuroepithelial tumor	2	0.639713	1
Miller Dieker syndrome	2	0.639713	1
Pharyngeal Neoplasms	2	0.639713	1
Carotid Artery Diseases	5	0.640265	1
Inflammatory disorder	7	0.641613	1
Alport Syndrome	1	0.642384	1
childhood brain tumor	1	0.642384	1
Creutzfeldt-Jakob Disease, Sporadic	1	0.642384	1
Cutis Laxa	1	0.642384	1
Delirium	1	0.642384	1
Epidermolysis Bullosa	1	0.642384	1
Equine Infectious Anemia	1	0.642384	1
Extrinsic allergic alveolitis	1	0.642384	1
Gestational trophoblastic disease	1	0.642384	1
Myofibrillar Myopathy	1	0.642384	1
Stage IV Ovarian Carcinoma	1	0.642384	1
Substance Use Disorders	1	0.642384	1
Thymic Carcinoma	1	0.642384	1
Xeroderma Pigmentosum, Complementation Group D	1	0.642384	1
Lupus Erythematosus, Systemic	38	0.643783	1
Drug abuse	3	0.645645	1
Pituitary Diseases	15	0.646951	1
alpha-Thalassemia	2	0.648112	1
Psychoses, Substance-Induced	2	0.648112	1
Viremia	2	0.648112	1
Liver Cirrhosis, Alcoholic	3	0.652433	1
Alcohol withdrawal syndrome	1	0.654444	1
Aortic aneurysm without mention of rupture NOS	1	0.654444	1
Carney Complex	1	0.654444	1
Carpal Tunnel Syndrome	1	0.654444	1
Cerebellar Diseases	1	0.654444	1
Complete hydatidiform mole	1	0.654444	1
Juvenile polyposis syndrome	1	0.654444	1
Oestrogen deficiency	1	0.654444	1
Parathyroid Gland Adenocarcinoma	1	0.654444	1
Precancerous Conditions	13	0.654508	1
AMYOTROPHIC LATERAL SCLEROSIS 1	5	0.656199	1
Bronchial Hyperreactivity	5	0.656199	1
Multiple polyps	2	0.656355	1
Neural Tube Defects	2	0.656355	1
NEUROTICISM	2	0.656355	1
Insulin Resistance	9	0.657185	1
Autoimmune thyroid disease	3	0.659127	1
Malignant neoplasm of testis	7	0.659641	1
Coronary Artery Disease	26	0.660423	1
Substance-Related Disorders	5	0.661409	1
Skin lesion	2	0.664443	1
Stevens-Johnson Syndrome	2	0.664443	1
Williams Syndrome	2	0.664443	1
Allergic disposition	6	0.664668	1
Cerebrovascular accident	30	0.664893	1
Pleural effusion disorder	3	0.665728	1
Bulbo-Spinal Atrophy, X-Linked	1	0.666098	1
Chagas Cardiomyopathy	1	0.666098	1
Gastrinoma	1	0.666098	1
Granulomatosis	1	0.666098	1
Infectious Mononucleosis	1	0.666098	1
LEOPARD Syndrome	1	0.666098	1
Malaria, Vivax	1	0.666098	1
Malignant neoplasm of oropharynx	1	0.666098	1
Mediastinal (Thymic) Large B-Cell Lymphoma	1	0.666098	1
Ovarian Hyperstimulation Syndrome	1	0.666098	1
Philadelphia chromosome positive	1	0.666098	1
Polymyalgia Rheumatica	1	0.666098	1
Seasonal Affective Disorder	1	0.666098	1
Stenosis	1	0.666098	1
Streptococcal pneumonia	1	0.666098	1
Multiple malignancy	5	0.671674	1
Central Nervous System Neoplasms	2	0.672377	1
Common Migraine	2	0.672377	1
Scoliosis, unspecified	2	0.672377	1
Keloid	5	0.67673	1
Myasthenia Gravis	5	0.67673	1
Nephrotic Syndrome	5	0.67673	1
Pulmonary Hypertension, Primary, 1, With Hereditary Hemorrhagic Telangiectasia	5	0.67673	1
Adenocarcinoma	51	0.677035	1
Anterior uveitis	1	0.677359	1
Chronic viral hepatitis	1	0.677359	1
Congenital deafness	1	0.677359	1
Gonadal Dysgenesis	1	0.677359	1
Invasive Lobular Breast Carcinoma	1	0.677359	1
Nephritis, Interstitial	1	0.677359	1
Nephrogenic Diabetes Insipidus	1	0.677359	1
Platelet mean volume finding	1	0.677359	1
Rectal Tumors	1	0.677359	1
Therapy-related myelodysplastic syndrome	1	0.677359	1
Laryngeal neoplasm	3	0.678649	1
Peritonitis	3	0.678649	1
Primary sclerosing cholangitis	3	0.678649	1
Muscle Weakness	6	0.678663	1
Pancreatitis	6	0.678663	1
Eating Disorders	2	0.680159	1
latent infection	2	0.680159	1
Severe Dengue	2	0.680159	1
Acquired Immunodeficiency Syndrome	4	0.681801	1
Prostatic Intraepithelial Neoplasias	4	0.681801	1
Dermatologic disorders	14	0.682246	1
Chronic Lymphocytic Leukemia	33	0.683654	1
Skin Neoplasms	10	0.684473	1
Lupus Nephritis	6	0.687781	1
Acute Lung Injury	2	0.687788	1
Paraganglioma	2	0.687788	1
Lupus Erythematosus	10	0.688052	1
21-hydroxylase deficiency	1	0.688242	1
Adrenal gland hypofunction	1	0.688242	1
Arteriovenous fistula	1	0.688242	1
Cervix Diseases	1	0.688242	1
Comedone	1	0.688242	1
Dermatitis Herpetiformis	1	0.688242	1
Disease of capillaries	1	0.688242	1
Folic Acid Deficiency	1	0.688242	1
Inflammatory Myofibroblastic Tumor	1	0.688242	1
Mitochondrial Encephalomyopathies	1	0.688242	1
Mixed anxiety and depressive disorder	1	0.688242	1
Neonatal diabetes mellitus	1	0.688242	1
Renal hypertension	1	0.688242	1
Fetal Growth Retardation	3	0.691197	1
Hereditary pancreatitis	3	0.691197	1
Intracranial Aneurysm	3	0.691197	1
Cirrhosis	11	0.691904	1
Endometrioma	2	0.695268	1
Endothelial dysfunction	6	0.696728	1
Overweight	6	0.696728	1
Tuberculosis, Pulmonary	6	0.696728	1
Carcinoma, Endometrioid	3	0.697331	1
Antisocial Personality Disorder	1	0.698757	1
Congenital adrenal hyperplasia due to 21 hydroxylase deficiency	1	0.698757	1
Corneal Diseases	1	0.698757	1
Dissection of aorta	1	0.698757	1
Gestational Trophoblastic Neoplasms	1	0.698757	1
Intracranial glioma	1	0.698757	1
Lipoid nephrosis	1	0.698757	1
Malignant ascites	1	0.698757	1
Mesenchymal Cell Neoplasm	1	0.698757	1
Pelvic Inflammatory Disease	1	0.698757	1
Primary Sjï¿½gren's syndrome	1	0.698757	1
Tongue Neoplasms	1	0.698757	1
Vitamin D Deficiency	1	0.698757	1
Vitelliform Macular Dystrophy	1	0.698757	1
Reperfusion Injury	9	0.699123	1
Anaplastic thyroid carcinoma	6	0.701137	1
Hodgkin Disease	11	0.701969	1
Chronic granulomatous disease	2	0.702599	1
Hemangioma	2	0.702599	1
Pulmonary Edema	2	0.702599	1
Peripheral Neuropathy	13	0.702704	1
Dermatomyositis	3	0.703372	1
Nodule	3	0.703372	1
Panic Disorder	3	0.703372	1
Paresis	3	0.703372	1
Kaposi Sarcoma	5	0.705964	1
Diabetes Mellitus, Insulin-Dependent	31	0.706049	1
Alcoholic Steatohepatitis	1	0.708919	1
Dryness of eye	1	0.708919	1
Lymphoma, AIDS-Related	1	0.708919	1
Osteomyelitis	1	0.708919	1
Ptosis	1	0.708919	1
Shock, Hemorrhagic	1	0.708919	1
Small Lymphocytic Lymphoma	1	0.708919	1
SPHEROCYTOSIS, TYPE 1 (disorder)	1	0.708919	1
stage, ovarian epithelial cancer	1	0.708919	1
Xeroderma pigmentosum, group A	1	0.708919	1
Osteoarthritis, Knee	3	0.709321	1
Cerebral Palsy	2	0.709782	1
Growth Disorders	2	0.709782	1
West Nile viral infection	2	0.709782	1
Restenosis	6	0.709825	1
Pituitary Neoplasms	8	0.711661	1
Steatohepatitis	6	0.714103	1
Hirschsprung Disease	2	0.71682	1
Hydatidiform Mole	2	0.71682	1
Lymphopenia	2	0.71682	1
Maturity onset diabetes mellitus in young	2	0.71682	1
Stromal Neoplasm	2	0.71682	1
Cleft Palate	7	0.718262	1
Hepatitis B, Chronic	7	0.718262	1
AIDS Dementia Complex	1	0.718738	1
Bulimia Nervosa	1	0.718738	1
Costello syndrome (disorder)	1	0.718738	1
Malabsorption Syndrome	1	0.718738	1
Meningitis, Bacterial	1	0.718738	1
Rabies (disorder)	1	0.718738	1
Systemic candidiasis	1	0.718738	1
Turner Syndrome	4	0.71881	1
Ewings sarcoma-primitive neuroectodermal tumor (PNET)	2	0.723714	1
Leukemia, Myeloid, Chronic-Phase	2	0.723714	1
Cholesteatoma	1	0.728227	1
Chromosome Deletion	1	0.728227	1
Dehydration	1	0.728227	1
Diffuse Scleroderma	1	0.728227	1
Herpesviridae Infections	1	0.728227	1
Keratosis	1	0.728227	1
Pancreatitis, Acute Necrotizing	1	0.728227	1
Neurofibromatosis 1	4	0.72878	1
Lymphoma	38	0.729166	1
Psoriasis	19	0.729253	1
Retinoblastoma	13	0.729578	1
pediatric acute myeloblastic leukemia	2	0.730466	1
Malignant neoplasm of skin	6	0.730783	1
Lung diseases	10	0.732302	1
Chondrosarcoma	6	0.734845	1
Coronary Stenosis	2	0.737077	1
[truncated: 1,909 more rows]

## Sheet: disease annotations
Disease annotations of baits and preys
Protein	Status (bait/prey)	Diseases
A6NDV4	prey	Breast Carcinoma; Carcinogenesis; Colon Carcinoma; Colorectal Cancer; Colorectal Carcinoma; Colorectal Neoplasms; Malignant neoplasm of breast; Malignant neoplasm of stomach; Malignant tumor of colon; Nasopharyngeal carcinoma; Neoplasm Metastasis; Stomach Carcinoma
O00151	prey	Alzheimer's Disease; Attention deficit hyperactivity disorder; Breast Carcinoma; Crohn Disease; Developmental Disabilities; Malignant neoplasm of breast; Neoplasm Metastasis; Protein Deficiency; Renal glomerular disease; Supravalvular aortic stenosis; Williams Syndrome
O00170	prey	Acromegaly; ACTH-Secreting Pituitary Adenoma; Acute intermittent porphyria; Adenoma; Carcinogenesis; Endocrine Gland Neoplasms; Gigantism; Gigantism and acromegaly; Growth Hormone-Producing Pituitary Gland Neoplasm; Growth Hormone-Secreting Pituitary Adenoma; Hepatitis B; Hereditary Nonpolyposis Colorectal Cancer; Hyperparathyroidism, Primary; Liver carcinoma; Liver neoplasms; Macroprolactinoma; …
O00391	prey	Breast Carcinoma; Carcinogenesis; Intraepithelial Neoplasia; Malignant neoplasm of breast; Malignant neoplasm of pancreas; Pancreatic carcinoma; Pancreatic Ductal Adenocarcinoma; Pancreatic Neoplasm; Prostatic Hyperplasia; Substance-Related Disorders
O00479	prey	Dry Eye Syndromes; IGA Glomerulonephritis
O00499	prey	Alzheimer's Disease; Alzheimer Disease, Late Onset; Autosomal Recessive Centronuclear Myopathy; Breast Carcinoma; Cardiomyopathies; Central neuroblastoma; Centronuclear myopathy; Cerebral Hemorrhage; Cerebrovascular accident; Charcot-Marie-Tooth Disease; Colon Carcinoma; Colonic Neoplasms; Congenital Myotonic Dystrophy; Congenital Structural Myopathy; Congestive heart failure; Dementia; Heart fai…
O14514	prey	Brain Neoplasms; Colorectal Cancer; Colorectal Carcinoma; Glioblastoma; Glioblastoma Multiforme; Glioma; Ischemia; Liver carcinoma; Malignant Glioma; Malignant neoplasm of stomach; Neoplasm Metastasis; Stomach Carcinoma; Vascular Diseases
O14521	prey	Acute Promyelocytic Leukemia; Adenoma; Adrenal Gland Neoplasms; Associated symptom; Bilateral pheochromocytoma and islet cell adenoma of the pancreas; Carcinogenesis; Carcinoid Tumor; Carcinoid tumor of intestine; Carcinoma of Endocrine Gland; Cardiomyopathies; Carney Triad; Carotid Body Paraganglioma; Cauda Equina Paraganglioma; Central neuroblastoma; Cervical Intraepithelial Neoplasia; Cervix c…
O14681	prey	Breast Carcinoma; Carcinogenesis; Cervix carcinoma; Epithelioma; Malignant neoplasm of breast; Malignant neoplasm of skin; Prostatic Neoplasms; Retinoblastoma; Secondary malignant neoplasm of lymph node; Skin Carcinogenesis; Tumor Progression
O14713	prey	Bone Diseases, Developmental; Craniofacial Abnormalities
O14764	prey	Autistic Disorder; Chromosome 1p36 Deletion Syndrome; Epilepsy; Epilepsy, Generalized; EPILEPSY, IDIOPATHIC GENERALIZED, SUSCEPTIBILITY TO, 10; Febrile Convulsions; Fragile X Syndrome; Generalized Epilepsy with Febrile Seizures Plus; GENERALIZED EPILEPSY WITH FEBRILE SEIZURES PLUS, TYPE 1; Idiopathic generalized epilepsy; Mental disorders; Mood Disorders; Myoclonic Epilepsy, Juvenile; Schizophren…
O14810	prey	Alcoholic Intoxication, Chronic; Alzheimer's Disease; Behcet Syndrome; Bipolar Disorder; Memory impairment; Psychotic Disorders; Schizophrenia
O14817	prey	Prion Diseases
O14818	prey	Chronic myeloproliferative disorder; Colorectal Cancer; Colorectal Carcinoma; Colorectal Neoplasms; HIV Infections; Monocytosis; Myeloproliferative disease; Secondary malignant neoplasm of liver; Virus Diseases; Xenograft Model
O14929	prey	Ataxia Telangiectasia; Esophageal carcinoma; Liver Neoplasms, Experimental; Squamous cell carcinoma of esophagus
O14983	prey	Brody myopathy; Central Core Myopathy (disorder); Cryptorchidism; Dermatologic disorders; Fatigability; Glycogen Storage Disease Type V; Heart failure; Isaacs syndrome; Malignant hyperpyrexia due to anesthesia; Myopathy; Observation of Neuromuscular Block
O15020	prey	Aspirin-sensitive asthma with nasal polyps; Asthma; Ataxia; Ataxia, Spinocerebellar; Ataxic; Cardiac Arrest; Cerebellar Ataxia; Cerebellar atrophy; Cerebellar degeneration; Cerebellar Diseases; Dentatorubral-Pallidoluysian Atrophy; Impaired cognition; Machado-Joseph Disease; Neurodegenerative Disorders; Schizophrenia; Spinocerebellar Ataxia Type 5; SPINOCEREBELLAR ATAXIA, AUTOSOMAL RECESSIVE 14; …
O15040	prey	Birdshot chorioretinopathy; Neuroaxonal Dystrophies; Neurodegenerative Disorders; Paraparesis, Spastic; SPASTIC PARAPLEGIA 49, AUTOSOMAL RECESSIVE; Spastic Paraplegia, Hereditary
O15118	prey	Adenocarcinoma; Adenolymphoma; alpha 1-Antitrypsin Deficiency; Alzheimer's Disease; Anemia; Ataxia; Atherosclerosis; Bacterial Infections; Cancer of Head and Neck; Carcinogenesis; Carcinoma of lung; Cardiovascular Diseases; Cervix carcinoma; CNS disorder; Coinfection; Colorectal Cancer; Colorectal Carcinoma; Coronary Artery Disease; Coronary heart disease; Cystic Fibrosis; Dengue Fever; Dermatolo…
O15218	bait	Acute angle-closure glaucoma; Adrenal Cortical Adenoma; Breast Carcinoma; Chronic Obstructive Airway Disease; Hypertensive disease; Malignant neoplasm of breast; Malignant neoplasm of pancreas; Pancreatic carcinoma; Pulmonary Hypertension
O15243	prey	Arteriosclerosis; Atherosclerosis; Breast Carcinoma; Colon Carcinoma; Colorectal Cancer; Colorectal Carcinoma; Coronary Arteriosclerosis; Coronary heart disease; Diabetes Mellitus, Non-Insulin-Dependent; Dyslipidemias; Epilepsy; HIV Infections; Hyperparathyroidism; Hypertensive disease; Impaired glucose tolerance; Inflammation; Lymphoma, Large-Cell, Follicular; Lymphoma, Non-Hodgkin; Malignant ne…
O15354	bait; prey	Atrial Septal Defects; Autism Spectrum Disorders; Autistic Disorder; Hyperparathyroidism, Secondary; Leukemia, Myelocytic, Acute; Liver carcinoma; Liver neoplasms; Parkinson Disease; PARKINSON DISEASE 2, AUTOSOMAL RECESSIVE JUVENILE
O15432	prey	Epithelial ovarian cancer; Malignant neoplasm of ovary; Medullary carcinoma of thyroid; Multiple Myeloma; Ovarian Carcinoma
O15503	prey	Alzheimer's Disease; Amnesia, Transient Global; Animal Mammary Neoplasms; Arteriosclerosis; Atherosclerosis; Coronary Artery Disease; Coronary heart disease; Diabetes Mellitus, Non-Insulin-Dependent; Fatty Liver; Heart Diseases; Hyperlipidemia; Liver carcinoma; Liver neoplasms; Malignant neoplasm of stomach; Mammary Neoplasms, Experimental; Metabolic Syndrome X; Myocardial Infarction; Non-alcohol…
O15534	prey	Acquired CJD; Adult T-Cell Lymphoma/Leukemia; Alcoholic Intoxication, Chronic; Attention deficit hyperactivity disorder; Atypical Hemolytic Uremic Syndrome; Autistic Disorder; Bacteremia; Bacteroides fragilis infection in conditions classified elsewhere and of unspecified site; Bipolar Disorder; Breast Cancer, Familial; Breast Carcinoma; Cancer Cell Growth; Carcinogenesis; Carcinoma of bladder; C…
O43156	prey	Multiple Myeloma
[truncated: 559 more rows]

## Sheet: drug category enrichment
Drug categories targeting baits and preys
Drug category	Baits and preys targeted by drugs in category	Enrichment p-value	Enrichment q-value (BH method)
Histamine Antagonists	8	2.36908e-07	3.601e-05
Antiparkinson Agents	13	1.12123e-06	6.64603e-05
Antipruritics	9	1.31172e-06	6.64603e-05
Vasodilator Agents	20	1.98944e-06	7.55989e-05
[truncated: 148 more rows]

## Sheet: drug category annotations
Drug category annotations of baits and preys (categories of drugs targeting baits and preys)
[truncated: 69 more rows]

[truncated: 4 more sheets: molecular function enrichment, biological process enrichment, domain enrichment, domain enrichment pairs]
