# Supplementary material for: Systematic protein–protein interaction mapping for clinically relevant human GPCRs
Source: Mol Syst Biol. 2017 Mar 15;13(3):918. doi: 10.15252/msb.20167430 (PMC5371730; doi:10.15252/msb.20167430)
Supplement: Supplementary file 7 — Table EV6 [file MSB-13-918-s007.xlsx]

## Sheet: Approach A - FLAG IP
	Bait Name	Prey Name	Group
					Validated	Not Validated
	GPR37	SLC3A2	Test		1	-
	GPR37	TMEM161A	Test		1	-
	GPR37	YIF1A	Test		1	-
	GPR37	YIF1B	Test		1	-
	GPR37	NGRN	-ve Control
	GPR37	TSPAN17	-ve Control
					Validated	Not Validated
	ADRB2	BSG	Test		-	-
	ADRB2	DNAJC14	Test		-	-
	ADRB2	GBP5	Test		-	-
	ADRB2	MFSD2A	Test		-	-
	ADRB2	MLF2	-ve Control
	ADRB2	FDPS	-ve Control
					Validated	Not Validated
	TSHR	ACTB	Test		-	1
	TSHR	ADORA1	Test		1	-
	TSHR	MID1IP1	Test		1	-
	TSHR	SYT1	Test		1	-
	TSHR	CD151	-ve Control
	TSHR	TSPAN17	-ve Control
					Validated	Not Validated
	uopioid	CPLX1	Test		-	1
	uopioid	GJA4	Test		-	1
	uopioid	NELFA	Test		1	-
	uopioid	YIPF3	Test		-	1
	uopioid	TCTN2	-ve Control
	uopioid	CD151	-ve Control
					Validated	Not Validated
	AGTR1	ATP1B1	Test		1	-
	AGTR1	CERS6	Test		1	-
	AGTR1	DNAJC8	Test		1	-
	AGTR1	OAZ1	Test		1	-
	AGTR1	NGRN	-ve Control
	AGTR1	VAC14	-ve Control
					Validated	Not Validated
	PTAFR	MBP	Test		-	-
	PTAFR	PLLP	Test		-	-
	PTAFR	RHBDD2	Test		-	-
	PTAFR	TMEM120A	Test		-	-
	PTAFR	FDPS	-ve Control
	PTAFR	PRODH	-ve Control
					Validated	Not Validated
	C5L2	CALM1	Test		-	-
	C5L2	C4orf3	Test		-	-
	C5L2	SLC25A11	Test		-	-
	C5L2	SYNGR2	Test		-	-
	C5L2	MC2R	-ve Control
	C5L2	TCTN2	-ve Control
					Validated	Not Validated
	HRH1	ATP6V0A1	Test		-	-
	HRH1	CNBP	Test		-	-
	HRH1	DHRS7	Test		-	-
	HRH1	MAT2B	Test		-	-
	HRH1	MRPL51	-ve Control
	HRH1	VAC14	-ve Control
					Validated	Not Validated
	OPRL1	CERS6	Test		1	-
	OPRL1	DNAJC30	Test		-	1
	OPRL1	PLLP	Test		-	1
	OPRL1	SLC31A2	Test		-	1
	OPRL1	MC2R	-ve Control
	OPRL1	TSPAN17	-ve Control
					Validated	Not Validated
	M5	CBFB	Test		-	-
	M5	ERCC1	Test		-	-
	M5	GJB6	Test		-	-
	M5	TMEM161A	Test		-	-
	M5	BTBD1	-ve Control
	M5	TCTN2	-ve Control
					Validated	Not Validated
	OXTR	SIRT2	Test		-	-
	OXTR	THOC5	Test		-	-
	OXTR	TMEM161A	Test		-	-
	OXTR	YIPF3	Test		-	-
	OXTR	DDX11	-ve Control
		PRODH	-ve Control
	Validated	13
	Not Validated	7
	Total Tested	20
		Fraction	%
	Sensitivity (True Positive Rate)	0.65	65
	False Negative Rate	0.35	35

## Sheet: Approach B - Native IP
Bait Name	Prey Name	Result
HNRPK	ADRB2	+ve
F2RL1	HSPA1B	+ve
GPR37	FA2H	+ve
GPR37	TTYH1	+ve
PRNP	F2RL1	+ve
GPR37	GABBR1	+ve
ADRB2	MGLL	+ve
PRNP	FZD7	+ve
F2RL1	ATP2A2	+ve
F2RL1	WFS1	-ve
F2RL1	CTNA1	-ve
GPR37	GPR17	-ve
ADRB2	YWAQ	-ve
ADRB2	BSG	-ve
