# Supplementary material for: Systematic protein–protein interaction mapping for clinically relevant human GPCRs
Source: Mol Syst Biol. 2017 Mar 15;13(3):918. doi: 10.15252/msb.20167430 (PMC5371730; doi:10.15252/msb.20167430)
Supplement: Supplementary file 8 — Table EV7 [file MSB-13-918-s008.xlsx]

## Sheet: Results
Bait Name	Bait UniProt	Prey Name	Prey UniProt	BRET Positive
ADRB2	P07550	MBP	P02686	Yes
ADRB2	P07550	PRNP	P04156	Yes
CCR1	P32246	MBP	P02686	Yes
CCR1	P32246	PRNP	P04156	Yes
F2RL1	P55085	PRNP	P04156	Yes
Frz7	O75084	PRNP	P04156	Yes
PTAFR	P25105	MBP	P02686	Yes
PTAFR	P25105	PRNP	P04156	Yes
